# Supplementary material for: Comprehensive genotyping analysis of single nucleotide polymorphisms responsible for beef marbling in Japanese Black cattle
Source: BMC Genom Data. 2024 Feb 9;25:17. doi: 10.1186/s12863-024-01199-w (PMC10854043; doi:10.1186/s12863-024-01199-w)
Supplement: Supplementary file 1 — Additional file 1: Table S1. Eight animals used for whole-genome resequencing. Table S2. genome resequencing data by comparison among eight animals with a reference genome sequence. Table S3. Genotyping method of candidate polymorphsims for beef marbling. Table S4. All 19 genes located within the candidate region (15819376–16114288bp) on BTA7. [file 12863_2024_1199_MOESM1_ESM.xlsx]

## Sheet: TableS1
TABLE S1 Eight animals used for whole-genome resequencing
Group	Sample	Genotype	Sex	BMS	Sire	Sapmle ID on genome resequencing data
high	1	GG	steer	10	1	PG4084_20_b
	2	GG	steer	10	2	PG4084_21_b
	3	GG	steer	10	3	PG4084_22_a
	4	GG	steer	7	4	PG4084_23_a
low	5	AA	steer	2	1	PG4084_24_a
	6	AA	steer	2	4	PG4084_25_a
	7	AA	steer	3	5	PG4084_26_b
	8	AA	steer	3	6	PG4084_27_a
Genotype: the genotype of ICAM1_c.994G>A, which was the most significantly associated with BMS in our previous study (Sasazaki et al. 2022)

## Sheet: TableS2
TABLE S2 genome resequencing data by comparison among eight animals with a reference genome sequence
#CHROM	POS	REF	ALT	Judge_ALT	Change_Type	QUAL	Coverage	TakaraID	ID	FILTER	Annotation	Annotation_Impact	HGVS.c	HGVS.p	gene_name	Transcript_BioType	feature_id	Description	igv_link	Consensus	PG4084_20_b:GT	PG4084_20_b:AD	PG4084_20_b:AF	PG4084_20_b:DP	PG4084_20_b:GQ	PG4084_20_b:PL	PG4084_21_b:GT	PG4084_21_b:AD	PG4084_21_b:AF	PG4084_21_b:DP	PG4084_21_b:GQ	PG4084_21_b:PL	PG4084_22_a:GT	PG4084_22_a:AD	PG4084_22_a:AF	PG4084_22_a:DP	PG4084_22_a:GQ	PG4084_22_a:PL	PG4084_23_a:GT	PG4084_23_a:AD	PG4084_23_a:AF	PG4084_23_a:DP	PG4084_23_a:GQ	PG4084_23_a:PL	PG4084_24_a:GT	PG4084_24_a:AD	PG4084_24_a:AF	PG4084_24_a:DP	PG4084_24_a:GQ
chr7	15819294	G	C		SNP	309.86	239	PG4084_C01_13090548		PASS	intron_variant	MODIFIER	c.266-89G>C		RDH8	protein_coding	NM_174167	retinol dehydrogenase 8	link	not_common	0/0	40,0	0	36	84	0,84,1299	0/0	31,0	0	29	81	0,81,1150	0/0	26,0	0	23	66	0,66,922	0/0	27,0	0	25	66	0,66,1035	0/1	14,14	0.5	28	48
chr7	15819866	A	G		SNP	1123.34	252	PG4084_C01_13090549		PASS	intron_variant	MODIFIER	c.445+304A>G		RDH8	protein_coding	NM_174167	retinol dehydrogenase 8	link	not_common	1/1	0,35	1	35	102	190,105,0	0/1	13,18	0.580645	31	47	85,0,48	1/1	0,24	1	24	69	157,72,0	0/0	23,0	0	22	60	0,60,895	1/1	0,39	1	39	114
chr7	15819994	A	G		SNP	341.08	221	PG4084_C01_13090550		PASS	intron_variant	MODIFIER	c.445+432A>G		RDH8	protein_coding	NM_174167	retinol dehydrogenase 8	link	not_common	1/1	0,35	1	35	102	190,105,0	0/1	11,13	0.541667	24	48	85,0,50	1/1	0,17	1	17	48	136,51,0	0/0	39,0	0	28	81	0,81,1215	0/0	31,0	0	30	75
chr7	15820031	C	T		SNP	146.44	212	PG4084_C01_13090551		PASS	intron_variant	MODIFIER	c.445+469C>T		RDH8	protein_coding	NM_174167	retinol dehydrogenase 8	link	not_common	0/0	31,0	0	30	81	0,81,1215	0/0	25,0	0	23	60	0,60,900	0/0	18,0	0	17	48	0,48,684	0/0	39,0	0	28	81	0,81,1215	0/0	27,0	0	25	60
chr7	15820394	G	T		SNP	387.08	220	PG4084_C01_13090552		PASS	intron_variant	MODIFIER	c.446-157G>T		RDH8	protein_coding	NM_174167	retinol dehydrogenase 8	link	not_common	1/1	0,39	1	39	113	201,116,0	0/1	16,14	0.466667	30	48	84,0,50	1/1	0,29	1	29	84	172,87,0	0/0	22,0	0	21	60	0,60,900	0/0	27,0	0	25	66
chr7	15820556	G	A		SNP	194.51	231	PG4084_C01_13090553		PASS	missense_variant	MODERATE	c.451G>A	p.Val151Met	RDH8	protein_coding	NM_174167	retinol dehydrogenase 8	link	not_common	0/0	42,0	0	36	84	0,84,1343	0/1	16,12	0.428571	28	47	83,0,50	0/0	24,0	0	21	60	0,60,846	1/1	0,29	1	29	84	172,87,0	0/0	39,0	0	34	87
chr7	15820574	G	T		SNP	278.86	232	PG4084_C01_13090554		PASS	missense_variant	MODERATE	c.469G>T	p.Ala157Ser	RDH8	protein_coding	NM_174167	retinol dehydrogenase 8	link	not_common	0/0	42,0	0	36	84	0,84,1343	0/0	30,0	0	28	81	0,81,1131	0/0	24,0	0	21	60	0,60,846	0/0	27,0	0	25	69	0,69,1035	0/1	21,14	0.4	35	46
chr7	15820766	G	A		SNP	269.89	237	PG4084_C01_13090555		PASS	intron_variant	MODIFIER	c.539+122G>A		RDH8	protein_coding	NM_174167	retinol dehydrogenase 8	link	not_common	0/0	39,0	0	37	81	0,81,1310	0/0	30,0	0	28	42	0,42,630	0/0	25,0	0	20	60	0,60,835	0/0	33,0	0	31	21	0,21,315	0/1	19,6	0.24	25	35
chr7	15820804	TC	T		DEL	552.48	257	PG4084_C01_13090556		PASS	intron_variant	MODIFIER	c.539+161delC		RDH8	protein_coding	NM_174167	retinol dehydrogenase 8	link	not_common	0/0	42,1	0.0232558	42	87	0,87,1521	0/1	12,17	0.586207	29	48	79,0,48	0/0	38,0	0	36	80	0,80,1370	1/1	0,38	1	38	111	193,114,0	0/1	3,15	0.833333	18	34
chr7	15820811	G	A		SNP	247.42	268	PG4084_C01_13090557		PASS	intron_variant	MODIFIER	c.539+167G>A		RDH8	protein_coding	NM_174167	retinol dehydrogenase 8	link	not_common	0/0	41,1	0.0238095	42	96	0,96,1580	0/0	29,0	0	29	81	0,81,1215	0/0	38,0	0	38	99	0,108,1620	0/0	40,0	0	37	81	0,81,1244	0/1	17,2	0.105263	19	9
chr7	15820888	A	G		SNP	270.88	263	PG4084_C01_13090558		PASS	intron_variant	MODIFIER	c.540-125A>G		RDH8	protein_coding	NM_174167	retinol dehydrogenase 8	link	not_common	0/0	36,4	0.1	40	45	0,45,675	0/0	25,1	0.0384615	25	24	0,24,360	0/0	40,4	0.0909091	43	45	0,45,675	0/0	40,1	0.0243902	40	42	0,42,630	0/1	11,7	0.388889	18	47
chr7	15820900	CAAAAAAAAAA	CAAAA,C,CAAAAA,CAAAAAAAAAAA,CAAA	CAAAA	DEL	825.29	238	PG4084_C01_13090559		DRAGENHardINDEL	intron_variant	MODIFIER	c.540-108_540-103delAAAAAA		RDH8	protein_coding	NM_174167	retinol dehydrogenase 8	link	not_common	3/4	0,0,0,15,8,0	0	23	49	205,668,665,668,665,665,153,137,137,51,576,573,573,0,52,668,665,665,137,573,665	1/3	0,7,0,13,0,0	0.35	20	38	181,238,52,365,198,305,129,0,107,37,365,198,305,107,305,365,198,305,107,305,305	3/3	0,0,0,32,0,0	0	32	94	149,1334,1334,1334,1334,1334,97,97,97,0,1334,1334,1334,97,1334,1334,1334,1334,97,1334,1334	1/1	0,31,0,0,0,0	1	31	90	145,93,0,1388,93,1388,1388,93,1388,1388,1388,93,1388,1388,1388,1388,93,1388,1388,1388,1388	1/2	3,8,10,0,0,0	0.380952	21	50
chr7	15820900	CAAAAAAAAAA	CAAAA,C,CAAAAA,CAAAAAAAAAAA,CAAA	C	DEL	825.29	238	PG4084_C01_13090559		DRAGENHardINDEL	intron_variant	MODIFIER	c.540-112_540-103delAAAAAAAAAA		RDH8	protein_coding	NM_174167	retinol dehydrogenase 8	link	not_common	3/4	0,0,0,15,8,0	0	23	49	205,668,665,668,665,665,153,137,137,51,576,573,573,0,52,668,665,665,137,573,665	1/3	0,7,0,13,0,0	0	20	38	181,238,52,365,198,305,129,0,107,37,365,198,305,107,305,365,198,305,107,305,305	3/3	0,0,0,32,0,0	0	32	94	149,1334,1334,1334,1334,1334,97,97,97,0,1334,1334,1334,97,1334,1334,1334,1334,97,1334,1334	1/1	0,31,0,0,0,0	0	31	90	145,93,0,1388,93,1388,1388,93,1388,1388,1388,93,1388,1388,1388,1388,93,1388,1388,1388,1388	1/2	3,8,10,0,0,0	0.47619	21	50
chr7	15820900	CAAAAAAAAAA	CAAAA,C,CAAAAA,CAAAAAAAAAAA,CAAA	CAAAAA	DEL	825.29	238	PG4084_C01_13090559		DRAGENHardINDEL	intron_variant	MODIFIER	c.540-107_540-103delAAAAA		RDH8	protein_coding	NM_174167	retinol dehydrogenase 8	link	not_common	3/4	0,0,0,15,8,0	0.652174	23	49	205,668,665,668,665,665,153,137,137,51,576,573,573,0,52,668,665,665,137,573,665	1/3	0,7,0,13,0,0	0.65	20	38	181,238,52,365,198,305,129,0,107,37,365,198,305,107,305,365,198,305,107,305,305	3/3	0,0,0,32,0,0	1	32	94	149,1334,1334,1334,1334,1334,97,97,97,0,1334,1334,1334,97,1334,1334,1334,1334,97,1334,1334	1/1	0,31,0,0,0,0	0	31	90	145,93,0,1388,93,1388,1388,93,1388,1388,1388,93,1388,1388,1388,1388,93,1388,1388,1388,1388	1/2	3,8,10,0,0,0	0	21	50
chr7	15820900	CAAAAAAAAAA	CAAAA,C,CAAAAA,CAAAAAAAAAAA,CAAA	CAAAAAAAAAAA	INS	825.29	238	PG4084_C01_13090559		DRAGENHardINDEL	intron_variant	MODIFIER	c.540-103_540-102insA		RDH8	protein_coding	NM_174167	retinol dehydrogenase 8	link	not_common	3/4	0,0,0,15,8,0	0.347826	23	49	205,668,665,668,665,665,153,137,137,51,576,573,573,0,52,668,665,665,137,573,665	1/3	0,7,0,13,0,0	0	20	38	181,238,52,365,198,305,129,0,107,37,365,198,305,107,305,365,198,305,107,305,305	3/3	0,0,0,32,0,0	0	32	94	149,1334,1334,1334,1334,1334,97,97,97,0,1334,1334,1334,97,1334,1334,1334,1334,97,1334,1334	1/1	0,31,0,0,0,0	0	31	90	145,93,0,1388,93,1388,1388,93,1388,1388,1388,93,1388,1388,1388,1388,93,1388,1388,1388,1388	1/2	3,8,10,0,0,0	0	21	50
chr7	15820900	CAAAAAAAAAA	CAAAA,C,CAAAAA,CAAAAAAAAAAA,CAAA	CAAA	DEL	825.29	238	PG4084_C01_13090559		DRAGENHardINDEL	intron_variant	MODIFIER	c.540-109_540-103delAAAAAAA		RDH8	protein_coding	NM_174167	retinol dehydrogenase 8	link	not_common	3/4	0,0,0,15,8,0	0	23	49	205,668,665,668,665,665,153,137,137,51,576,573,573,0,52,668,665,665,137,573,665	1/3	0,7,0,13,0,0	0	20	38	181,238,52,365,198,305,129,0,107,37,365,198,305,107,305,365,198,305,107,305,305	3/3	0,0,0,32,0,0	0	32	94	149,1334,1334,1334,1334,1334,97,97,97,0,1334,1334,1334,97,1334,1334,1334,1334,97,1334,1334	1/1	0,31,0,0,0,0	0	31	90	145,93,0,1388,93,1388,1388,93,1388,1388,1388,93,1388,1388,1388,1388,93,1388,1388,1388,1388	1/2	3,8,10,0,0,0	0	21	50
chr7	15821227	G	A		SNP	285.86	240	PG4084_C01_13090560		PASS	intron_variant	MODIFIER	c.723+31G>A		RDH8	protein_coding	NM_174167	retinol dehydrogenase 8	link	not_common	0/0	40,0	0	29	81	0,81,1215	0/0	25,0	0	22	60	0,60,893	0/0	34,0	0	31	81	0,81,1215	0/0	30,0	0	30	81	0,81,1215	0/1	14,16	0.533333	30	48
chr7	15821290	G	A		SNP	904.5	244	PG4084_C01_13090561		PASS	intron_variant	MODIFIER	c.724-17G>A		RDH8	protein_coding	NM_174167	retinol dehydrogenase 8	link	not_common	0/0	40,0	0	29	81	0,81,1215	0/1	15,15	0.5	30	48	85,0,50	0/0	30,0	0	29	75	0,75,1125	1/1	0,24	1	24	69	157,72,0	1/1	0,34	1	34	99
chr7	15821605	C	CTCATTCAT		INS	816.87	243	PG4084_C01_13090562		DRAGENHardINDEL	3_prime_UTR_variant	MODIFIER	c.*91_*98dupTTCATTCA		RDH8	protein_coding	NM_174167	retinol dehydrogenase 8	link	not_common	0/0	47,0	0	32	81	0,81,1180	0/1	16,12	0.428571	28	47	74,0,50	0/0	27,0	0	25	60	0,60,939	1/1	0,32	1	32	93	171,96,0	1/1	0,39	1	39	114
chr7	15821660	T	C		SNP	261.86	231	PG4084_C01_13090563		PASS	3_prime_UTR_variant	MODIFIER	c.*138T>C		RDH8	protein_coding	NM_174167	retinol dehydrogenase 8	link	not_common	0/0	47,0	0	32	81	0,81,1180	0/0	28,0	0	26	69	0,69,1035	0/0	26,0	0	25	69	0,69,980	0/0	28,0	0	26	72	0,72,1080	0/1	15,23	0.605263	38	47
chr7	15821729	T	C		SNP	251.86	234	PG4084_C01_13090564		PASS	3_prime_UTR_variant	MODIFIER	c.*207T>C		RDH8	protein_coding	NM_174167	retinol dehydrogenase 8	link	not_common	0/0	47,0	0	32	81	0,81,1180	0/0	27,0	0	26	60	0,60,900	0/0	36,0	0	28	81	0,81,1170	0/0	28,0	0	26	69	0,69,1035	0/1	21,18	0.461538	39	48
chr7	15821746	G	T		SNP	525.71	232	PG4084_C01_13090565		PASS	3_prime_UTR_variant	MODIFIER	c.*224G>T		RDH8	protein_coding	NM_174167	retinol dehydrogenase 8	link	not_common	0/0	34,0	0	29	81	0,81,1215	0/1	13,14	0.518519	27	48	85,0,50	0/0	36,0	0	28	81	0,81,1170	1/1	0,27	1	27	78	166,81,0	0/1	16,20	0.555556	36	48
chr7	15821806	T	G		SNP	832.5	228	PG4084_C01_13090566		PASS	3_prime_UTR_variant	MODIFIER	c.*284T>G		RDH8	protein_coding	NM_174167	retinol dehydrogenase 8	link	not_common	0/0	32,0	0	31	90	0,90,1350	0/1	17,20	0.540541	37	48	85,0,49	0/0	36,0	0	28	81	0,81,1170	1/1	0,24	1	24	69	157,72,0	1/1	0,35	1	35	102
chr7	15821826	G	A		SNP	259.86	226	PG4084_C01_13090567		PASS	3_prime_UTR_variant	MODIFIER	c.*304G>A		RDH8	protein_coding	NM_174167	retinol dehydrogenase 8	link	not_common	0/0	37,0	0	34	87	0,87,1331	0/0	38,0	0	35	96	0,96,1440	0/0	36,0	0	28	81	0,81,1170	0/0	26,0	0	24	72	0,72,956	0/1	18,21	0.538462	39	48
chr7	15821833	C	T		SNP	259.86	230	PG4084_C01_13090568		PASS	3_prime_UTR_variant	MODIFIER	c.*311C>T		RDH8	protein_coding	NM_174167	retinol dehydrogenase 8	link	not_common	0/0	37,0	0	34	87	0,87,1331	0/0	38,0	0	35	96	0,96,1440	0/0	36,0	0	28	81	0,81,1170	0/0	29,0	0	28	81	0,81,1215	0/1	17,22	0.564103	39	48
chr7	15821942	A	G		SNP	122.44	242	PG4084_C01_13090569		PASS	3_prime_UTR_variant	MODIFIER	c.*420A>G		RDH8	protein_coding	NM_174167	retinol dehydrogenase 8	link	not_common	0/0	37,0	0	34	87	0,87,1331	0/0	40,1	0.0243902	37	81	0,81,1424	0/0	38,0	0	29	80	0,80,1161	0/0	24,0	0	21	60	0,60,833	0/0	39,0	0	31	82
chr7	15822149	T	C		SNP	283.86	263	PG4084_C01_13090570		PASS	3_prime_UTR_variant	MODIFIER	c.*627T>C		RDH8	protein_coding	NM_174167	retinol dehydrogenase 8	link	not_common	0/0	41,1	0.0238095	37	83	0,83,1476	0/0	28,0	0	26	71	0,71,995	0/0	29,0	0	29	81	0,81,1215	0/0	26,0	0	24	72	0,72,990	0/1	24,18	0.428571	42	47
chr7	15822230	T	C		SNP	258.86	243	PG4084_C01_13090571		PASS	3_prime_UTR_variant	MODIFIER	c.*708T>C		RDH8	protein_coding	NM_174167	retinol dehydrogenase 8	link	not_common	0/0	37,2	0.0512821	32	84	0,84,1260	0/0	26,1	0.037037	25	66	0,66,990	0/0	41,1	0.0238095	34	81	0,81,1305	0/0	34,0	0	31	84	0,84,1305	0/1	15,19	0.558824	34	48
chr7	15822324	A	G		SNP	263.86	244	PG4084_C01_13090572		PASS	3_prime_UTR_variant	MODIFIER	c.*802A>G		RDH8	protein_coding	NM_174167	retinol dehydrogenase 8	link	not_common	0/0	36,0	0	32	84	0,84,1321	0/0	42,0	0	40	99	0,114,1710	0/0	41,1	0.0238095	34	81	0,81,1305	0/0	34,0	0	33	87	0,87,1310	0/1	10,16	0.615385	26	47
chr7	15822338	A	G		SNP	375.28	260	PG4084_C01_13090573		PASS	3_prime_UTR_variant	MODIFIER	c.*816A>G		RDH8	protein_coding	NM_174167	retinol dehydrogenase 8	link	not_common	0/0	36,0	0	32	84	0,84,1321	0/1	27,15	0.357143	42	42	77,0,50	0/0	41,1	0.0238095	34	81	0,81,1305	1/1	0,36	1	36	105	193,108,0	0/1	16,12	0.428571	28	47
chr7	15822364	A	C		SNP	283.86	268	PG4084_C01_13090574		PASS	downstream_gene_variant;intergenic_region	MODIFIER	c.*842A>C;n.15822364A>C		RDH8;RDH8-C7H19orf66	protein_coding	NM_174167;RDH8-C7H19orf66	retinol dehydrogenase 8	link	not_common	0/0	36,0	0	32	84	0,84,1321	0/0	44,0	0	42	99	0,117,1692	0/0	31,0	0	29	81	0,81,1211	0/0	37,0	0	35	81	0,81,1215	0/1	13,20	0.606061	33	47
chr7	15822441	G	A		SNP	285.86	264	PG4084_C01_13090575		PASS	downstream_gene_variant;intergenic_region	MODIFIER	c.*919G>A;n.15822441G>A		RDH8;RDH8-C7H19orf66	protein_coding	NM_174167;RDH8-C7H19orf66	retinol dehydrogenase 8	link	not_common	0/0	36,0	0	32	84	0,84,1321	0/0	41,0	0	30	81	0,81,1215	0/0	32,0	0	31	81	0,81,1205	0/0	32,0	0	30	81	0,81,1260	0/1	19,25	0.568182	44	48
chr7	15822602	T	C		SNP	270.86	230	PG4084_C01_13090576		PASS	downstream_gene_variant;intergenic_region	MODIFIER	c.*1080T>C;n.15822602T>C		RDH8;RDH8-C7H19orf66	protein_coding	NM_174167;RDH8-C7H19orf66	retinol dehydrogenase 8	link	not_common	0/0	44,0	0	30	81	0,81,1150	0/0	26,1	0.037037	26	60	0,60,900	0/0	27,0	0	25	63	0,63,945	0/0	18,1	0.0526316	18	41	0,41,672	0/1	16,10	0.384615	26	46
chr7	15822626	T	A		SNP	890.5	232	PG4084_C01_13090577		PASS	downstream_gene_variant;intergenic_region	MODIFIER	c.*1104T>A;n.15822626T>A		RDH8;RDH8-C7H19orf66	protein_coding	NM_174167;RDH8-C7H19orf66	retinol dehydrogenase 8	link	not_common	0/0	44,0	0	30	81	0,81,1150	0/1	10,15	0.6	25	48	85,0,48	0/0	27,0	0	25	63	0,63,945	1/1	0,24	1	24	69	157,72,0	1/1	0,27	1	27	77
chr7	15822659	G	A		SNP	272.86	243	PG4084_C01_13090578		PASS	downstream_gene_variant;intergenic_region	MODIFIER	c.*1137G>A;n.15822659G>A		RDH8;RDH8-C7H19orf66	protein_coding	NM_174167;RDH8-C7H19orf66	retinol dehydrogenase 8	link	not_common	0/0	44,0	0	30	81	0,81,1150	0/0	29,0	0	28	81	0,81,1215	0/0	39,0	0	28	84	0,84,1119	0/0	27,0	0	25	72	0,72,1018	0/1	17,14	0.451613	31	48
chr7	15822701	G	T		SNP	276.86	249	PG4084_C01_13090579		PASS	downstream_gene_variant;intergenic_region	MODIFIER	c.*1179G>T;n.15822701G>T		RDH8;RDH8-C7H19orf66	protein_coding	NM_174167;RDH8-C7H19orf66	retinol dehydrogenase 8	link	not_common	0/0	44,0	0	30	81	0,81,1150	0/0	36,0	0	30	87	0,87,1305	0/0	39,0	0	28	84	0,84,1119	0/0	31,0	0	29	81	0,81,1215	0/1	14,17	0.548387	31	48
chr7	15822731	T	C		SNP	277.86	239	PG4084_C01_13090580		PASS	downstream_gene_variant;intergenic_region	MODIFIER	c.*1209T>C;n.15822731T>C		RDH8;RDH8-C7H19orf66	protein_coding	NM_174167;RDH8-C7H19orf66	retinol dehydrogenase 8	link	not_common	0/0	44,0	0	30	81	0,81,1150	0/0	36,0	0	30	87	0,87,1305	0/0	39,0	0	28	84	0,84,1119	0/0	31,0	0	30	81	0,81,1215	0/1	14,15	0.517241	29	48
chr7	15822788	C	T		SNP	300.86	243	PG4084_C01_13090581		PASS	downstream_gene_variant;intergenic_region	MODIFIER	c.*1266C>T;n.15822788C>T		RDH8;RDH8-C7H19orf66	protein_coding	NM_174167;RDH8-C7H19orf66	retinol dehydrogenase 8	link	not_common	0/0	36,0	0	29	84	0,84,1187	0/0	32,0	0	29	81	0,81,1168	0/0	39,0	0	28	84	0,84,1119	0/0	35,1	0.0277778	30	81	0,81,1215	0/1	12,17	0.586207	29	48
chr7	15822920	A	C		SNP	267.86	246	PG4084_C01_13090582		PASS	downstream_gene_variant;intergenic_region	MODIFIER	c.*1398A>C;n.15822920A>C		RDH8;RDH8-C7H19orf66	protein_coding	NM_174167;RDH8-C7H19orf66	retinol dehydrogenase 8	link	not_common	0/0	36,0	0	29	84	0,84,1187	0/0	31,0	0	27	81	0,81,1116	0/0	36,0	0	31	81	0,81,1215	0/0	35,1	0.0277778	30	81	0,81,1215	0/1	17,16	0.484848	33	48
chr7	15822965	T	C		SNP	252.86	240	PG4084_C01_13090583		PASS	downstream_gene_variant;intergenic_region	MODIFIER	c.*1443T>C;n.15822965T>C		RDH8;RDH8-C7H19orf66	protein_coding	NM_174167;RDH8-C7H19orf66	retinol dehydrogenase 8	link	not_common	0/0	43,0	0	31	84	0,84,1269	0/0	32,0	0	30	84	0,84,1155	0/0	36,0	0	31	81	0,81,1215	0/0	35,1	0.0277778	30	81	0,81,1215	0/1	15,17	0.53125	32	48
chr7	15823053	G	A		SNP	257.86	225	PG4084_C01_13090584		PASS	downstream_gene_variant;intergenic_region	MODIFIER	c.*1531G>A;n.15823053G>A		RDH8;RDH8-C7H19orf66	protein_coding	NM_174167;RDH8-C7H19orf66	retinol dehydrogenase 8	link	not_common	0/0	43,0	0	31	84	0,84,1269	0/0	27,0	0	22	63	0,63,945	0/0	33,0	0	29	81	0,81,1122	0/0	31,1	0.03125	31	81	0,81,1179	0/1	11,14	0.56	25	48
chr7	15823105	G	A		SNP	256.86	228	PG4084_C01_13090585		PASS	downstream_gene_variant;intergenic_region	MODIFIER	c.*1583G>A;n.15823105G>A		RDH8;RDH8-C7H19orf66	protein_coding	NM_174167;RDH8-C7H19orf66	retinol dehydrogenase 8	link	not_common	0/0	43,0	0	31	84	0,84,1269	0/0	26,0	0	23	60	0,60,900	0/0	33,0	0	29	81	0,81,1122	0/0	27,1	0.0357143	28	69	0,69,1062	0/1	15,16	0.516129	31	48
chr7	15823126	C	T		SNP	259.86	226	PG4084_C01_13090586		PASS	downstream_gene_variant;intergenic_region	MODIFIER	c.*1604C>T;n.15823126C>T		RDH8;RDH8-C7H19orf66	protein_coding	NM_174167;RDH8-C7H19orf66	retinol dehydrogenase 8	link	not_common	0/0	43,0	0	31	84	0,84,1269	0/0	26,0	0	23	60	0,60,900	0/0	33,0	0	29	81	0,81,1122	0/0	28,0	0	27	75	0,75,1125	0/1	13,17	0.566667	30	48
chr7	15823162	G	C		SNP	270.86	222	PG4084_C01_13090587		PASS	downstream_gene_variant;intergenic_region	MODIFIER	c.*1640G>C;n.15823162G>C		RDH8;RDH8-C7H19orf66	protein_coding	NM_174167;RDH8-C7H19orf66	retinol dehydrogenase 8	link	not_common	0/0	43,0	0	31	84	0,84,1269	0/0	26,0	0	23	60	0,60,900	0/0	33,0	0	29	81	0,81,1122	0/0	25,0	0	24	62	0,62,861	0/1	12,15	0.555556	27	48
chr7	15823323	A	G		SNP	288.86	249	PG4084_C01_13090588		PASS	downstream_gene_variant;intergenic_region	MODIFIER	c.*1801A>G;n.15823323A>G		RDH8;RDH8-C7H19orf66	protein_coding	NM_174167;RDH8-C7H19orf66	retinol dehydrogenase 8	link	not_common	0/0	43,0	0	31	84	0,84,1269	0/0	28,0	0	28	78	0,78,1170	0/0	34,0	0	31	87	0,87,1257	0/0	25,0	0	21	60	0,60,851	0/1	15,21	0.583333	36	47
chr7	15823427	A	G		SNP	240.86	216	PG4084_C01_13090589		PASS	downstream_gene_variant;intergenic_region	MODIFIER	c.*1905A>G;n.15823427A>G		RDH8;RDH8-C7H19orf66	protein_coding	NM_174167;RDH8-C7H19orf66	retinol dehydrogenase 8	link	not_common	0/0	43,0	0	31	84	0,84,1269	0/0	27,0	0	26	62	0,62,952	0/0	33,0	0	29	81	0,81,1215	0/0	22,0	0	22	60	0,60,857	0/1	12,17	0.586207	29	48
chr7	15823609	T	TA		INS	294.63	244	PG4084_C01_13090590		PASS	downstream_gene_variant;intergenic_region	MODIFIER	c.*2087_*2088insA;n.15823609_15823610insA		RDH8;RDH8-C7H19orf66	protein_coding	NM_174167;RDH8-C7H19orf66	retinol dehydrogenase 8	link	not_common	0/0	42,0	0	32	89	0,89,1274	0/0	27,0	0	27	66	0,66,1035	0/0	22,0	0	21	48	0,48,765	0/0	33,0	0	31	81	0,81,1243	0/1	13,19	0.59375	32	47
chr7	15823610	T	A		SNP	392.08	245	PG4084_C01_13090591		PASS	downstream_gene_variant;intergenic_region	MODIFIER	c.*2088T>A;n.15823610T>A		RDH8;RDH8-C7H19orf66	protein_coding	NM_174167;RDH8-C7H19orf66	retinol dehydrogenase 8	link	not_common	0/0	42,0	0	32	89	0,89,1274	0/0	29,0	0	28	81	0,81,1215	0/0	22,0	0	21	48	0,48,765	0/0	33,0	0	31	81	0,81,1243	0/1	13,20	0.606061	33	47
chr7	15823654	A	G		SNP	309.86	267	PG4084_C01_13090592		PASS	downstream_gene_variant;intergenic_region	MODIFIER	c.*2132A>G;n.15823654A>G		RDH8;RDH8-C7H19orf66	protein_coding	NM_174167;RDH8-C7H19orf66	retinol dehydrogenase 8	link	not_common	0/0	42,0	0	32	89	0,89,1274	0/0	30,0	0	28	72	0,72,1080	0/0	25,0	0	20	60	0,60,720	0/0	39,1	0.025	39	87	0,87,1419	0/1	18,21	0.538462	39	48
chr7	15823749	C	T		SNP	276.64	296	PG4084_C01_13090593		PASS	downstream_gene_variant;intergenic_region	MODIFIER	c.*2227C>T;n.15823749C>T		RDH8;RDH8-C7H19orf66	protein_coding	NM_174167;RDH8-C7H19orf66	retinol dehydrogenase 8	link		NA	NA	NA	NA	NA	NA	0/0	30,0	0	30	6	0,6,90	0/0	27,1	0.0357143	27	3	0,3,45	NA	NA	NA	NA	NA	NA	0/1	21,13	0.382353	34	45
chr7	15823753	C	CA		INS	1140.97	293	PG4084_C01_13090594		PASS	downstream_gene_variant;intergenic_region	MODIFIER	c.*2231_*2232insA;n.15823753_15823754insA		RDH8;RDH8-C7H19orf66	protein_coding	NM_174167;RDH8-C7H19orf66	retinol dehydrogenase 8	link	common	1/1	0,55	1	60	179	240,182,0	1/1	0,27	1	27	78	139,81,0	1/1	0,24	1	24	69	130,72,0	1/1	0,32	1	32	93	154,96,0	1/1	0,31	1	33	96
chr7	15824296	G	A		SNP	932.5	283	PG4084_C01_13090595		PASS	downstream_gene_variant;intergenic_region	MODIFIER	c.*2774G>A;n.15824296G>A		RDH8;RDH8-C7H19orf66	protein_coding	NM_174167;RDH8-C7H19orf66	retinol dehydrogenase 8	link	not_common	0/0	45,2	0.0425532	40	82	0,82,1523	0/1	22,22	0.5	44	48	85,0,50	0/0	33,0	0	30	80	0,80,1114	1/1	0,27	1	27	78	166,81,0	1/1	0,32	1	32	93
chr7	15825050	G	A		SNP	376.28	252	PG4084_C01_13090596		PASS	downstream_gene_variant;intergenic_region	MODIFIER	c.*3528G>A;n.15825050G>A		RDH8;RDH8-C7H19orf66	protein_coding	NM_174167;RDH8-C7H19orf66	retinol dehydrogenase 8	link	not_common	0/0	45,0	0	35	91	0,91,1395	0/1	11,19	0.633333	30	46	85,0,45	0/0	39,0	0	28	81	0,81,1110	1/1	0,33	1	33	96	184,99,0	0/1	11,15	0.576923	26	48
chr7	15825183	GATCA	G		DEL	281.63	250	PG4084_C01_13090597		PASS	downstream_gene_variant;intergenic_region	MODIFIER	c.*3662_*3665delATCA;n.15825184_15825187delATCA		RDH8;RDH8-C7H19orf66	protein_coding	NM_174167;RDH8-C7H19orf66	retinol dehydrogenase 8	link	not_common	0/0	45,0	0	35	91	0,91,1395	0/0	34,1	0.0285714	31	90	0,90,1269	0/0	36,0	0	31	81	0,81,1215	0/0	35,0	0	29	81	0,81,1215	0/1	13,19	0.59375	32	47
chr7	15825665	A	G		SNP	519.71	272	PG4084_C01_13090598		PASS	downstream_gene_variant;intergenic_region	MODIFIER	c.*4143A>G;n.15825665A>G		RDH8;RDH8-C7H19orf66	protein_coding	NM_174167;RDH8-C7H19orf66	retinol dehydrogenase 8	link	not_common	0/0	40,1	0.0243902	41	81	0,81,1320	0/1	13,18	0.580645	31	48	85,0,48	0/0	37,2	0.0512821	38	86	0,86,1395	1/1	0,31	1	31	88	176,91,0	0/1	13,9	0.409091	22	43
chr7	15825714	TA	T		DEL	212.91	252	PG4084_C01_13090599		PASS	downstream_gene_variant;intergenic_region	MODIFIER	c.*4193delA;n.15825715delA		RDH8;RDH8-C7H19orf66	protein_coding	NM_174167;RDH8-C7H19orf66	retinol dehydrogenase 8	link	not_common	0/0	30,4	0.117647	33	24	0,24,360	0/0	32,0	0	30	30	0,30,450	0/0	28,2	0.0666667	29	21	0,21,315	0/0	38,0	0	36	12	0,12,180	0/1	13,9	0.409091	22	47
chr7	15825738	AT	A		DEL	1053	257	PG4084_C01_13090600		PASS	downstream_gene_variant;intergenic_region	MODIFIER	c.*4217delT;n.15825739delT		RDH8;RDH8-C7H19orf66	protein_coding	NM_174167;RDH8-C7H19orf66	retinol dehydrogenase 8	link	common	1/1	0,26	1	26	75	136,78,0	1/1	0,21	1	21	59	120,62,0	1/1	0,23	1	23	66	127,69,0	1/1	0,40	1	40	117	178,120,0	1/1	0,22	1	22	63
chr7	15826283	ATTT	ATT,ATTTTTTTT,A	ATT	DEL	879.51	273	PG4084_C01_13090601		PASS	downstream_gene_variant;intergenic_region	MODIFIER	c.*4764delT;n.15826286delT		RDH8;RDH8-C7H19orf66	protein_coding	NM_174167;RDH8-C7H19orf66	retinol dehydrogenase 8	link	not_common	1/1	0,29,0,0	1	29	83	140,86,0,557,86,557,557,86,557,557	1/1	0,25,0,0	1	25	71	127,74,0,489,74,489,489,74,489,489	1/1	0,19,0,0	1	19	53	110,56,0,363,56,363,363,56,363,363	1/1	1,38,0,0	0.974359	39	93	149,96,0,711,113,728,711,113,728,728	1/2	0,15,9,0	0.625	24	48
chr7	15826283	ATTT	ATT,ATTTTTTTT,A	ATTTTTTTT	INS	879.51	273	PG4084_C01_13090601		PASS	downstream_gene_variant;intergenic_region	MODIFIER	c.*4764_*4765insTTTTT;n.15826286_15826287insTTTTT		RDH8;RDH8-C7H19orf66	protein_coding	NM_174167;RDH8-C7H19orf66	retinol dehydrogenase 8	link	not_common	1/1	0,29,0,0	0	29	83	140,86,0,557,86,557,557,86,557,557	1/1	0,25,0,0	0	25	71	127,74,0,489,74,489,489,74,489,489	1/1	0,19,0,0	0	19	53	110,56,0,363,56,363,363,56,363,363	1/1	1,38,0,0	0	39	93	149,96,0,711,113,728,711,113,728,728	1/2	0,15,9,0	0.375	24	48
chr7	15826283	ATTT	ATT,ATTTTTTTT,A	A	DEL	879.51	273	PG4084_C01_13090601		PASS	downstream_gene_variant;intergenic_region	MODIFIER	c.*4762_*4764delTTT;n.15826284_15826286delTTT		RDH8;RDH8-C7H19orf66	protein_coding	NM_174167;RDH8-C7H19orf66	retinol dehydrogenase 8	link	not_common	1/1	0,29,0,0	0	29	83	140,86,0,557,86,557,557,86,557,557	1/1	0,25,0,0	0	25	71	127,74,0,489,74,489,489,74,489,489	1/1	0,19,0,0	0	19	53	110,56,0,363,56,363,363,56,363,363	1/1	1,38,0,0	0	39	93	149,96,0,711,113,728,711,113,728,728	1/2	0,15,9,0	0	24	48
chr7	15826377	C	T		SNP	267.86	242	PG4084_C01_13090602		PASS	downstream_gene_variant;intergenic_region	MODIFIER	c.*4855C>T;n.15826377C>T		RDH8;RDH8-C7H19orf66	protein_coding	NM_174167;RDH8-C7H19orf66	retinol dehydrogenase 8	link	not_common	0/0	43,0	0	32	83	0,83,1286	0/0	33,1	0.0294118	33	84	0,84,1283	0/0	35,0	0	32	80	0,80,1162	0/0	28,0	0	28	81	0,81,1131	0/1	16,16	0.5	32	48
chr7	15826991	T	G		SNP	1392.23	252	PG4084_C01_13090603		PASS	downstream_gene_variant;intergenic_region	MODIFIER	c.*5469T>G;n.15826991T>G		RDH8;RDH8-C7H19orf66	protein_coding	NM_174167;RDH8-C7H19orf66	retinol dehydrogenase 8	link	common	1/1	0,33	1	33	96	184,99,0	1/1	0,32	1	32	93	181,96,0	1/1	0,28	1	28	81	169,84,0	1/1	0,32	1	32	93	181,96,0	1/1	0,34	1	34	99
chr7	15827326	A	G		SNP	122.44	252	PG4084_C01_13090604		PASS	downstream_gene_variant;intergenic_region	MODIFIER	c.*5804A>G;n.15827326A>G		RDH8;RDH8-C7H19orf66	protein_coding	NM_174167;RDH8-C7H19orf66	retinol dehydrogenase 8	link	not_common	0/0	37,0	0	32	81	0,81,1215	0/0	41,0	0	36	91	0,91,1462	0/0	40,1	0.0243902	27	81	0,81,1051	0/0	33,0	0	29	81	0,81,1188	0/0	40,0	0	36	81
chr7	15827430	AC	A		DEL	351.04	280	PG4084_C01_13090605		PASS	intergenic_region	MODIFIER	n.15827431delC		RDH8-C7H19orf66		RDH8-C7H19orf66		link		1/1	0,48	1	48	141	206,144,0	0/1	15,22	0.594595	37	47	61,0,47	1/1	2,26	0.928571	28	59	123,62,0	NA	NA	NA	NA	NA	NA	0/0	42,0	0	39	33
chr7	15827431	C	CA		INS	422.08	282	PG4084_C01_13090606		PASS	intergenic_region	MODIFIER	n.15827431_15827432insA		RDH8-C7H19orf66		RDH8-C7H19orf66		link		NA	NA	NA	NA	NA	NA	0/1	22,13	0.371429	35	44	56,0,50	NA	NA	NA	NA	NA	NA	1/1	0,31	1	31	90	154,93,0	0/1	11,20	0.645161	31	46
chr7	15827432	C	A		SNP	261.7	278	PG4084_C01_13090607		PASS	intergenic_region	MODIFIER	n.15827432C>A		RDH8-C7H19orf66		RDH8-C7H19orf66		link		NA	NA	NA	NA	NA	NA	NA	NA	NA	NA	NA	NA	NA	NA	NA	NA	NA	NA	NA	NA	NA	NA	NA	NA	0/1	25,11	0.305556	36	43
chr7	15827594	T	C		SNP	801.5	221	PG4084_C01_13090608		PASS	intergenic_region	MODIFIER	n.15827594T>C		RDH8-C7H19orf66		RDH8-C7H19orf66		link	not_common	0/0	29,0	0	26	66	0,66,957	0/1	18,27	0.6	45	46	85,0,46	0/0	27,0	0	24	60	0,60,949	1/1	0,23	1	23	66	154,69,0	1/1	0,26	1	26	75
chr7	15827747	C	A		SNP	943.5	264	PG4084_C01_13090609		PASS	intergenic_region	MODIFIER	n.15827747C>A		RDH8-C7H19orf66		RDH8-C7H19orf66		link	not_common	0/0	37,0	0	32	82	0,82,1237	0/1	10,23	0.69697	33	41	85,0,39	0/0	37,0	0	28	84	0,84,1119	1/1	0,26	1	26	75	163,78,0	1/1	0,40	1	40	117
chr7	15827985	A	T		SNP	872.5	235	PG4084_C01_13090610		PASS	intergenic_region	MODIFIER	n.15827985A>T		RDH8-C7H19orf66		RDH8-C7H19orf66		link	not_common	0/0	41,0	0	35	81	0,81,1315	0/1	9,18	0.666667	27	45	85,0,43	0/0	25,0	0	24	62	0,62,881	1/1	0,25	1	25	72	160,75,0	1/1	0,38	1	38	111
chr7	15827986	T	A		SNP	876.5	232	PG4084_C01_13090611		PASS	intergenic_region	MODIFIER	n.15827986T>A		RDH8-C7H19orf66		RDH8-C7H19orf66		link	not_common	0/0	41,0	0	35	81	0,81,1315	0/1	9,17	0.653846	26	46	85,0,45	0/0	25,0	0	24	62	0,62,881	1/1	0,24	1	24	69	157,72,0	1/1	0,36	1	36	104
chr7	15827999	G	T		SNP	867.5	235	PG4084_C01_13090612		PASS	intergenic_region	MODIFIER	n.15827999G>T		RDH8-C7H19orf66		RDH8-C7H19orf66		link	not_common	0/0	41,0	0	35	81	0,81,1315	0/1	12,20	0.625	32	46	85,0,46	0/0	25,0	0	24	62	0,62,881	1/1	0,28	1	28	81	169,84,0	1/1	0,35	1	35	101
chr7	15828037	G	A		SNP	877.5	245	PG4084_C01_13090613		PASS	intergenic_region	MODIFIER	n.15828037G>A		RDH8-C7H19orf66		RDH8-C7H19orf66		link	not_common	0/0	41,0	0	35	81	0,81,1315	0/1	15,21	0.583333	36	47	85,0,48	0/0	27,0	0	26	69	0,69,1074	1/1	0,26	1	26	75	163,78,0	1/1	0,31	1	31	90
chr7	15828220	C	G		SNP	441.97	237	PG4084_C01_13090614		PASS	intergenic_region	MODIFIER	n.15828220C>G		RDH8-C7H19orf66		RDH8-C7H19orf66		link	not_common	0/0	41,0	0	35	81	0,81,1315	0/0	37,0	0	34	84	0,84,1298	0/0	38,0	0	30	81	0,81,1198	0/0	26,0	0	23	60	0,60,900	0/1	12,15	0.555556	27	48
chr7	15828302	T	C		SNP	925.5	269	PG4084_C01_13090615		PASS	intergenic_region	MODIFIER	n.15828302T>C		RDH8-C7H19orf66		RDH8-C7H19orf66		link	not_common	0/0	41,0	0	35	81	0,81,1315	0/1	18,21	0.538462	39	48	85,0,50	0/0	38,0	0	30	81	0,81,1198	1/1	0,40	1	40	117	205,120,0	1/1	0,28	1	28	81
chr7	15828315	C	A		SNP	931.5	285	PG4084_C01_13090616		PASS	intergenic_region	MODIFIER	n.15828315C>A		RDH8-C7H19orf66		RDH8-C7H19orf66		link	not_common	0/0	41,0	0	35	81	0,81,1315	0/1	19,23	0.547619	42	48	85,0,49	0/0	38,0	0	30	81	0,81,1198	1/1	1,43	0.977273	44	118	206,122,0	1/1	0,31	1	31	90
chr7	15828317	G	A		SNP	962.5	287	PG4084_C01_13090617		PASS	intergenic_region	MODIFIER	n.15828317G>A		RDH8-C7H19orf66		RDH8-C7H19orf66		link	not_common	0/0	41,0	0	35	81	0,81,1315	0/1	19,23	0.547619	42	48	85,0,49	0/0	38,0	0	30	81	0,81,1198	1/1	0,44	1	44	128	216,131,0	1/1	0,33	1	33	95
chr7	15828325	AT	A		DEL	949.27	288	PG4084_C01_13090618		PASS	intergenic_region	MODIFIER	n.15828326delT		RDH8-C7H19orf66		RDH8-C7H19orf66		link	not_common	0/0	41,0	0	35	81	0,81,1315	0/1	16,21	0.567568	37	48	79,0,49	0/0	38,0	0	30	81	0,81,1198	1/1	0,45	1	45	132	214,135,0	1/1	0,35	1	35	102
chr7	15828475	C	A		SNP	937.5	276	PG4084_C01_13090619		PASS	intergenic_region	MODIFIER	n.15828475C>A		RDH8-C7H19orf66		RDH8-C7H19orf66		link	not_common	0/0	41,0	0	35	81	0,81,1315	0/1	22,21	0.488372	43	48	85,0,50	0/0	31,0	0	28	81	0,81,1095	1/1	0,30	1	30	87	175,90,0	1/1	0,39	1	39	114
chr7	15828771	A	T		SNP	901.5	254	PG4084_C01_13090620		PASS	intergenic_region	MODIFIER	n.15828771A>T		RDH8-C7H19orf66		RDH8-C7H19orf66		link	not_common	0/0	40,0	0	30	81	0,81,1208	0/1	15,24	0.615385	39	46	85,0,45	0/0	33,0	0	31	87	0,87,1248	1/1	0,29	1	29	84	172,87,0	1/1	0,30	1	30	87
chr7	15828910	C	T		SNP	899.5	252	PG4084_C01_13090621		PASS	intergenic_region	MODIFIER	n.15828910C>T		RDH8-C7H19orf66		RDH8-C7H19orf66		link	not_common	0/0	36,0	0	31	84	0,84,1235	0/1	19,15	0.441176	34	48	84,0,50	0/0	34,0	0	31	81	0,81,1215	1/1	0,44	1	44	129	217,132,0	1/1	0,25	1	25	72
chr7	15828957	C	T		SNP	424.28	258	PG4084_C01_13090622		PASS	intergenic_region	MODIFIER	n.15828957C>T		RDH8-C7H19orf66		RDH8-C7H19orf66		link	not_common	0/0	36,0	0	31	81	0,81,1208	0/1	16,16	0.5	32	48	85,0,50	0/0	34,0	0	31	81	0,81,1215	1/1	0,50	1	50	147	234,150,0	0/1	14,10	0.416667	24	47
chr7	15829086	T	C		SNP	969.5	259	PG4084_C01_13090623		PASS	intergenic_region	MODIFIER	n.15829086T>C		RDH8-C7H19orf66		RDH8-C7H19orf66		link	not_common	0/0	36,0	0	31	81	0,81,1208	0/1	10,16	0.615385	26	47	85,0,47	0/0	26,0	0	23	60	0,60,900	1/1	0,36	1	36	105	193,108,0	1/1	0,38	1	38	111
chr7	15829264	C	G		SNP	322.28	243	PG4084_C01_13090624		PASS	intergenic_region	MODIFIER	n.15829264C>G		RDH8-C7H19orf66		RDH8-C7H19orf66		link	not_common	0/0	25,1	0.0384615	26	63	0,63,1029	0/1	17,15	0.46875	32	48	85,0,50	0/0	27,0	0	25	69	0,69,1035	1/1	1,29	0.966667	30	45	133,48,0	0/1	17,13	0.433333	30	47
chr7	15829420	T	C		SNP	391.08	244	PG4084_C01_13090625		PASS	intergenic_region	MODIFIER	n.15829420T>C		RDH8-C7H19orf66		RDH8-C7H19orf66		link	not_common	1/1	0,38	1	38	111	199,114,0	0/1	10,11	0.52381	21	48	85,0,50	1/1	0,31	1	31	89	177,92,0	0/0	38,0	0	36	96	0,96,1440	0/0	30,0	0	29	84
chr7	15829446	C	T		SNP	1422.23	263	PG4084_C01_13090626		PASS	intergenic_region	MODIFIER	n.15829446C>T		RDH8-C7H19orf66		RDH8-C7H19orf66		link	common	1/1	0,43	1	43	126	214,129,0	1/1	0,19	1	19	54	142,57,0	1/1	0,32	1	32	93	181,96,0	1/1	0,36	1	36	105	193,108,0	1/1	0,33	1	33	96
chr7	15829548	G	GT		INS	237.63	274	PG4084_C01_13090627		PASS	intergenic_region	MODIFIER	n.15829548_15829549insT		RDH8-C7H19orf66		RDH8-C7H19orf66		link	not_common	0/0	40,0	0	31	81	0,81,1215	0/0	23,0	0	23	45	0,45,675	0/0	35,0	0	31	84	0,84,1239	0/0	50,0	0	47	60	0,60,900	0/1	14,25	0.641026	39	45
chr7	15829582	CT	C		DEL	461.48	272	PG4084_C01_13090628		PASS	intergenic_region	MODIFIER	n.15829583delT		RDH8-C7H19orf66		RDH8-C7H19orf66		link	not_common	0/0	31,2	0.0606061	33	42	0,42,1187	0/1	13,12	0.48	25	48	56,0,50	0/0	29,0	0	28	75	0,75,1125	1/1	0,43	1	43	125	184,128,0	0/1	23,13	0.361111	36	43
chr7	15829717	A	G		SNP	323.28	234	PG4084_C01_13090629		PASS	intergenic_region	MODIFIER	n.15829717A>G		RDH8-C7H19orf66		RDH8-C7H19orf66		link	not_common	0/0	28,1	0.0344828	29	58	0,58,1128	0/1	17,14	0.451613	31	48	84,0,50	0/0	34,0	0	30	81	0,81,1215	1/1	1,29	0.966667	30	45	132,48,0	0/1	17,15	0.46875	32	48
chr7	15829876	C	G		SNP	390.28	252	PG4084_C01_13090630		PASS	intergenic_region	MODIFIER	n.15829876C>G		RDH8-C7H19orf66		RDH8-C7H19orf66		link	not_common	0/0	46,0	0	32	84	0,84,1260	0/1	9,12	0.571429	21	48	85,0,49	0/0	34,0	0	30	81	0,81,1215	1/1	0,38	1	38	111	199,114,0	0/1	19,17	0.472222	36	48
chr7	15829932	C	CCTT		INS	285.63	289	PG4084_C01_13090631		PASS	intergenic_region	MODIFIER	n.15829932_15829933insCTT		RDH8-C7H19orf66		RDH8-C7H19orf66		link	not_common	0/0	51,1	0.0192308	48	99	0,120,1800	0/0	27,0	0	27	66	0,66,1008	0/0	39,0	0	36	89	0,89,1427	0/0	38,0	0	35	80	0,80,1366	0/1	16,20	0.555556	36	48
chr7	15829943	G	A		SNP	300.86	292	PG4084_C01_13090632		PASS	intergenic_region	MODIFIER	n.15829943G>A		RDH8-C7H19orf66		RDH8-C7H19orf66		link	not_common	0/0	51,1	0.0192308	48	99	0,120,1800	0/0	26,0	0	26	62	0,62,938	0/0	39,0	0	36	89	0,89,1427	0/0	38,0	0	35	80	0,80,1366	0/1	15,18	0.545455	33	48
chr7	15829945	G	T		SNP	1346.44	302	PG4084_C01_13090633		PASS	intergenic_region	MODIFIER	n.15829945G>T		RDH8-C7H19orf66		RDH8-C7H19orf66		link	not_common	1/1	0,52	1	52	153	241,156,0	1/1	0,24	1	24	69	157,72,0	1/1	0,40	1	40	117	205,120,0	1/1	0,36	1	36	105	193,108,0	1/1	0,33	1	33	96
chr7	15830359	T	C		SNP	424.08	281	PG4084_C01_13090634		PASS	intergenic_region	MODIFIER	n.15830359T>C		RDH8-C7H19orf66		RDH8-C7H19orf66		link	not_common	1/1	0,37	1	37	108	196,111,0	0/1	17,10	0.37037	27	45	81,0,50	1/1	0,44	1	44	129	217,132,0	0/0	29,0	0	28	81	0,81,1170	0/0	42,0	0	40	81
chr7	15830366	G	C		SNP	364.28	289	PG4084_C01_13090635		PASS	intergenic_region	MODIFIER	n.15830366G>C		RDH8-C7H19orf66		RDH8-C7H19orf66		link	not_common	0/0	41,0	0	39	84	0,84,1260	0/1	11,18	0.62069	29	46	85,0,46	0/0	43,0	0	40	99	0,99,1485	1/1	0,29	1	29	84	172,87,0	0/1	12,29	0.707317	41	37
chr7	15830376	C	T		SNP	1499.23	300	PG4084_C01_13090636		PASS	intergenic_region	MODIFIER	n.15830376C>T		RDH8-C7H19orf66		RDH8-C7H19orf66		link	common	1/1	0,41	1	41	120	208,123,0	1/1	0,29	1	29	84	172,87,0	1/1	1,40	0.97561	41	91	178,94,0	1/1	0,29	1	29	84	172,87,0	1/1	0,41	1	41	119
chr7	15830379	C	T		SNP	361.28	295	PG4084_C01_13090637		PASS	intergenic_region	MODIFIER	n.15830379C>T		RDH8-C7H19orf66		RDH8-C7H19orf66		link	not_common	0/0	43,0	0	43	60	0,60,900	0/1	14,13	0.481481	27	48	85,0,50	0/0	43,0	0	41	81	0,81,1215	1/1	0,28	1	28	81	169,84,0	0/1	13,28	0.682927	41	40
chr7	15830407	C	T		SNP	943.4	279	PG4084_C01_13090638		PASS	intergenic_region	MODIFIER	n.15830407C>T		RDH8-C7H19orf66		RDH8-C7H19orf66		link	not_common	1/1	0,39	1	39	113	201,116,0	0/1	12,19	0.612903	31	47	85,0,47	1/1	0,39	1	39	114	202,117,0	0/0	26,0	0	22	63	0,63,907	0/1	24,14	0.368421	38	44
chr7	15830427	CTGTT	C		DEL	895.17	287	PG4084_C01_13090639		PASS	intergenic_region	MODIFIER	n.15830428_15830431delTGTT		RDH8-C7H19orf66		RDH8-C7H19orf66		link	not_common	1/1	0,40	1	40	117	199,120,0	0/1	13,24	0.648649	37	44	79,0,43	1/1	0,32	1	32	93	175,96,0	0/0	27,0	0	27	81	0,81,1051	0/1	16,14	0.466667	30	48
chr7	15830453	G	A		SNP	278.86	269	PG4084_C01_13090640		PASS	intergenic_region	MODIFIER	n.15830453G>A		RDH8-C7H19orf66		RDH8-C7H19orf66		link	not_common	0/0	40,0	0	38	85	0,85,1380	0/0	38,0	0	36	96	0,96,1352	0/0	32,0	0	29	81	0,81,1215	0/0	29,0	0	28	75	0,75,1170	0/1	15,17	0.53125	32	48
chr7	15830465	C	A		SNP	745.43	279	PG4084_C01_13090641		PASS	intergenic_region	MODIFIER	n.15830465C>A		RDH8-C7H19orf66		RDH8-C7H19orf66		link	not_common	1/1	0,38	1	38	111	199,114,0	0/1	15,23	0.605263	38	47	85,0,46	1/1	0,33	1	33	96	184,99,0	0/0	30,0	0	29	81	0,81,1215	0/1	17,16	0.484848	33	48
chr7	15831413	C	G		SNP	401.08	268	PG4084_C01_13090642		PASS	intergenic_region	MODIFIER	n.15831413C>G		RDH8-C7H19orf66		RDH8-C7H19orf66		link	not_common	1/1	0,47	1	47	138	226,141,0	0/1	19,26	0.577778	45	47	85,0,48	1/1	0,25	1	25	72	160,75,0	0/0	39,0	0	29	87	0,87,1175	0/0	33,0	0	29	81
chr7	15831527	G	A		SNP	461.08	305	PG4084_C01_13090643		PASS	intergenic_region	MODIFIER	n.15831527G>A		RDH8-C7H19orf66		RDH8-C7H19orf66		link	not_common	1/1	0,59	1	59	175	262,178,0	0/1	27,27	0.5	54	48	85,0,50	1/1	0,33	1	33	96	184,99,0	0/0	38,0	0	29	84	0,84,1161	0/0	33,1	0.0294118	31	84
chr7	15832107	A	G		SNP	751.43	256	PG4084_C01_13090644		PASS	intergenic_region	MODIFIER	n.15832107A>G		RDH8-C7H19orf66		RDH8-C7H19orf66		link	not_common	1/1	0,44	1	44	129	217,132,0	0/1	16,19	0.542857	35	48	85,0,50	1/1	0,35	1	35	102	190,105,0	0/0	35,0	0	30	80	0,80,1152	0/1	16,16	0.5	32	48
chr7	15832381	G	GATATATATATATAT,GAT,GATATATATATATATATATATATAT	GATATATATATATAT	INS	654.77	228	PG4084_C01_13090645		DRAGENHardINDEL	intergenic_region	MODIFIER	n.15832381_15832382insATATATATATATAT		RDH8-C7H19orf66		RDH8-C7H19orf66		link	not_common	1/1	0,24,0,0	1	24	69	129,72,0,1052,72,1053,1052,72,1053,1053	1/2	0,15,10,0	0.6	25	49	280,224,54,582,0,56,778,225,574,771	1/1	0,21,0,0	1	21	60	119,63,0,871,63,871,871,63,871,871	2/2	2,0,19,0	0	21	16	75,419,457,19,57,0,419,457,57,457	2/3	0,0,13,8	0	21	48
chr7	15832381	G	GATATATATATATAT,GAT,GATATATATATATATATATATATAT	GAT	INS	654.77	228	PG4084_C01_13090645		DRAGENHardINDEL	intergenic_region	MODIFIER	n.15832381_15832382insAT		RDH8-C7H19orf66		RDH8-C7H19orf66		link	not_common	1/1	0,24,0,0	0	24	69	129,72,0,1052,72,1053,1052,72,1053,1053	1/2	0,15,10,0	0.4	25	49	280,224,54,582,0,56,778,225,574,771	1/1	0,21,0,0	0	21	60	119,63,0,871,63,871,871,63,871,871	2/2	2,0,19,0	0.904762	21	16	75,419,457,19,57,0,419,457,57,457	2/3	0,0,13,8	0.619048	21	48
chr7	15832381	G	GATATATATATATAT,GAT,GATATATATATATATATATATATAT	GATATATATATATATATATATATAT	INS	654.77	228	PG4084_C01_13090645		DRAGENHardINDEL	intergenic_region	MODIFIER	n.15832381_15832382insATATATATATATATATATATATAT		RDH8-C7H19orf66		RDH8-C7H19orf66		link	not_common	1/1	0,24,0,0	0	24	69	129,72,0,1052,72,1053,1052,72,1053,1053	1/2	0,15,10,0	0	25	49	280,224,54,582,0,56,778,225,574,771	1/1	0,21,0,0	0	21	60	119,63,0,871,63,871,871,63,871,871	2/2	2,0,19,0	0	21	16	75,419,457,19,57,0,419,457,57,457	2/3	0,0,13,8	0.380952	21	48
chr7	15832582	G	C		SNP	1251.23	204	PG4084_C01_13090646		PASS	intergenic_region	MODIFIER	n.15832582G>C		RDH8-C7H19orf66		RDH8-C7H19orf66		link	common	1/1	0,27	1	27	78	166,81,0	1/1	0,22	1	22	63	151,66,0	1/1	0,19	1	19	54	142,57,0	1/1	0,23	1	23	66	154,69,0	1/1	0,26	1	26	75
chr7	15832866	A	AC		INS	251.63	234	PG4084_C01_13090647		PASS	intergenic_region	MODIFIER	n.15832866_15832867insC		RDH8-C7H19orf66		RDH8-C7H19orf66		link	not_common	0/0	38,0	0	28	81	0,81,1192	0/0	34,0	0	31	81	0,81,1215	0/0	33,0	0	29	81	0,81,1164	0/0	24,0	0	23	60	0,60,900	0/1	24,13	0.351351	37	42
chr7	15833149	A	G		SNP	713.43	252	PG4084_C01_13090648		PASS	intergenic_region	MODIFIER	n.15833149A>G		RDH8-C7H19orf66		RDH8-C7H19orf66		link	not_common	1/1	0,34	1	34	99	187,102,0	0/1	15,17	0.53125	32	48	85,0,50	1/1	0,27	1	27	78	166,81,0	0/0	27,0	0	26	72	0,72,1080	0/1	22,14	0.388889	36	45
chr7	15833213	C	G		SNP	391.08	255	PG4084_C01_13090649		PASS	intergenic_region	MODIFIER	n.15833213C>G		RDH8-C7H19orf66		RDH8-C7H19orf66		link	not_common	1/1	0,37	1	37	108	196,111,0	0/1	17,17	0.5	34	48	85,0,50	1/1	0,32	1	32	92	180,95,0	0/0	27,0	0	26	65	0,65,982	0/0	40,0	0	39	89
chr7	15834087	G	A		SNP	419.08	242	PG4084_C01_13090650		PASS	intergenic_region	MODIFIER	n.15834087G>A		RDH8-C7H19orf66		RDH8-C7H19orf66		link	not_common	1/1	0,41	1	41	120	208,123,0	0/1	15,15	0.5	30	48	85,0,50	1/1	0,37	1	37	108	196,111,0	0/0	39,0	0	30	83	0,83,1305	0/0	31,0	0	29	81
chr7	15834396	A	G		SNP	282.86	237	PG4084_C01_13090651		PASS	intergenic_region	MODIFIER	n.15834396A>G		RDH8-C7H19orf66		RDH8-C7H19orf66		link	not_common	0/0	41,0	0	32	84	0,84,1305	0/0	33,0	0	29	81	0,81,1173	0/0	38,0	0	30	84	0,84,1260	0/0	25,0	0	22	60	0,60,900	0/1	10,17	0.62963	27	46
chr7	15834785	C	CT		INS	394.85	241	PG4084_C01_13090652		PASS	intergenic_region	MODIFIER	n.15834785_15834786insT		RDH8-C7H19orf66		RDH8-C7H19orf66		link	not_common	1/1	0,40	1	40	117	199,120,0	0/1	16,14	0.466667	30	48	79,0,50	1/1	0,34	1	34	99	181,102,0	0/0	29,0	0	29	78	0,78,1170	0/0	28,1	0.0344828	29	46
chr7	15834787	C	CAG		INS	383.11	237	PG4084_C01_13090653		PASS	intergenic_region	MODIFIER	n.15834787_15834788insAG		RDH8-C7H19orf66		RDH8-C7H19orf66		link	not_common	1/1	0,40	1	40	123	205,126,0	0/1	16,15	0.483871	31	48	79,0,50	1/1	0,31	1	31	93	175,96,0	0/0	29,0	0	28	81	0,81,1215	0/0	29,0	0	29	81
chr7	15834788	T	TG		INS	388.85	238	PG4084_C01_13090654		PASS	intergenic_region	MODIFIER	n.15834788_15834789insG		RDH8-C7H19orf66		RDH8-C7H19orf66		link	not_common	1/1	0,39	1	39	114	196,117,0	0/1	16,15	0.483871	31	48	79,0,50	1/1	0,33	1	33	96	178,99,0	0/0	29,0	0	28	81	0,81,1215	0/0	28,1	0.0344828	28	42
chr7	15834822	T	C		SNP	727.43	244	PG4084_C01_13090655		PASS	intergenic_region	MODIFIER	n.15834822T>C		RDH8-C7H19orf66		RDH8-C7H19orf66		link	not_common	1/1	0,40	1	40	116	204,119,0	0/1	17,14	0.451613	31	48	84,0,50	1/1	0,36	1	36	104	192,107,0	0/0	29,0	0	29	81	0,81,1215	0/1	8,18	0.692308	26	44
chr7	15835173	G	A		SNP	330.86	261	PG4084_C01_13090656		PASS	intergenic_region	MODIFIER	n.15835173G>A		RDH8-C7H19orf66		RDH8-C7H19orf66		link	not_common	0/0	38,0	0	32	84	0,84,1260	0/0	41,0	0	36	87	0,87,1426	0/0	34,1	0.0285714	28	81	0,81,1215	0/0	37,0	0	34	87	0,87,1305	0/1	11,25	0.694444	36	40
chr7	15835222	C	A		SNP	391.08	239	PG4084_C01_13090657		PASS	intergenic_region	MODIFIER	n.15835222C>A		RDH8-C7H19orf66		RDH8-C7H19orf66		link	not_common	1/1	0,35	1	35	101	188,104,0	0/1	13,16	0.551724	29	48	85,0,49	1/1	0,35	1	35	100	188,103,0	0/0	28,0	0	27	66	0,66,1020	0/0	27,0	0	26	75
chr7	15835342	C	A		SNP	196.51	216	PG4084_C01_13090658		PASS	intergenic_region	MODIFIER	n.15835342C>A		RDH8-C7H19orf66		RDH8-C7H19orf66		link	not_common	0/0	45,0	0	36	98	0,98,1445	0/1	14,13	0.481481	27	48	85,0,50	0/0	37,0	0	28	81	0,81,1188	1/1	0,29	1	29	84	172,87,0	0/0	26,0	0	22	63
chr7	15835671	C	T		SNP	394.08	255	PG4084_C01_13090659		PASS	intergenic_region	MODIFIER	n.15835671C>T		RDH8-C7H19orf66		RDH8-C7H19orf66		link	not_common	1/1	0,36	1	36	103	191,106,0	0/1	17,13	0.433333	30	47	83,0,50	1/1	0,36	1	36	103	190,106,0	0/0	33,0	0	31	81	0,81,1093	0/0	36,0	0	32	80
chr7	15835933	C	T		SNP	419.08	262	PG4084_C01_13090660		PASS	intergenic_region	MODIFIER	n.15835933C>T		RDH8-C7H19orf66		RDH8-C7H19orf66		link	not_common	1/1	0,46	1	46	135	222,138,0	0/1	10,17	0.62963	27	46	85,0,46	1/1	0,33	1	33	95	182,98,0	0/0	33,0	0	28	81	0,81,1131	0/0	32,0	0	29	81
chr7	15836232	CT	C		DEL	109.21	289	PG4084_C01_13090661		PASS	intergenic_region	MODIFIER	n.15836233delT		RDH8-C7H19orf66		RDH8-C7H19orf66		link	not_common	0/0	39,1	0.025	35	84	0,84,1283	0/0	35,1	0.0277778	36	78	0,78,1170	0/0	31,0	0	31	81	0,81,1215	0/0	37,2	0.0512821	39	34	0,34,1325	0/0	33,0	0	32	81
chr7	15836270	C	G		SNP	748.43	286	PG4084_C01_13090662		PASS	intergenic_region	MODIFIER	n.15836270C>G		RDH8-C7H19orf66		RDH8-C7H19orf66		link	not_common	1/1	0,39	1	39	113	200,116,0	0/1	11,12	0.521739	23	48	85,0,50	1/1	0,32	1	32	92	180,95,0	0/0	42,1	0.0232558	41	84	0,84,1474	0/1	9,19	0.678571	28	44
chr7	15836464	A	G		SNP	870.46	284	PG4084_C01_13090663		PASS	intergenic_region	MODIFIER	n.15836464A>G		RDH8-C7H19orf66		RDH8-C7H19orf66		link	not_common	0/1	22,19	0.463415	41	48	84,0,50	0/1	14,16	0.533333	30	48	85,0,50	0/0	36,0	0	32	80	0,80,1215	1/1	0,35	1	35	102	190,105,0	1/1	0,41	1	41	120
chr7	15836707	C	A		SNP	300.86	259	PG4084_C01_13090664		PASS	intergenic_region	MODIFIER	n.15836707C>A		RDH8-C7H19orf66		RDH8-C7H19orf66		link	not_common	0/1	20,27	0.574468	47	47	85,0,48	0/1	7,14	0.666667	21	46	85,0,45	1/1	0,36	1	36	105	193,108,0	0/0	38,0	0	33	86	0,86,1248	0/0	41,0	0	31	80
chr7	15837230	ATGC	A		DEL	1148.27	296	PG4084_C01_13090665		PASS	intergenic_region	MODIFIER	n.15837231_15837233delTGC		RDH8-C7H19orf66		RDH8-C7H19orf66		link	common	1/1	0,39	1	39	115	181,118,0	1/1	0,26	1	26	76	142,79,0	1/1	0,24	1	24	69	135,72,0	1/1	0,29	1	29	84	150,87,0	1/1	0,17	1	17	48
chr7	15837650	A	C		SNP	310.86	288	PG4084_C01_13090666		PASS	intergenic_region	MODIFIER	n.15837650A>C		RDH8-C7H19orf66		RDH8-C7H19orf66		link	not_common	0/0	48,0	0	35	81	0,81,1255	0/1	18,22	0.55	40	48	85,0,49	0/0	43,1	0.0227273	39	99	0,99,1536	1/1	0,40	1	40	117	205,120,0	0/0	29,0	0	28	81
chr7	15837879	C	T		SNP	41.2	231	PG4084_C01_13090667		DRAGENHardSNP	intergenic_region	MODIFIER	n.15837879C>T		RDH8-C7H19orf66		RDH8-C7H19orf66		link	not_common	0/1	19,31	0.62	50	45	85,0,44	0/0	29,0	0	28	78	0,78,1170	0/0	29,0	0	28	81	0,81,1099	0/0	41,0	0	29	81	0,81,1171	0/0	17,0	0	16	48
chr7	15837954	T	C		SNP	41.2	264	PG4084_C01_13090668		DRAGENHardSNP	intergenic_region	MODIFIER	n.15837954T>C		RDH8-C7H19orf66		RDH8-C7H19orf66		link	not_common	0/1	20,34	0.62963	54	44	85,0,42	0/0	38,0	0	38	88	0,88,1531	0/0	37,0	0	31	82	0,82,1139	0/0	41,0	0	29	81	0,81,1171	0/0	19,0	0	15	42
chr7	15838545	T	C		SNP	41.2	169	PG4084_C01_13090669		DRAGENHardSNP	intergenic_region	MODIFIER	n.15838545T>C		RDH8-C7H19orf66		RDH8-C7H19orf66		link	not_common	0/1	16,18	0.529412	34	48	85,0,50	0/0	20,0	0	20	60	0,60,744	0/0	23,1	0.0416667	24	57	0,57,919	0/0	23,0	0	22	60	0,60,900	0/0	19,0	0	17	42
chr7	15838599	T	C		SNP	41.2	192	PG4084_C01_13090670		DRAGENHardSNP	intergenic_region	MODIFIER	n.15838599T>C		RDH8-C7H19orf66		RDH8-C7H19orf66		link	not_common	0/1	17,17	0.5	34	48	85,0,50	0/0	34,0	0	30	81	0,81,1205	0/0	27,0	0	24	60	0,60,987	0/0	29,0	0	28	81	0,81,1170	0/0	28,0	0	27	81
chr7	15838727	G	A		SNP	41.2	191	PG4084_C01_13090671		DRAGENHardSNP	intergenic_region	MODIFIER	n.15838727G>A		RDH8-C7H19orf66		RDH8-C7H19orf66		link	not_common	0/1	15,26	0.634146	41	45	85,0,44	0/0	19,0	0	17	42	0,42,698	0/0	28,0	0	25	60	0,60,900	0/0	27,0	0	24	66	0,66,990	0/0	20,0	0	19	42
chr7	15838973	A	G		SNP	41.2	221	PG4084_C01_13090672		DRAGENHardSNP	intergenic_region	MODIFIER	n.15838973A>G		RDH8-C7H19orf66		RDH8-C7H19orf66		link	not_common	0/1	19,18	0.486486	37	48	85,0,50	0/0	31,0	0	31	84	0,84,1260	0/0	35,0	0	30	87	0,87,1305	0/0	24,0	0	23	63	0,63,945	0/0	37,0	0	30	84
chr7	15840218	TACCAGAAGGAC	T		DEL	40.97	241	PG4084_C01_13090673		DRAGENHardINDEL	intergenic_region	MODIFIER	n.15840219_15840229delACCAGAAGGAC		RDH8-C7H19orf66		RDH8-C7H19orf66		link	not_common	0/1	23,20	0.465116	43	48	79,0,50	0/0	27,0	0	26	69	0,69,995	0/0	34,0	0	29	81	0,81,1215	0/0	33,0	0	32	84	0,84,1259	0/0	23,0	0	20	60
chr7	15840638	C	T		SNP	41.2	220	PG4084_C01_13090674		DRAGENHardSNP	intergenic_region	MODIFIER	n.15840638C>T		RDH8-C7H19orf66		RDH8-C7H19orf66		link	not_common	0/1	12,17	0.586207	29	48	85,0,48	0/0	28,0	0	27	81	0,81,1065	0/0	39,0	0	34	90	0,90,1350	0/0	34,0	0	30	81	0,81,1215	0/0	23,0	0	22	60
chr7	15840829	TG	T		DEL	40.97	237	PG4084_C01_13090675		DRAGENHardINDEL	intergenic_region	MODIFIER	n.15840830delG		RDH8-C7H19orf66		RDH8-C7H19orf66		link	not_common	0/1	22,19	0.463415	41	48	79,0,50	0/0	27,0	0	25	60	0,60,961	0/0	40,0	0	34	83	0,83,1337	0/0	26,0	0	24	60	0,60,945	0/0	35,0	0	31	87
chr7	15841346	C	A		SNP	479.97	260	PG4084_C01_13090676		PASS	intergenic_region	MODIFIER	n.15841346C>A		RDH8-C7H19orf66		RDH8-C7H19orf66		link	not_common	0/1	10,21	0.677419	31	44	85,0,43	0/0	36,0	0	32	87	0,87,1251	0/0	39,0	0	33	93	0,93,1395	0/0	31,0	0	30	84	0,84,1260	1/1	0,40	1	40	117
chr7	15841388	A	G		SNP	1491.23	287	PG4084_C01_13090677		PASS	intergenic_region	MODIFIER	n.15841388A>G		RDH8-C7H19orf66		RDH8-C7H19orf66		link	common	1/1	0,39	1	39	114	202,117,0	1/1	0,32	1	32	93	181,96,0	1/1	0,36	1	36	105	193,108,0	1/1	0,30	1	30	87	175,90,0	1/1	0,37	1	37	108
chr7	15842616	T	C		SNP	398.28	255	PG4084_C01_13090678		PASS	intergenic_region	MODIFIER	n.15842616T>C		RDH8-C7H19orf66		RDH8-C7H19orf66		link	not_common	0/1	23,20	0.465116	43	48	84,0,50	0/1	13,11	0.458333	24	48	84,0,50	0/0	33,0	0	32	81	0,81,1206	1/1	0,41	1	41	120	208,123,0	0/0	31,0	0	29	81
chr7	15842693	G	C		SNP	411.08	248	PG4084_C01_13090679		PASS	intergenic_region	MODIFIER	n.15842693G>C		RDH8-C7H19orf66		RDH8-C7H19orf66		link	not_common	1/1	0,44	1	44	129	217,132,0	0/1	19,14	0.424242	33	47	83,0,50	1/1	0,32	1	32	93	181,96,0	0/0	31,0	0	29	81	0,81,1199	0/0	29,0	0	27	78
chr7	15842934	G	A		SNP	886.5	239	PG4084_C01_13090680		PASS	intergenic_region	MODIFIER	n.15842934G>A		RDH8-C7H19orf66		RDH8-C7H19orf66		link	not_common	0/0	38,0	0	33	81	0,81,1260	0/1	12,16	0.571429	28	48	85,0,49	0/0	34,0	0	28	81	0,81,1215	1/1	0,32	1	32	93	181,96,0	1/1	0,29	1	29	84
chr7	15843023	A	G		SNP	324.86	258	PG4084_C01_13090681		PASS	intergenic_region	MODIFIER	n.15843023A>G		RDH8-C7H19orf66		RDH8-C7H19orf66		link	not_common	0/1	20,25	0.555556	45	48	85,0,49	0/1	17,18	0.514286	35	48	85,0,50	1/1	0,44	1	44	129	217,132,0	0/0	29,0	0	26	69	0,69,1035	0/0	25,0	0	23	60
chr7	15843132	C	T		SNP	415.13	234	PG4084_C01_13090682		PASS	intergenic_region	MODIFIER	n.15843132C>T		RDH8-C7H19orf66		RDH8-C7H19orf66		link	not_common	1/1	0,45	1	45	132	219,135,0	0/1	19,10	0.344828	29	43	78,0,50	1/1	0,34	1	34	99	187,102,0	0/0	26,0	0	25	60	0,60,975	0/0	15,1	0.0625	16	6
chr7	15843169	T	C		SNP	369.08	214	PG4084_C01_13090683		PASS	intergenic_region	MODIFIER	n.15843169T>C		RDH8-C7H19orf66		RDH8-C7H19orf66		link	not_common	1/1	0,37	1	37	108	196,111,0	0/1	19,9	0.321429	28	42	77,0,50	1/1	0,27	1	27	78	166,81,0	0/0	28,0	0	24	60	0,60,900	0/0	17,0	0	15	42
chr7	15843518	C	T		SNP	264.86	227	PG4084_C01_13090684		PASS	intergenic_region	MODIFIER	n.15843518C>T		RDH8-C7H19orf66		RDH8-C7H19orf66		link	not_common	0/1	19,21	0.525	40	48	85,0,50	0/1	19,13	0.40625	32	46	82,0,50	1/1	0,25	1	25	72	160,75,0	0/0	31,1	0.03125	31	81	0,81,1229	0/0	24,0	0	20	60
chr7	15843807	G	C		SNP	41.2	226	PG4084_C01_13090685		DRAGENHardSNP	intergenic_region	MODIFIER	n.15843807G>C		RDH8-C7H19orf66		RDH8-C7H19orf66		link	not_common	0/1	22,20	0.47619	42	48	85,0,50	0/0	30,1	0.0322581	31	78	0,78,1226	0/0	28,0	0	28	81	0,81,1215	0/0	28,0	0	25	72	0,72,1020	0/0	27,0	0	25	60
chr7	15843822	G	A		SNP	40.2	222	PG4084_C01_13090686		DRAGENHardSNP	intergenic_region	MODIFIER	n.15843822G>A		RDH8-C7H19orf66		RDH8-C7H19orf66		link	not_common	0/1	21,18	0.461538	39	48	84,0,50	0/0	33,0	0	31	84	0,84,1251	0/0	27,0	0	24	66	0,66,990	0/0	28,0	0	27	81	0,81,1081	0/0	27,0	0	25	60
chr7	15843881	C	CCTGCTGCTG,CCTGCTGCTGCTG	CCTGCTGCTG	INS	250.49	249	PG4084_C01_13090687		DRAGENHardINDEL	intergenic_region	MODIFIER	n.15843881_15843882insCTGCTGCTG		RDH8-C7H19orf66		RDH8-C7H19orf66		link	not_common	1/2	0,18,15	0.545455	33	50	499,432,66,515,0,67	0/1	18,11,0	0.37931	29	45	63,0,50,461,698,1159	1/1	0,21,0	1	21	60	130,63,0,904,63,904	0/0	26,0,0	0	24	63	0,63,990,63,990,990	0/0	34,0,0	0	33	87
chr7	15843881	C	CCTGCTGCTG,CCTGCTGCTGCTG	CCTGCTGCTGCTG	INS	250.49	249	PG4084_C01_13090687		DRAGENHardINDEL	intergenic_region	MODIFIER	n.15843881_15843882insCTGCTGCTGCTG		RDH8-C7H19orf66		RDH8-C7H19orf66		link	not_common	1/2	0,18,15	0.454545	33	50	499,432,66,515,0,67	0/1	18,11,0	0	29	45	63,0,50,461,698,1159	1/1	0,21,0	0	21	60	130,63,0,904,63,904	0/0	26,0,0	0	24	63	0,63,990,63,990,990	0/0	34,0,0	0	33	87
chr7	15843916	G	A		SNP	265.86	256	PG4084_C01_13090688		PASS	intergenic_region	MODIFIER	n.15843916G>A		RDH8-C7H19orf66		RDH8-C7H19orf66		link	not_common	0/0	41,0	0	40	94	0,94,1575	0/1	19,22	0.536585	41	48	85,0,50	0/0	26,0	0	23	66	0,66,990	1/1	0,27	1	27	78	166,81,0	0/0	38,0	0	34	80
chr7	15843931	C	T		SNP	270.86	260	PG4084_C01_13090689		PASS	intergenic_region	MODIFIER	n.15843931C>T		RDH8-C7H19orf66		RDH8-C7H19orf66		link	not_common	0/1	21,20	0.487805	41	47	85,0,48	0/1	22,21	0.488372	43	48	85,0,50	1/1	0,26	1	26	75	163,78,0	0/0	26,0	0	24	69	0,69,990	0/0	38,0	0	34	80
chr7	15844043	G	T		SNP	41.2	268	PG4084_C01_13090690		DRAGENHardSNP	intergenic_region	MODIFIER	n.15844043G>T		RDH8-C7H19orf66		RDH8-C7H19orf66		link	not_common	0/1	25,25	0.5	50	48	85,0,50	0/0	42,0	0	39	82	0,82,1397	0/0	32,0	0	29	81	0,81,1241	0/0	25,0	0	23	63	0,63,945	0/0	31,1	0.03125	31	81
chr7	15844172	C	A		SNP	31.2	241	PG4084_C01_13090691		DRAGENHardSNP	intergenic_region	MODIFIER	n.15844172C>A		RDH8-C7H19orf66		RDH8-C7H19orf66		link	not_common	0/1	27,14	0.341463	41	40	75,0,50	0/0	22,1	0.0434783	23	53	0,53,772	0/0	24,0	0	23	66	0,66,990	0/0	30,0	0	28	75	0,75,1125	0/0	39,1	0.025	32	81
chr7	15844203	T	A		SNP	38.2	223	PG4084_C01_13090692		DRAGENHardSNP	intergenic_region	MODIFIER	n.15844203T>A		RDH8-C7H19orf66		RDH8-C7H19orf66		link	not_common	0/1	20,14	0.411765	34	46	82,0,50	0/0	21,0	0	18	44	0,44,687	0/0	27,0	0	22	63	0,63,945	0/0	30,0	0	29	81	0,81,1215	0/0	39,1	0.025	32	81
chr7	15844552	G	A		SNP	258.86	230	PG4084_C01_13090693		PASS	intergenic_region	MODIFIER	n.15844552G>A		RDH8-C7H19orf66		RDH8-C7H19orf66		link	not_common	0/1	16,24	0.6	40	47	85,0,46	0/1	10,12	0.545455	22	48	85,0,50	1/1	0,22	1	22	63	151,66,0	0/0	26,0	0	22	60	0,60,893	0/0	39,0	0	33	85
chr7	15844796	G	A		SNP	27.21	229	PG4084_C01_13090694		DRAGENHardSNP	intergenic_region	MODIFIER	n.15844796G>A		RDH8-C7H19orf66		RDH8-C7H19orf66		link	not_common	0/1	23,9	0.28125	32	36	71,0,50	0/0	18,0	0	18	45	0,45,689	0/0	28,0	0	27	81	0,81,1089	0/0	34,0	0	29	81	0,81,1206	0/0	39,0	0	33	85
chr7	15844878	C	G		SNP	122.44	227	PG4084_C01_13090695		PASS	intergenic_region	MODIFIER	n.15844878C>G		RDH8-C7H19orf66		RDH8-C7H19orf66		link	not_common	0/0	26,0	0	22	60	0,60,900	0/0	36,0	0	32	93	0,93,1262	0/0	27,0	0	26	66	0,66,1035	0/0	34,0	0	29	81	0,81,1206	0/0	33,0	0	31	81
chr7	15845234	A	G		SNP	383.08	241	PG4084_C01_13090696		PASS	intergenic_region	MODIFIER	n.15845234A>G		RDH8-C7H19orf66		RDH8-C7H19orf66		link	not_common	1/1	0,37	1	37	108	196,111,0	0/1	16,21	0.567568	37	48	85,0,49	1/1	0,29	1	29	84	172,87,0	0/0	26,0	0	24	60	0,60,961	0/0	39,0	0	30	81
chr7	15845253	C	T		SNP	276.86	234	PG4084_C01_13090697		PASS	intergenic_region	MODIFIER	n.15845253C>T		RDH8-C7H19orf66		RDH8-C7H19orf66		link	not_common	0/1	19,18	0.486486	37	48	85,0,50	0/1	11,19	0.633333	30	46	85,0,45	1/1	0,28	1	28	81	169,84,0	0/0	26,0	0	24	60	0,60,961	0/0	39,0	0	30	81
chr7	15845513	A	G		SNP	310.86	244	PG4084_C01_13090698		PASS	intergenic_region	MODIFIER	n.15845513A>G		RDH8-C7H19orf66		RDH8-C7H19orf66		link	not_common	0/1	20,16	0.444444	36	48	84,0,50	0/1	18,16	0.470588	34	48	85,0,50	1/1	0,40	1	40	116	204,119,0	0/0	32,1	0.030303	32	81	0,81,1210	0/0	35,0	0	28	81
chr7	15845597	C	G		SNP	440.08	273	PG4084_C01_13090699		PASS	intergenic_region	MODIFIER	n.15845597C>G		RDH8-C7H19orf66		RDH8-C7H19orf66		link	not_common	1/1	0,47	1	47	138	226,141,0	0/1	16,24	0.6	40	47	85,0,47	1/1	0,38	1	38	111	199,114,0	0/0	30,1	0.0322581	30	48	0,48,1107	0/0	35,0	0	28	81
chr7	15846117	G	T		SNP	275.86	245	PG4084_C01_13090700		PASS	intergenic_region	MODIFIER	n.15846117G>T		RDH8-C7H19orf66		RDH8-C7H19orf66		link	not_common	0/1	19,25	0.568182	44	48	85,0,48	0/1	16,13	0.448276	29	48	84,0,50	1/1	0,28	1	28	81	169,84,0	0/0	37,0	0	31	81	0,81,1189	0/0	28,0	0	26	66
chr7	15846215	C	T		SNP	302.86	259	PG4084_C01_13090701		PASS	intergenic_region	MODIFIER	n.15846215C>T		RDH8-C7H19orf66		RDH8-C7H19orf66		link	not_common	0/1	23,18	0.439024	41	47	84,0,50	0/1	10,18	0.642857	28	46	85,0,45	1/1	0,37	1	37	108	196,111,0	0/0	37,0	0	31	81	0,81,1189	0/0	39,0	0	34	84
chr7	15846346	G	A		SNP	276.86	276	PG4084_C01_13090702		PASS	intergenic_region	MODIFIER	n.15846346G>A		RDH8-C7H19orf66		RDH8-C7H19orf66		link	not_common	0/1	21,26	0.553191	47	48	85,0,49	0/1	20,26	0.565217	46	48	85,0,48	1/1	0,28	1	28	81	169,84,0	0/0	29,0	0	28	81	0,81,1215	0/0	34,1	0.0285714	34	90
chr7	15846506	C	T		SNP	266.86	254	PG4084_C01_13090703		PASS	intergenic_region	MODIFIER	n.15846506C>T		RDH8-C7H19orf66		RDH8-C7H19orf66		link	not_common	0/1	18,19	0.513514	37	48	85,0,50	0/1	19,12	0.387097	31	46	81,0,50	1/1	0,26	1	26	75	163,78,0	0/0	35,0	0	34	93	0,93,1395	0/0	36,1	0.027027	37	69
chr7	15846515	C	G		SNP	262.86	259	PG4084_C01_13090704		PASS	intergenic_region	MODIFIER	n.15846515C>G		RDH8-C7H19orf66		RDH8-C7H19orf66		link	not_common	0/1	19,23	0.547619	42	48	85,0,49	0/1	19,11	0.366667	30	45	80,0,50	1/1	0,25	1	25	72	160,75,0	0/0	35,0	0	34	93	0,93,1395	0/0	37,1	0.0263158	37	70
chr7	15846622	G	C		SNP	279.86	238	PG4084_C01_13090705		PASS	intergenic_region	MODIFIER	n.15846622G>C		RDH8-C7H19orf66		RDH8-C7H19orf66		link	not_common	0/1	17,21	0.552632	38	48	85,0,49	0/1	12,14	0.538462	26	48	85,0,50	1/1	0,29	1	29	84	172,87,0	0/0	32,0	0	29	81	0,81,1215	0/0	37,0	0	30	81
chr7	15846739	A	G		SNP	247.86	242	PG4084_C01_13090706		PASS	intergenic_region	MODIFIER	n.15846739A>G		RDH8-C7H19orf66		RDH8-C7H19orf66		link	not_common	0/1	24,21	0.466667	45	48	84,0,50	0/1	15,19	0.558824	34	48	85,0,49	1/1	0,19	1	19	54	141,57,0	0/0	38,0	0	29	81	0,81,1203	0/0	37,0	0	30	81
chr7	15846753	C	T		SNP	244.86	242	PG4084_C01_13090707		PASS	intergenic_region	MODIFIER	n.15846753C>T		RDH8-C7H19orf66		RDH8-C7H19orf66		link	not_common	0/1	24,21	0.466667	45	48	84,0,50	0/1	16,19	0.542857	35	48	85,0,49	1/1	0,18	1	18	50	138,53,0	0/0	38,0	0	29	81	0,81,1203	0/0	37,0	0	30	81
chr7	15846771	C	T		SNP	242.86	243	PG4084_C01_13090708		PASS	intergenic_region	MODIFIER	n.15846771C>T		RDH8-C7H19orf66		RDH8-C7H19orf66		link	not_common	0/1	26,24	0.48	50	48	85,0,50	0/1	14,18	0.5625	32	48	85,0,49	1/1	0,17	1	17	48	135,51,0	0/0	38,0	0	29	81	0,81,1203	0/0	37,0	0	30	81
chr7	15846783	T	C		SNP	255.86	247	PG4084_C01_13090709		PASS	intergenic_region	MODIFIER	n.15846783T>C		RDH8-C7H19orf66		RDH8-C7H19orf66		link	not_common	0/1	23,27	0.54	50	48	85,0,49	0/1	12,19	0.612903	31	47	85,0,47	1/1	0,21	1	21	60	148,63,0	0/0	38,0	0	29	81	0,81,1203	0/0	37,0	0	30	81
chr7	15846832	T	C		SNP	425.08	262	PG4084_C01_13090710		PASS	intergenic_region	MODIFIER	n.15846832T>C		RDH8-C7H19orf66		RDH8-C7H19orf66		link	not_common	1/1	0,57	1	57	168	256,171,0	0/1	15,18	0.545455	33	48	85,0,49	1/1	0,23	1	23	66	154,69,0	0/0	35,0	0	33	84	0,84,1269	0/0	37,0	0	30	81
chr7	15846959	A	G		SNP	251.86	220	PG4084_C01_13090711		PASS	intergenic_region	MODIFIER	n.15846959A>G		RDH8-C7H19orf66		RDH8-C7H19orf66		link	not_common	0/1	15,25	0.625	40	46	85,0,44	0/1	17,13	0.433333	30	47	84,0,50	1/1	0,20	1	20	57	145,60,0	0/0	27,0	0	25	63	0,63,945	0/0	33,0	0	28	81
chr7	15846968	A	G		SNP	242.86	220	PG4084_C01_13090712		PASS	intergenic_region	MODIFIER	n.15846968A>G		RDH8-C7H19orf66		RDH8-C7H19orf66		link	not_common	0/1	18,24	0.571429	42	47	85,0,48	0/1	19,12	0.387097	31	46	81,0,50	1/1	0,18	1	18	51	139,54,0	0/0	27,0	0	25	63	0,63,945	0/0	33,0	0	28	81
chr7	15847232	T	A		SNP	258.86	257	PG4084_C01_13090713		PASS	intergenic_region	MODIFIER	n.15847232T>A		RDH8-C7H19orf66		RDH8-C7H19orf66		link	not_common	0/1	21,22	0.511628	43	48	85,0,50	0/1	12,17	0.586207	29	48	85,0,48	1/1	0,22	1	22	63	151,66,0	0/0	34,0	0	32	81	0,81,1187	0/0	34,0	0	32	81
chr7	15847343	C	T		SNP	40.2	218	PG4084_C01_13090714		DRAGENHardSNP	intergenic_region	MODIFIER	n.15847343C>T		RDH8-C7H19orf66		RDH8-C7H19orf66		link	not_common	0/1	24,20	0.454545	44	48	84,0,50	0/0	23,0	0	23	63	0,63,922	0/0	23,0	0	22	60	0,60,883	0/0	25,0	0	24	60	0,60,900	0/0	28,0	0	25	69
chr7	15847487	A	G		SNP	290.86	263	PG4084_C01_13090715		PASS	intergenic_region	MODIFIER	n.15847487A>G		RDH8-C7H19orf66		RDH8-C7H19orf66		link	not_common	0/1	21,18	0.461538	39	48	84,0,50	0/1	19,17	0.472222	36	48	85,0,50	1/1	0,33	1	33	96	184,99,0	0/0	33,0	0	30	84	0,84,1260	0/0	40,0	0	33	86
chr7	15847520	T	C		SNP	280.86	266	PG4084_C01_13090716		PASS	intergenic_region	MODIFIER	n.15847520T>C		RDH8-C7H19orf66		RDH8-C7H19orf66		link	not_common	0/1	24,19	0.44186	43	47	83,0,50	0/1	17,20	0.540541	37	48	85,0,49	1/1	0,30	1	30	87	175,90,0	0/0	33,0	0	31	81	0,81,1260	0/0	40,0	0	33	86
chr7	15847533	C	G		SNP	284.86	257	PG4084_C01_13090717		PASS	intergenic_region	MODIFIER	n.15847533C>G		RDH8-C7H19orf66		RDH8-C7H19orf66		link	not_common	0/1	22,19	0.463415	41	48	84,0,50	0/1	17,18	0.514286	35	48	85,0,50	1/1	0,31	1	31	90	178,93,0	0/0	33,0	0	31	81	0,81,1260	0/0	40,0	0	33	86
chr7	15847682	T	C		SNP	308.86	261	PG4084_C01_13090718		PASS	intergenic_region	MODIFIER	n.15847682T>C		RDH8-C7H19orf66		RDH8-C7H19orf66		link	not_common	0/1	21,33	0.611111	54	45	85,0,44	0/1	17,16	0.484848	33	48	85,0,50	1/1	0,39	1	39	113	201,116,0	0/0	21,0	0	20	60	0,60,811	0/0	33,0	0	31	81
chr7	15847703	TCAA	T		DEL	285.63	255	PG4084_C01_13090719		PASS	intergenic_region	MODIFIER	n.15847704_15847706delCAA		RDH8-C7H19orf66		RDH8-C7H19orf66		link	not_common	0/1	21,35	0.625	56	44	79,0,42	0/1	15,13	0.464286	28	48	79,0,50	1/1	0,35	1	35	102	184,105,0	0/0	24,0	0	22	63	0,63,945	0/0	27,0	0	26	66
chr7	15847739	G	A		SNP	300.86	244	PG4084_C01_13090720		PASS	intergenic_region	MODIFIER	n.15847739G>A		RDH8-C7H19orf66		RDH8-C7H19orf66		link	not_common	0/1	17,28	0.622222	45	45	85,0,44	0/1	13,12	0.48	25	48	85,0,50	1/1	0,36	1	36	105	193,108,0	0/0	30,1	0.0322581	29	72	0,72,1130	0/0	41,0	0	30	81
chr7	15847786	A	T		SNP	375.28	256	PG4084_C01_13090721		PASS	intergenic_region	MODIFIER	n.15847786A>T		RDH8-C7H19orf66		RDH8-C7H19orf66		link	not_common	0/1	26,19	0.422222	45	47	82,0,50	0/1	12,12	0.5	24	48	85,0,50	0/0	36,0	0	35	90	0,90,1294	1/1	0,34	1	34	98	186,101,0	0/0	41,0	0	30	81
chr7	15847788	C	T		SNP	297.86	251	PG4084_C01_13090722		PASS	intergenic_region	MODIFIER	n.15847788C>T		RDH8-C7H19orf66		RDH8-C7H19orf66		link	not_common	0/1	19,26	0.577778	45	47	85,0,48	0/1	12,12	0.5	24	48	85,0,50	1/1	0,35	1	35	102	190,105,0	0/0	39,0	0	34	86	0,86,1382	0/0	41,0	0	30	81
chr7	15848213	G	A		SNP	751.44	263	PG4084_C01_13090723		PASS	intergenic_region	MODIFIER	n.15848213G>A		RDH8-C7H19orf66		RDH8-C7H19orf66		link	not_common	1/1	0,44	1	44	129	217,132,0	1/1	0,29	1	29	84	172,87,0	1/1	0,29	1	29	84	172,87,0	1/1	0,33	1	33	95	183,98,0	0/0	37,1	0.0263158	33	90
chr7	15848312	G	A		SNP	947.4	268	PG4084_C01_13090724		PASS	intergenic_region	MODIFIER	n.15848312G>A		RDH8-C7H19orf66		RDH8-C7H19orf66		link	not_common	0/1	16,23	0.589744	39	47	85,0,48	0/1	15,17	0.53125	32	48	85,0,50	1/1	0,36	1	36	104	192,107,0	0/0	28,0	0	27	81	0,81,1063	1/1	0,35	1	35	102
chr7	15848343	G	A		SNP	369.28	269	PG4084_C01_13090725		PASS	intergenic_region	MODIFIER	n.15848343G>A		RDH8-C7H19orf66		RDH8-C7H19orf66		link	not_common	0/1	22,20	0.47619	42	48	85,0,50	0/1	17,15	0.46875	32	48	85,0,50	0/0	38,0	0	37	98	0,98,1427	1/1	0,31	1	31	90	178,93,0	0/0	36,0	0	35	93
chr7	15848554	AGT	A		DEL	262.63	253	PG4084_C01_13090726		PASS	intergenic_region	MODIFIER	n.15848555_15848556delGT		RDH8-C7H19orf66		RDH8-C7H19orf66		link	not_common	0/1	21,18	0.461538	39	48	78,0,50	0/1	9,20	0.689655	29	43	79,0,41	1/1	0,28	1	28	80	162,83,0	0/0	20,0	0	20	54	0,54,810	0/0	39,0	0	37	81
chr7	15848559	G	GGGAA		INS	263.63	249	PG4084_C01_13090727		PASS	intergenic_region	MODIFIER	n.15848559_15848560insGGAA		RDH8-C7H19orf66		RDH8-C7H19orf66		link	not_common	0/1	21,17	0.447368	38	48	78,0,50	0/1	10,21	0.677419	31	43	79,0,41	1/1	0,28	1	28	81	163,84,0	0/0	21,0	0	20	54	0,54,810	0/0	39,0	0	37	81
chr7	15848584	CCAAAGTCGTGCAG	C		DEL	368.85	234	PG4084_C01_13090728		DRAGENHardINDEL	intergenic_region	MODIFIER	n.15848585_15848597delCAAAGTCGTGCAG		RDH8-C7H19orf66		RDH8-C7H19orf66		link	not_common	0/0	40,0	0	37	82	0,82,1459	0/0	29,0	0	28	69	0,69,1035	0/0	26,0	0	25	63	0,63,993	0/0	24,0	0	23	66	0,66,884	1/1	0,35	1	35	103
chr7	15848591	C	T		SNP	277.04	224	PG4084_C01_13090729		PASS	intergenic_region	MODIFIER	n.15848591C>T		RDH8-C7H19orf66		RDH8-C7H19orf66		link		0/1	22,15	0.405405	37	46	82,0,50	0/1	12,17	0.586207	29	48	85,0,48	1/1	0,26	1	26	75	163,78,0	0/0	24,0	0	23	66	0,66,884	NA	NA	NA	NA	NA
chr7	15848595	C	T		SNP	275.51	221	PG4084_C01_13090730		PASS	intergenic_region	MODIFIER	n.15848595C>T		RDH8-C7H19orf66		RDH8-C7H19orf66		link		0/0	35,0	0	33	84	0,84,1260	0/1	15,12	0.444444	27	48	84,0,50	0/0	27,0	0	26	60	0,60,900	1/1	0,26	1	26	75	163,78,0	NA	NA	NA	NA	NA
chr7	15848651	T	TTTTG		INS	43.99	250	PG4084_C01_13090731		DRAGENHardINDEL	intergenic_region	MODIFIER	n.15848651_15848652insTTTG		RDH8-C7H19orf66		RDH8-C7H19orf66		link		0/1	10,24	0.705882	34	40	65,0,37	0/0	32,0	0	31	30	0,30,450	NA	NA	NA	NA	NA	NA	0/0	34,0	0	31	87	0,87,1305	NA	NA	NA	NA	NA
chr7	15848670	T	TGTTTG		INS	829.06	252	PG4084_C01_13090732		PASS	intergenic_region	MODIFIER	n.15848670_15848671insGTTTG		RDH8-C7H19orf66		RDH8-C7H19orf66		link	not_common	0/1	26,12	0.315789	38	37	66,0,50	0/1	11,18	0.62069	29	47	79,0,46	1/1	0,20	1	20	72	154,75,0	0/0	34,0	0	31	87	0,87,1305	1/1	0,40	1	40	117
chr7	15848790	T	C		SNP	263.86	221	PG4084_C01_13090733		PASS	intergenic_region	MODIFIER	n.15848790T>C		RDH8-C7H19orf66		RDH8-C7H19orf66		link	not_common	0/1	22,14	0.388889	36	45	81,0,50	0/1	11,14	0.56	25	48	85,0,49	1/1	0,25	1	25	72	160,75,0	0/0	29,0	0	29	81	0,81,1215	0/0	39,0	0	33	90
chr7	15848814	C	T		SNP	265.86	212	PG4084_C01_13090734		PASS	intergenic_region	MODIFIER	n.15848814C>T		RDH8-C7H19orf66		RDH8-C7H19orf66		link	not_common	0/1	20,16	0.444444	36	48	84,0,50	0/1	9,12	0.571429	21	48	85,0,49	1/1	0,25	1	25	71	159,74,0	0/0	26,0	0	24	62	0,62,950	0/0	39,0	0	33	90
chr7	15848847	A	G		SNP	260.86	221	PG4084_C01_13090735		PASS	intergenic_region	MODIFIER	n.15848847A>G		RDH8-C7H19orf66		RDH8-C7H19orf66		link	not_common	0/1	24,16	0.4	40	46	81,0,50	0/1	13,13	0.5	26	48	85,0,50	1/1	0,24	1	24	69	157,72,0	0/0	26,0	0	24	62	0,62,950	0/0	39,0	0	33	90
chr7	15848898	T	C		SNP	749.44	261	PG4084_C01_13090736		PASS	intergenic_region	MODIFIER	n.15848898T>C		RDH8-C7H19orf66		RDH8-C7H19orf66		link	not_common	1/1	0,46	1	46	135	223,138,0	1/1	0,30	1	30	87	175,90,0	1/1	0,32	1	32	93	181,96,0	1/1	0,27	1	27	78	166,81,0	0/0	39,0	0	33	90
chr7	15848943	A	G		SNP	747.44	262	PG4084_C01_13090737		PASS	intergenic_region	MODIFIER	n.15848943A>G		RDH8-C7H19orf66		RDH8-C7H19orf66		link	not_common	1/1	0,40	1	40	117	205,120,0	1/1	0,32	1	32	93	181,96,0	1/1	0,32	1	32	93	181,96,0	1/1	0,30	1	30	87	175,90,0	0/0	39,0	0	33	90
chr7	15849027	C	T		SNP	40.2	239	PG4084_C01_13090738		DRAGENHardSNP	intergenic_region	MODIFIER	n.15849027C>T		RDH8-C7H19orf66		RDH8-C7H19orf66		link	not_common	0/1	20,16	0.444444	36	47	84,0,50	0/0	33,0	0	29	81	0,81,1165	0/0	23,0	0	22	51	0,51,765	0/0	36,0	0	31	81	0,81,1215	0/0	36,1	0.027027	35	83
chr7	15849811	T	C		SNP	293.86	229	PG4084_C01_13090739		PASS	intergenic_region	MODIFIER	n.15849811T>C		RDH8-C7H19orf66		RDH8-C7H19orf66		link	not_common	0/0	29,0	0	27	66	0,66,1008	0/1	19,12	0.387097	31	46	81,0,50	0/0	24,0	0	22	60	0,60,934	1/1	0,35	1	35	102	190,105,0	0/0	37,1	0.0263158	30	84
chr7	15850430	A	G		SNP	782.46	255	PG4084_C01_13090740		PASS	intergenic_region	MODIFIER	n.15850430A>G		RDH8-C7H19orf66		RDH8-C7H19orf66		link	not_common	0/1	19,18	0.486486	37	48	85,0,50	0/1	17,16	0.484848	33	48	85,0,50	0/0	28,0	0	25	69	0,69,1035	1/1	0,41	1	41	120	208,123,0	1/1	0,33	1	33	96
chr7	15850503	A	G		SNP	416.97	239	PG4084_C01_13090741		PASS	intergenic_region	MODIFIER	n.15850503A>G		RDH8-C7H19orf66		RDH8-C7H19orf66		link	not_common	0/1	17,14	0.451613	31	48	84,0,50	0/0	26,0	0	24	60	0,60,975	0/0	25,0	0	24	60	0,60,885	0/0	41,0	0	35	90	0,90,1381	1/1	0,33	1	33	96
chr7	15850623	C	T		SNP	957.74	237	PG4084_C01_13090742		PASS	intergenic_region	MODIFIER	n.15850623C>T		RDH8-C7H19orf66		RDH8-C7H19orf66		link	not_common	0/1	18,20	0.526316	38	48	85,0,50	0/1	12,19	0.612903	31	47	85,0,47	0/0	24,0	0	24	60	0,60,975	1/1	0,30	1	30	87	175,90,0	1/1	0,33	1	33	96
chr7	15850899	C	T		SNP	278.86	241	PG4084_C01_13090743		PASS	intergenic_region	MODIFIER	n.15850899C>T		RDH8-C7H19orf66		RDH8-C7H19orf66		link	not_common	0/0	44,0	0	32	81	0,81,1215	0/1	19,13	0.40625	32	47	82,0,50	0/0	37,0	0	32	84	0,84,1260	1/1	0,30	1	30	87	175,90,0	0/0	28,0	0	27	81
chr7	15850984	A	AACACAC		INS	124.77	269	PG4084_C01_13090744		PASS	intergenic_region	MODIFIER	n.15850984_15850985insACACAC		RDH8-C7H19orf66		RDH8-C7H19orf66		link		0/0	43,0	0	41	6	0,6,90	0/0	22,12	0.352941	34	0	0,0,379	0/0	43,0	0	42	30	0,30,450	NA	NA	NA	NA	NA	NA	NA	NA	NA	NA	NA
chr7	15850986	CACACAT	C		DEL	312.37	271	PG4084_C01_13090745		PASS	intergenic_region	MODIFIER	n.15850987_15850992delACACAT		RDH8-C7H19orf66		RDH8-C7H19orf66		link		0/0	43,0	0	41	6	0,6,90	0/0	22,12	0.352941	34	0	0,0,379	0/0	43,0	0	42	30	0,30,450	NA	NA	NA	NA	NA	NA	1/1	1,20	0.952381	21	56
chr7	15850988	CACAT	C		DEL	43.95	263	PG4084_C01_13090746		DRAGENHardINDEL	intergenic_region	MODIFIER	n.15850989_15850992delACAT		RDH8-C7H19orf66		RDH8-C7H19orf66		link		0/1	22,15	0.405405	37	47	77,0,50	0/0	22,12	0.352941	34	0	0,0,379	0/0	43,0	0	42	30	0,30,450	NA	NA	NA	NA	NA	NA	NA	NA	NA	NA	NA
chr7	15850990	CAT	C		DEL	259.81	260	PG4084_C01_13090747		PASS	intergenic_region	MODIFIER	n.15850991_15850992delAT		RDH8-C7H19orf66		RDH8-C7H19orf66		link		0/0	24,15	0.384615	38	0	0,0,401	0/1	18,14	0.4375	32	47	78,0,50	0/0	43,0	0	42	30	0,30,450	1/1	0,24	1	24	69	151,72,0	NA	NA	NA	NA	NA
chr7	15850992	TACAC	T,CACAC	T	DEL	409.02	259	PG4084_C01_13090748		PASS	intergenic_region	MODIFIER	n.15850993_15850996delACAC		RDH8-C7H19orf66		RDH8-C7H19orf66		link		0/1	16,15,0	0.483871	31	48	52,0,50,268,474,742	0/1	13,15,0	0.535714	28	48	52,0,50,292,281,572	1/1	0,29,0	1	29	84	139,87,0,693,87,693	NA	NA	NA	NA	NA	NA	NA	NA	NA	NA	NA
chr7	15850992	TACAC	T,CACAC	CACAC	SNP	409.02	259	PG4084_C01_13090748		PASS	intergenic_region	MODIFIER	n.15850992T>C		RDH8-C7H19orf66		RDH8-C7H19orf66		link		0/1	16,15,0	0	31	48	52,0,50,268,474,742	0/1	13,15,0	0	28	48	52,0,50,292,281,572	1/1	0,29,0	0	29	84	139,87,0,693,87,693	NA	NA	NA	NA	NA	NA	NA	NA	NA	NA	NA
chr7	15851010	CACACACACACACACACAT	C		DEL	226.63	264	PG4084_C01_13090749		DRAGENHardINDEL	intergenic_region	MODIFIER	n.15851011_15851028delACACACACACACACACAT		RDH8-C7H19orf66		RDH8-C7H19orf66		link	not_common	0/0	39,1	0.025	36	84	0,84,1260	0/1	18,16	0.470588	34	48	52,0,50	0/0	37,0	0	34	81	0,81,1215	1/1	0,35	1	35	103	158,106,0	0/0	28,0	0	26	60
chr7	15851024	C	T		SNP	407.95	263	PG4084_C01_13090750		PASS	intergenic_region	MODIFIER	n.15851024C>T		RDH8-C7H19orf66		RDH8-C7H19orf66		link	not_common	0/1	21,12	0.363636	35	48	84,0,50	0/0	32,1	0.030303	32	84	0,84,1274	0/0	30,4	0.117647	34	14	0,14,1153	0/0	34,0	0	34	93	0,93,1395	1/1	0,20	1	20	78
chr7	15851073	C	A		SNP	301.86	275	PG4084_C01_13090751		PASS	intergenic_region	MODIFIER	n.15851073C>A		RDH8-C7H19orf66		RDH8-C7H19orf66		link	not_common	0/0	46,0	0	41	94	0,94,1620	0/1	14,18	0.5625	32	48	85,0,49	0/0	28,1	0.0344828	29	57	0,57,1113	1/1	0,38	1	38	111	199,114,0	0/0	33,0	0	31	84
chr7	15851208	A	G		SNP	270.86	242	PG4084_C01_13090752		PASS	intergenic_region	MODIFIER	n.15851208A>G		RDH8-C7H19orf66		RDH8-C7H19orf66		link	not_common	0/0	34,0	0	30	81	0,81,1215	0/1	15,14	0.482759	29	48	85,0,50	0/0	39,0	0	32	85	0,85,1305	1/1	0,26	1	26	75	163,78,0	0/0	38,0	0	29	81
chr7	15851324	C	T		SNP	266.86	251	PG4084_C01_13090753		PASS	intergenic_region	MODIFIER	n.15851324C>T		RDH8-C7H19orf66		RDH8-C7H19orf66		link	not_common	0/0	39,0	0	31	84	0,84,1260	0/1	22,22	0.5	44	48	85,0,50	0/0	39,0	0	32	85	0,85,1305	1/1	0,25	1	25	71	159,74,0	0/0	27,0	0	24	60
chr7	15851402	T	C		SNP	1507.23	291	PG4084_C01_13090754		PASS	intergenic_region	MODIFIER	n.15851402T>C		RDH8-C7H19orf66		RDH8-C7H19orf66		link	common	1/1	0,46	1	46	135	223,138,0	1/1	0,41	1	41	120	208,123,0	1/1	0,34	1	34	99	187,102,0	1/1	0,30	1	30	87	175,90,0	1/1	0,34	1	34	98
chr7	15851455	G	A		SNP	36.2	257	PG4084_C01_13090755		DRAGENHardSNP	intergenic_region	MODIFIER	n.15851455G>A		RDH8-C7H19orf66		RDH8-C7H19orf66		link	not_common	0/1	30,20	0.4	50	45	80,0,50	0/0	37,0	0	36	95	0,95,1409	0/0	42,0	0	31	84	0,84,1260	0/0	43,0	0	31	81	0,81,1215	0/0	39,0	0	32	87
chr7	15851627	A	G		SNP	309.86	265	PG4084_C01_13090756		PASS	intergenic_region	MODIFIER	n.15851627A>G		RDH8-C7H19orf66		RDH8-C7H19orf66		link	not_common	0/0	54,0	0	38	86	0,86,1347	0/1	13,20	0.606061	33	47	85,0,47	0/0	42,0	0	31	84	0,84,1260	1/1	0,39	1	39	114	202,117,0	0/0	39,0	0	32	87
chr7	15851875	A	G		SNP	285.86	237	PG4084_C01_13090757		PASS	intergenic_region	MODIFIER	n.15851875A>G		RDH8-C7H19orf66		RDH8-C7H19orf66		link	not_common	0/0	42,0	0	33	81	0,81,1385	0/1	8,12	0.6	20	47	85,0,48	0/0	38,0	0	30	81	0,81,1188	1/1	0,31	1	31	90	178,93,0	0/0	38,0	0	30	81
chr7	15852156	G	A		SNP	40.2	271	PG4084_C01_13090758		DRAGENHardSNP	intergenic_region	MODIFIER	n.15852156G>A		RDH8-C7H19orf66		RDH8-C7H19orf66		link	not_common	0/1	27,22	0.44898	49	47	84,0,50	0/0	39,0	0	35	99	0,99,1385	0/0	30,0	0	30	78	0,78,1170	0/0	35,0	0	34	99	0,99,1485	0/0	38,0	0	30	81
chr7	15852190	A	G		SNP	320.86	281	PG4084_C01_13090759		PASS	intergenic_region	MODIFIER	n.15852190A>G		RDH8-C7H19orf66		RDH8-C7H19orf66		link	not_common	0/0	50,0	0	47	99	0,111,1800	0/1	18,19	0.513514	37	48	85,0,50	0/0	27,1	0.0357143	28	69	0,69,1112	1/1	0,43	1	43	125	213,128,0	0/0	38,0	0	30	81
chr7	15852292	G	C		SNP	303.86	267	PG4084_C01_13090760		PASS	intergenic_region	MODIFIER	n.15852292G>C		RDH8-C7H19orf66		RDH8-C7H19orf66		link	not_common	0/0	50,0	0	35	90	0,90,1366	0/1	14,22	0.611111	36	47	85,0,46	0/0	37,0	0	32	81	0,81,1215	1/1	0,37	1	37	108	196,111,0	0/0	38,0	0	30	81
chr7	15852547	A	T		SNP	267.86	228	PG4084_C01_13090761		PASS	intergenic_region	MODIFIER	n.15852547A>T		RDH8-C7H19orf66		RDH8-C7H19orf66		link	not_common	0/0	46,0	0	35	84	0,84,1381	0/1	13,14	0.518519	27	48	85,0,50	0/0	36,0	0	28	81	0,81,1215	1/1	0,25	1	25	72	160,75,0	0/0	28,0	0	28	78
chr7	15852554	T	C		SNP	264.86	230	PG4084_C01_13090762		PASS	intergenic_region	MODIFIER	n.15852554T>C		RDH8-C7H19orf66		RDH8-C7H19orf66		link	not_common	0/0	46,0	0	35	84	0,84,1381	0/1	15,14	0.482759	29	48	85,0,50	0/0	36,0	0	28	81	0,81,1215	1/1	0,24	1	24	69	157,72,0	0/0	31,1	0.03125	29	80
chr7	15852572	G	A		SNP	266.86	231	PG4084_C01_13090763		PASS	intergenic_region	MODIFIER	n.15852572G>A		RDH8-C7H19orf66		RDH8-C7H19orf66		link	not_common	0/0	46,0	0	35	84	0,84,1381	0/1	15,18	0.545455	33	48	85,0,49	0/0	36,0	0	28	81	0,81,1215	1/1	0,25	1	25	71	159,74,0	0/0	31,1	0.03125	29	80
chr7	15852573	C	T		SNP	264.86	231	PG4084_C01_13090764		PASS	intergenic_region	MODIFIER	n.15852573C>T		RDH8-C7H19orf66		RDH8-C7H19orf66		link	not_common	0/0	46,0	0	35	84	0,84,1381	0/1	15,18	0.545455	33	48	85,0,49	0/0	36,0	0	28	81	0,81,1215	1/1	0,24	1	24	69	157,72,0	0/0	31,1	0.03125	29	80
chr7	15852688	A	G		SNP	303.86	267	PG4084_C01_13090765		PASS	intergenic_region	MODIFIER	n.15852688A>G		RDH8-C7H19orf66		RDH8-C7H19orf66		link	not_common	0/0	46,0	0	35	84	0,84,1381	0/1	18,23	0.560976	41	48	85,0,49	0/0	25,0	0	22	60	0,60,883	1/1	0,37	1	37	108	196,111,0	0/0	32,0	0	29	81
chr7	15852731	T	C		SNP	309.86	257	PG4084_C01_13090766		PASS	intergenic_region	MODIFIER	n.15852731T>C		RDH8-C7H19orf66		RDH8-C7H19orf66		link	not_common	0/0	46,0	0	35	84	0,84,1381	0/1	14,15	0.517241	29	48	85,0,50	0/0	25,1	0.0384615	23	63	0,63,961	1/1	0,39	1	39	114	202,117,0	0/0	32,0	0	29	81
chr7	15852978	T	A		SNP	259.86	225	PG4084_C01_13090767		PASS	intergenic_region	MODIFIER	n.15852978T>A		RDH8-C7H19orf66		RDH8-C7H19orf66		link	not_common	0/0	41,0	0	30	84	0,84,1244	0/1	17,13	0.433333	30	48	84,0,50	0/0	28,1	0.0344828	28	69	0,69,1088	1/1	0,23	1	23	66	154,69,0	0/0	36,0	0	29	81
chr7	15852988	T	C		SNP	260.86	229	PG4084_C01_13090768		PASS	intergenic_region	MODIFIER	n.15852988T>C		RDH8-C7H19orf66		RDH8-C7H19orf66		link	not_common	0/0	41,0	0	30	84	0,84,1244	0/1	20,13	0.393939	33	46	82,0,50	0/0	28,0	0	27	66	0,66,1020	1/1	0,24	1	24	69	157,72,0	0/0	36,0	0	29	81
chr7	15853410	GA	G		DEL	230.63	233	PG4084_C01_13090769		PASS	intergenic_region	MODIFIER	n.15853411delA		RDH8-C7H19orf66		RDH8-C7H19orf66		link	not_common	0/0	38,0	0	31	84	0,84,1271	0/1	16,18	0.529412	34	48	79,0,50	0/0	34,0	0	30	84	0,84,1206	1/1	0,23	1	23	66	148,69,0	0/0	35,0	0	29	81
chr7	15853424	T	C		SNP	247.86	218	PG4084_C01_13090770		PASS	intergenic_region	MODIFIER	n.15853424T>C		RDH8-C7H19orf66		RDH8-C7H19orf66		link	not_common	0/0	38,0	0	31	84	0,84,1271	0/1	17,20	0.540541	37	48	85,0,50	0/0	27,0	0	25	60	0,60,975	1/1	0,24	1	24	69	157,72,0	0/0	35,0	0	29	81
chr7	15853464	G	C		SNP	218.86	216	PG4084_C01_13090771		PASS	intergenic_region	MODIFIER	n.15853464G>C		RDH8-C7H19orf66		RDH8-C7H19orf66		link	not_common	0/0	38,0	0	31	84	0,84,1271	0/1	21,14	0.4	35	45	80,0,50	0/0	31,0	0	28	81	0,81,1175	1/1	0,15	1	15	42	126,45,0	0/0	35,0	0	29	81
chr7	15853505	C	G		SNP	221.86	221	PG4084_C01_13090772		PASS	intergenic_region	MODIFIER	n.15853505C>G		RDH8-C7H19orf66		RDH8-C7H19orf66		link	not_common	0/0	37,0	0	33	93	0,93,1395	0/1	15,8	0.347826	23	39	74,0,47	0/0	27,0	0	26	72	0,72,1080	1/1	0,18	1	18	51	136,54,0	0/0	36,0	0	32	93
chr7	15853649	A	C		SNP	285.86	248	PG4084_C01_13090773		PASS	intergenic_region	MODIFIER	n.15853649A>C		RDH8-C7H19orf66		RDH8-C7H19orf66		link	not_common	0/0	40,1	0.0243902	31	81	0,81,1229	0/1	15,16	0.516129	31	48	85,0,50	0/0	29,0	0	28	81	0,81,1215	1/1	0,33	1	33	96	184,99,0	0/0	30,0	0	29	81
chr7	15853844	G	T		SNP	234.86	234	PG4084_C01_13090774		PASS	intergenic_region	MODIFIER	n.15853844G>T		RDH8-C7H19orf66		RDH8-C7H19orf66		link	not_common	0/0	34,0	0	32	81	0,81,1267	0/1	10,12	0.545455	22	48	85,0,50	0/0	36,0	0	30	81	0,81,1215	1/1	0,29	1	29	83	171,86,0	0/0	35,0	0	29	81
chr7	15853945	A	G		SNP	297.86	233	PG4084_C01_13090775		PASS	intergenic_region	MODIFIER	n.15853945A>G		RDH8-C7H19orf66		RDH8-C7H19orf66		link	not_common	0/0	28,0	0	27	75	0,75,1125	0/1	15,13	0.464286	28	48	85,0,50	0/0	27,0	0	25	63	0,63,980	1/1	0,36	1	36	105	193,108,0	0/0	40,0	0	38	89
chr7	15854017	C	T		SNP	258.87	244	PG4084_C01_13090776		PASS	intergenic_region	MODIFIER	n.15854017C>T		RDH8-C7H19orf66		RDH8-C7H19orf66		link	not_common	0/0	41,0	0	38	90	0,90,1499	0/1	14,13	0.481481	27	48	85,0,50	0/0	30,0	0	29	84	0,84,1260	1/1	0,22	1	22	63	151,66,0	0/0	39,1	0.025	37	89
chr7	15854072	C	T		SNP	270.08	247	PG4084_C01_13090777		PASS	intergenic_region	MODIFIER	n.15854072C>T		RDH8-C7H19orf66		RDH8-C7H19orf66		link	not_common	0/1	23,25	0.520833	48	48	85,0,50	0/1	13,11	0.458333	24	48	84,0,50	1/1	0,26	1	26	75	163,78,0	0/0	25,0	0	25	12	0,12,180	0/0	34,0	0	34	90
chr7	15854095	TTAA	T		DEL	216.63	249	PG4084_C01_13090778		PASS	intergenic_region	MODIFIER	n.15854096_15854098delTAA		RDH8-C7H19orf66		RDH8-C7H19orf66		link	not_common	0/0	49,0	0	48	99	0,114,1710	0/1	12,11	0.478261	23	48	61,0,50	0/0	31,0	0	28	81	0,81,1111	1/1	0,24	1	24	69	133,72,0	0/0	34,0	0	33	87
chr7	15854152	G	A		SNP	308.86	263	PG4084_C01_13090779		PASS	intergenic_region	MODIFIER	n.15854152G>A		RDH8-C7H19orf66		RDH8-C7H19orf66		link	not_common	0/0	47,0	0	42	99	0,108,1620	0/1	12,13	0.52	25	48	85,0,50	0/0	28,0	0	28	81	0,81,1215	1/1	0,39	1	39	114	202,117,0	0/0	37,1	0.0263158	34	83
chr7	15854219	C	T		SNP	315.86	271	PG4084_C01_13090780		PASS	intergenic_region	MODIFIER	n.15854219C>T		RDH8-C7H19orf66		RDH8-C7H19orf66		link	not_common	0/0	41,0	0	37	96	0,96,1476	0/1	12,19	0.612903	31	47	85,0,46	0/0	33,0	0	27	81	0,81,1089	1/1	0,43	1	43	125	213,129,0	0/0	46,0	0	44	94
chr7	15854244	G	A		SNP	488.97	277	PG4084_C01_13090781		PASS	intergenic_region	MODIFIER	n.15854244G>A		RDH8-C7H19orf66		RDH8-C7H19orf66		link	not_common	0/1	20,18	0.473684	38	48	85,0,50	0/0	35,1	0.0277778	35	93	0,93,1394	0/0	31,0	0	28	78	0,78,1170	0/0	42,0	0	41	99	0,111,1659	1/1	0,45	1	45	132
chr7	15854245	A	G		SNP	884.46	277	PG4084_C01_13090782		PASS	intergenic_region	MODIFIER	n.15854245A>G		RDH8-C7H19orf66		RDH8-C7H19orf66		link	not_common	0/1	20,18	0.473684	38	48	85,0,50	0/1	13,20	0.606061	33	47	85,0,47	0/0	31,0	0	28	78	0,78,1170	1/1	0,42	1	42	123	211,126,0	1/1	0,45	1	45	132
chr7	15854261	A	G		SNP	875.46	274	PG4084_C01_13090783		PASS	intergenic_region	MODIFIER	n.15854261A>G		RDH8-C7H19orf66		RDH8-C7H19orf66		link	not_common	0/1	20,18	0.473684	38	48	85,0,50	0/1	15,18	0.545455	33	48	85,0,49	0/0	28,0	0	28	81	0,81,1215	1/1	0,45	1	45	132	220,135,0	1/1	0,39	1	39	114
chr7	15854285	A	G		SNP	306.86	250	PG4084_C01_13090784		PASS	intergenic_region	MODIFIER	n.15854285A>G		RDH8-C7H19orf66		RDH8-C7H19orf66		link	not_common	0/0	32,0	0	30	81	0,81,1215	0/1	13,17	0.566667	30	48	85,0,49	0/0	29,0	0	28	81	0,81,1123	1/1	0,39	1	39	113	201,116,0	0/0	41,0	0	38	98
chr7	15854402	T	C		SNP	592.61	239	PG4084_C01_13090785		PASS	intergenic_region	MODIFIER	n.15854402T>C		RDH8-C7H19orf66		RDH8-C7H19orf66		link	not_common	0/1	22,25	0.531915	47	48	85,0,50	1/1	0,26	1	26	75	163,78,0	1/1	0,23	1	23	66	154,69,0	1/1	0,31	1	31	90	178,93,0	0/0	31,1	0.03125	31	52
chr7	15854460	T	C		SNP	610.61	253	PG4084_C01_13090786		PASS	intergenic_region	MODIFIER	n.15854460T>C		RDH8-C7H19orf66		RDH8-C7H19orf66		link	not_common	0/1	26,24	0.48	50	48	85,0,50	1/1	0,23	1	23	66	154,69,0	1/1	0,28	1	28	81	169,84,0	1/1	0,35	1	35	102	190,105,0	0/0	40,0	0	32	81
chr7	15854527	G	A		SNP	674.61	281	PG4084_C01_13090787		PASS	intergenic_region	MODIFIER	n.15854527G>A		RDH8-C7H19orf66		RDH8-C7H19orf66		link	not_common	0/1	26,21	0.446809	47	47	84,0,50	1/1	0,34	1	34	99	187,102,0	1/1	0,31	1	31	89	177,92,0	1/1	0,43	1	43	125	213,128,0	0/0	40,0	0	32	81
chr7	15854582	A	C		SNP	655.61	278	PG4084_C01_13090788		PASS	intergenic_region	MODIFIER	n.15854582A>C		RDH8-C7H19orf66		RDH8-C7H19orf66		link	not_common	0/1	23,20	0.465116	43	48	84,0,50	1/1	0,32	1	32	93	181,96,0	1/1	0,30	1	30	87	175,90,0	1/1	0,39	1	39	114	202,117,0	0/0	40,0	0	39	99
chr7	15854596	A	G		SNP	1261.44	274	PG4084_C01_13090789		PASS	intergenic_region	MODIFIER	n.15854596A>G		RDH8-C7H19orf66		RDH8-C7H19orf66		link	not_common	1/1	0,37	1	37	107	195,110,0	1/1	0,32	1	32	93	181,96,0	1/1	0,28	1	28	81	169,84,0	1/1	0,36	1	36	105	193,108,0	1/1	0,39	1	39	114
chr7	15854871	C	G		SNP	285.86	241	PG4084_C01_13090790		PASS	intergenic_region	MODIFIER	n.15854871C>G		RDH8-C7H19orf66		RDH8-C7H19orf66		link	not_common	0/0	42,0	0	29	81	0,81,1215	0/1	13,8	0.380952	21	46	82,0,50	0/0	20,0	0	18	48	0,48,720	1/1	0,32	1	32	93	181,96,0	0/0	38,0	0	30	81
chr7	15855098	G	C		SNP	299.86	246	PG4084_C01_13090791		PASS	intergenic_region	MODIFIER	n.15855098G>C		RDH8-C7H19orf66		RDH8-C7H19orf66		link	not_common	0/0	42,0	0	29	81	0,81,1215	0/1	22,14	0.388889	36	45	81,0,50	0/0	28,0	0	27	81	0,81,1116	1/1	0,37	1	37	108	196,111,0	0/0	35,0	0	31	84
chr7	15855229	C	T		SNP	278.86	248	PG4084_C01_13090792		PASS	intergenic_region	MODIFIER	n.15855229C>T		RDH8-C7H19orf66		RDH8-C7H19orf66		link	not_common	0/0	35,0	0	31	81	0,81,1215	0/1	19,12	0.387097	31	46	81,0,50	0/0	36,0	0	30	81	0,81,1215	1/1	0,30	1	30	87	175,90,0	0/0	39,0	0	31	81
chr7	15855604	C	G		SNP	269.69	232	PG4084_C01_13090793		PASS	intergenic_region	MODIFIER	n.15855604C>G		RDH8-C7H19orf66		RDH8-C7H19orf66		link	not_common	0/0	41,0	0	37	81	0,81,1485	0/1	8,8	0.5	16	48	85,0,50	0/0	32,0	0	28	81	0,81,1119	1/1	0,31	1	33	88	176,91,0	0/0	39,0	0	29	80
chr7	15855611	A	G		SNP	296.86	236	PG4084_C01_13090794		PASS	intergenic_region	MODIFIER	n.15855611A>G		RDH8-C7H19orf66		RDH8-C7H19orf66		link	not_common	0/0	41,0	0	37	81	0,81,1485	0/1	8,9	0.529412	17	48	85,0,50	0/0	32,0	0	28	81	0,81,1119	1/1	0,35	1	35	101	189,104,0	0/0	39,0	0	29	80
chr7	15855648	C	G		SNP	291.86	236	PG4084_C01_13090795		PASS	intergenic_region	MODIFIER	n.15855648C>G		RDH8-C7H19orf66		RDH8-C7H19orf66		link	not_common	0/0	41,0	0	37	81	0,81,1485	0/1	8,10	0.555556	18	48	85,0,50	0/0	32,0	0	28	81	0,81,1119	1/1	0,33	1	33	96	184,99,0	0/0	39,0	0	29	80
chr7	15855667	A	G		SNP	300.86	244	PG4084_C01_13090796		PASS	intergenic_region	MODIFIER	n.15855667A>G		RDH8-C7H19orf66		RDH8-C7H19orf66		link	not_common	0/0	41,0	0	37	81	0,81,1485	0/1	10,10	0.5	20	48	85,0,50	0/0	30,0	0	30	78	0,78,1170	1/1	0,36	1	36	105	193,108,0	0/0	29,0	0	29	81
chr7	15855671	A	G		SNP	297.86	243	PG4084_C01_13090797		PASS	intergenic_region	MODIFIER	n.15855671A>G		RDH8-C7H19orf66		RDH8-C7H19orf66		link	not_common	0/0	41,0	0	37	81	0,81,1485	0/1	11,10	0.47619	21	48	85,0,50	0/0	28,1	0.0344828	29	72	0,72,1128	1/1	0,35	1	35	102	190,105,0	0/0	29,0	0	29	81
chr7	15855718	T	C		SNP	292.86	232	PG4084_C01_13090798		PASS	intergenic_region	MODIFIER	n.15855718T>C		RDH8-C7H19orf66		RDH8-C7H19orf66		link	not_common	0/0	37,0	0	34	87	0,87,1310	0/1	12,8	0.4	20	47	83,0,50	0/0	29,0	0	29	81	0,81,1120	1/1	0,34	1	34	99	187,102,0	0/0	26,0	0	24	60
chr7	15855758	G	A		SNP	288.86	209	PG4084_C01_13090799		PASS	intergenic_region	MODIFIER	n.15855758G>A		RDH8-C7H19orf66		RDH8-C7H19orf66		link	not_common	0/0	34,0	0	29	81	0,81,1215	0/1	13,8	0.380952	21	46	82,0,50	0/0	26,0	0	25	62	0,62,940	1/1	0,33	1	33	96	184,99,0	0/0	21,0	0	18	51
chr7	15855928	G	A		SNP	264.86	205	PG4084_C01_13090800		PASS	intergenic_region	MODIFIER	n.15855928G>A		RDH8-C7H19orf66		RDH8-C7H19orf66		link	not_common	0/0	30,0	0	29	81	0,81,1185	0/1	14,7	0.333333	21	44	80,0,50	0/0	26,0	0	22	60	0,60,900	1/1	0,26	1	26	75	163,78,0	0/0	26,1	0.037037	27	51
chr7	15856006	G	A		SNP	264.86	218	PG4084_C01_13090801		PASS	intergenic_region	MODIFIER	n.15856006G>A		RDH8-C7H19orf66		RDH8-C7H19orf66		link	not_common	0/0	33,0	0	29	81	0,81,1215	0/1	6,10	0.625	16	47	85,0,48	0/0	33,0	0	28	81	0,81,1105	1/1	0,31	1	31	90	178,93,0	0/0	34,0	0	28	81
chr7	15856181	C	T		SNP	295.86	253	PG4084_C01_13090802		PASS	intergenic_region	MODIFIER	n.15856181C>T		RDH8-C7H19orf66		RDH8-C7H19orf66		link	not_common	0/0	36,0	0	33	84	0,84,1309	0/1	18,24	0.571429	42	48	85,0,48	0/0	28,0	0	28	81	0,81,1215	1/1	0,35	1	35	100	188,104,0	0/0	34,0	0	28	81
chr7	15856249	G	A		SNP	281.86	234	PG4084_C01_13090803		PASS	intergenic_region	MODIFIER	n.15856249G>A		RDH8-C7H19orf66		RDH8-C7H19orf66		link	not_common	0/0	39,0	0	36	82	0,82,1485	0/1	18,15	0.454545	33	48	84,0,50	0/0	27,0	0	25	60	0,60,900	1/1	0,30	1	30	87	175,90,0	0/0	29,0	0	29	78
chr7	15856333	C	A		SNP	259.86	213	PG4084_C01_13090804		PASS	intergenic_region	MODIFIER	n.15856333C>A		RDH8-C7H19orf66		RDH8-C7H19orf66		link	not_common	0/0	37,0	0	34	87	0,87,1313	0/1	14,12	0.461538	26	48	84,0,50	0/0	25,0	0	23	63	0,63,945	1/1	1,25	0.961538	26	65	153,68,0	0/0	27,0	0	25	69
chr7	15856421	T	C		SNP	262.86	239	PG4084_C01_13090805		PASS	intergenic_region	MODIFIER	n.15856421T>C		RDH8-C7H19orf66		RDH8-C7H19orf66		link	not_common	0/0	31,0	0	29	81	0,81,1215	0/1	15,10	0.4	25	47	83,0,50	0/0	37,1	0.0263158	38	72	0,72,1377	1/1	0,25	1	25	72	160,75,0	0/0	28,0	0	28	81
chr7	15856431	G	A		SNP	244.86	236	PG4084_C01_13090806		PASS	intergenic_region	MODIFIER	n.15856431G>A		RDH8-C7H19orf66		RDH8-C7H19orf66		link	not_common	0/0	30,0	0	29	84	0,84,1260	0/1	15,10	0.4	25	40	75,0,50	0/0	40,0	0	32	84	0,84,1305	1/1	0,22	1	22	63	151,66,0	0/0	31,0	0	30	78
chr7	15856734	C	T		SNP	260.86	256	PG4084_C01_13090807		PASS	intergenic_region	MODIFIER	n.15856734C>T		RDH8-C7H19orf66		RDH8-C7H19orf66		link	not_common	0/0	39,0	0	33	82	0,82,1254	0/1	16,19	0.542857	35	48	85,0,50	0/0	29,0	0	28	78	0,78,1170	1/1	0,23	1	23	66	154,69,0	0/0	37,0	0	29	81
chr7	15856776	C	T		SNP	259.86	258	PG4084_C01_13090808		PASS	intergenic_region	MODIFIER	n.15856776C>T		RDH8-C7H19orf66		RDH8-C7H19orf66		link	not_common	0/0	39,0	0	33	82	0,82,1254	0/1	19,16	0.457143	35	48	84,0,50	0/0	37,0	0	33	90	0,90,1328	1/1	0,23	1	23	66	154,69,0	0/0	37,0	0	29	81
chr7	15857125	G	A		SNP	283.86	240	PG4084_C01_13090809		PASS	intergenic_region	MODIFIER	n.15857125G>A		RDH8-C7H19orf66		RDH8-C7H19orf66		link	not_common	0/0	44,2	0.0434783	29	80	0,80,1215	0/1	17,13	0.433333	30	48	84,0,50	0/0	31,0	0	30	81	0,81,1215	1/1	0,31	1	31	89	177,92,0	0/0	36,0	0	30	80
chr7	15857339	G	A		SNP	294.86	251	PG4084_C01_13090810		PASS	intergenic_region	MODIFIER	n.15857339G>A		RDH8-C7H19orf66		RDH8-C7H19orf66		link	not_common	0/0	44,2	0.0434783	29	80	0,80,1215	0/1	22,17	0.435897	39	47	83,0,50	0/0	24,0	0	23	60	0,60,908	1/1	0,35	1	35	102	190,105,0	0/0	35,0	0	30	83
chr7	15857419	C	T		SNP	284.86	239	PG4084_C01_13090811		PASS	intergenic_region	MODIFIER	n.15857419C>T		RDH8-C7H19orf66		RDH8-C7H19orf66		link	not_common	0/0	44,2	0.0434783	29	80	0,80,1215	0/1	20,10	0.333333	30	42	78,0,50	0/0	26,0	0	23	60	0,60,900	1/1	0,33	1	33	96	184,99,0	0/0	35,0	0	30	83
chr7	15857646	C	T		SNP	273.86	248	PG4084_C01_13090812		PASS	intergenic_region	MODIFIER	n.15857646C>T		RDH8-C7H19orf66		RDH8-C7H19orf66		link	not_common	0/0	44,2	0.0434783	29	80	0,80,1215	0/1	17,19	0.527778	36	48	85,0,50	0/0	35,0	0	29	81	0,81,1204	1/1	0,27	1	27	78	166,81,0	0/0	38,0	0	33	84
chr7	15857758	G	T		SNP	305.86	252	PG4084_C01_13090813		PASS	intergenic_region	MODIFIER	n.15857758G>T		RDH8-C7H19orf66		RDH8-C7H19orf66		link	not_common	0/0	44,2	0.0434783	29	80	0,80,1215	0/1	15,16	0.516129	31	48	85,0,50	0/0	35,0	0	29	81	0,81,1204	1/1	0,38	1	38	110	198,113,0	0/0	38,0	0	30	81
chr7	15857849	C	G		SNP	140.44	239	PG4084_C01_13090814		PASS	intergenic_region	MODIFIER	n.15857849C>G		RDH8-C7H19orf66		RDH8-C7H19orf66		link	not_common	0/0	44,0	0	31	81	0,81,1215	0/0	27,0	0	26	66	0,66,1020	0/0	27,0	0	23	60	0,60,900	0/0	34,0	0	33	90	0,90,1350	0/0	38,0	0	30	81
chr7	15857850	A	G		SNP	297.86	240	PG4084_C01_13090815		PASS	intergenic_region	MODIFIER	n.15857850A>G		RDH8-C7H19orf66		RDH8-C7H19orf66		link	not_common	0/0	44,0	0	31	81	0,81,1215	0/1	13,14	0.518519	27	48	85,0,50	0/0	27,0	0	23	60	0,60,900	1/1	0,35	1	35	102	190,105,0	0/0	38,0	0	30	81
chr7	15858172	G	A		SNP	274.86	219	PG4084_C01_13090816		PASS	intergenic_region	MODIFIER	n.15858172G>A		RDH8-C7H19orf66		RDH8-C7H19orf66		link	not_common	0/0	33,0	0	33	84	0,84,1211	0/1	18,9	0.333333	27	43	78,0,50	0/0	20,0	0	18	48	0,48,720	1/1	0,30	1	30	86	174,89,0	0/0	32,0	0	29	81
chr7	15858407	AGAGAT	A		DEL	40.97	249	PG4084_C01_13090817		DRAGENHardINDEL	intergenic_region	MODIFIER	n.15858408_15858412delGAGAT		RDH8-C7H19orf66		RDH8-C7H19orf66		link	not_common	0/1	23,22	0.488889	45	48	79,0,50	0/0	33,0	0	32	81	0,81,1215	0/0	29,0	0	24	60	0,60,900	0/0	32,0	0	29	81	0,81,1215	0/0	34,0	0	31	84
chr7	15858413	A	ACT		INS	40.97	245	PG4084_C01_13090818		DRAGENHardINDEL	intergenic_region	MODIFIER	n.15858413_15858414insCT		RDH8-C7H19orf66		RDH8-C7H19orf66		link	not_common	0/1	22,21	0.488372	43	48	79,0,50	0/0	32,0	0	30	81	0,81,1215	0/0	29,0	0	24	60	0,60,900	0/0	32,0	0	29	81	0,81,1215	0/0	34,0	0	31	84
chr7	15858501	A	T		SNP	1066.74	273	PG4084_C01_13090819		PASS	intergenic_region	MODIFIER	n.15858501A>T		RDH8-C7H19orf66		RDH8-C7H19orf66		link	not_common	0/1	23,14	0.378378	37	44	80,0,50	0/1	12,17	0.586207	29	47	85,0,48	0/0	24,0	0	22	63	0,63,869	1/1	0,32	1	32	93	181,96,0	1/1	0,38	1	38	111
chr7	15858582	C	T		SNP	303.86	254	PG4084_C01_13090820		PASS	intergenic_region	MODIFIER	n.15858582C>T		RDH8-C7H19orf66		RDH8-C7H19orf66		link	not_common	0/0	33,1	0.0294118	33	84	0,84,1283	0/1	12,13	0.52	25	48	85,0,50	0/0	27,0	0	25	62	0,62,952	1/1	0,37	1	37	108	196,111,0	0/0	33,0	0	32	81
chr7	15858589	C	T		SNP	441.97	254	PG4084_C01_13090821		PASS	intergenic_region	MODIFIER	n.15858589C>T		RDH8-C7H19orf66		RDH8-C7H19orf66		link	not_common	0/1	22,10	0.3125	32	40	75,0,50	0/0	26,0	0	25	57	0,57,855	0/0	27,0	0	25	62	0,62,952	0/0	37,0	0	37	93	0,93,1395	1/1	0,31	1	31	90
chr7	15858590	G	A		SNP	303.86	244	PG4084_C01_13090822		PASS	intergenic_region	MODIFIER	n.15858590G>A		RDH8-C7H19orf66		RDH8-C7H19orf66		link	not_common	0/0	31,0	0	30	81	0,81,1215	0/1	11,12	0.521739	23	48	85,0,50	0/0	27,0	0	25	62	0,62,952	1/1	0,37	1	37	108	196,111,0	0/0	27,0	0	25	63
chr7	15858623	C	T		SNP	288.86	229	PG4084_C01_13090823		PASS	intergenic_region	MODIFIER	n.15858623C>T		RDH8-C7H19orf66		RDH8-C7H19orf66		link	not_common	0/0	29,0	0	29	72	0,72,1116	0/1	11,16	0.592593	27	47	85,0,48	0/0	27,0	0	25	62	0,62,952	1/1	0,32	1	32	93	181,96,0	0/0	27,0	0	25	63
chr7	15858667	A	G		SNP	303.86	242	PG4084_C01_13090824		PASS	intergenic_region	MODIFIER	n.15858667A>G		RDH8-C7H19orf66		RDH8-C7H19orf66		link	not_common	0/0	32,0	0	30	81	0,81,1215	0/1	14,15	0.517241	29	48	85,0,50	0/0	29,0	0	28	81	0,81,1215	1/1	0,37	1	37	108	196,111,0	0/0	26,0	0	25	63
chr7	15858712	C	A		SNP	290.86	230	PG4084_C01_13090825		PASS	intergenic_region	MODIFIER	n.15858712C>A		RDH8-C7H19orf66		RDH8-C7H19orf66		link	not_common	0/0	30,0	0	27	69	0,69,1078	0/1	14,13	0.481481	27	48	85,0,50	0/0	34,0	0	29	81	0,81,1215	1/1	0,33	1	33	96	184,99,0	0/0	25,0	0	25	66
chr7	15858813	G	A		SNP	294.86	238	PG4084_C01_13090826		PASS	intergenic_region	MODIFIER	n.15858813G>A		RDH8-C7H19orf66		RDH8-C7H19orf66		link	not_common	0/0	41,0	0	32	81	0,81,1350	0/1	11,16	0.592593	27	47	85,0,48	0/0	34,0	0	29	81	0,81,1215	1/1	0,34	1	34	99	187,102,0	0/0	36,0	0	30	87
chr7	15859472	G	T		SNP	278.86	251	PG4084_C01_13090827		PASS	intergenic_region	MODIFIER	n.15859472G>T		RDH8-C7H19orf66		RDH8-C7H19orf66		link	not_common	0/0	43,0	0	33	87	0,87,1305	0/1	19,17	0.472222	36	48	84,0,50	0/0	35,0	0	29	81	0,81,1215	1/1	0,29	1	29	84	172,87,0	0/0	39,0	0	33	84
chr7	15859548	G	A		SNP	285.86	245	PG4084_C01_13090828		PASS	intergenic_region	MODIFIER	n.15859548G>A		RDH8-C7H19orf66		RDH8-C7H19orf66		link	not_common	0/0	43,0	0	33	87	0,87,1305	0/1	17,20	0.540541	37	48	85,0,49	0/0	35,0	0	29	81	0,81,1215	1/1	0,31	1	31	90	178,93,0	0/0	39,0	0	33	84
chr7	15859634	A	G		SNP	306.86	237	PG4084_C01_13090829		PASS	intergenic_region	MODIFIER	n.15859634A>G		RDH8-C7H19orf66		RDH8-C7H19orf66		link	not_common	0/0	43,0	0	33	87	0,87,1305	0/1	15,16	0.516129	31	48	85,0,50	0/0	26,0	0	22	63	0,63,945	1/1	0,38	1	38	111	199,114,0	0/0	32,0	0	29	81
chr7	15859720	A	G		SNP	311.86	245	PG4084_C01_13090830		PASS	intergenic_region	MODIFIER	n.15859720A>G		RDH8-C7H19orf66		RDH8-C7H19orf66		link	not_common	0/0	36,0	0	34	84	0,84,1260	0/1	15,12	0.444444	27	48	84,0,50	0/0	29,1	0.0333333	30	75	0,75,1143	1/1	0,40	1	40	117	205,120,0	0/0	34,0	0	31	81
chr7	15859725	G	T		SNP	313.86	245	PG4084_C01_13090831		PASS	intergenic_region	MODIFIER	n.15859725G>T		RDH8-C7H19orf66		RDH8-C7H19orf66		link	not_common	0/0	36,0	0	34	84	0,84,1260	0/1	15,10	0.4	25	47	83,0,50	0/0	30,0	0	29	84	0,84,1260	1/1	0,41	1	41	120	208,123,0	0/0	34,0	0	31	81
chr7	15859782	C	T		SNP	125.44	243	PG4084_C01_13090832		PASS	intergenic_region	MODIFIER	n.15859782C>T		RDH8-C7H19orf66		RDH8-C7H19orf66		link	not_common	0/0	36,0	0	34	84	0,84,1260	0/0	27,1	0.0357143	27	69	0,69,1013	0/0	38,0	0	33	84	0,84,1269	0/0	38,0	0	32	81	0,81,1215	0/0	37,0	0	31	81
chr7	15859944	T	C		SNP	279.86	240	PG4084_C01_13090833		PASS	intergenic_region	MODIFIER	n.15859944T>C		RDH8-C7H19orf66		RDH8-C7H19orf66		link	not_common	0/0	38,0	0	32	84	0,84,1260	0/1	17,22	0.564103	39	48	85,0,49	0/0	27,0	0	25	60	0,60,900	1/1	0,29	1	29	84	172,87,0	0/0	36,0	0	30	81
chr7	15860052	C	T		SNP	287.86	246	PG4084_C01_13090834		PASS	intergenic_region	MODIFIER	n.15860052C>T		RDH8-C7H19orf66		RDH8-C7H19orf66		link	not_common	0/0	38,0	0	32	84	0,84,1260	0/1	12,25	0.675676	37	42	85,0,40	0/0	28,0	0	27	75	0,75,1125	1/1	0,32	1	32	92	180,95,0	0/0	36,0	0	30	81
chr7	15860224	A	G		SNP	294.86	233	PG4084_C01_13090835		PASS	intergenic_region	MODIFIER	n.15860224A>G		RDH8-C7H19orf66		RDH8-C7H19orf66		link	not_common	0/0	28,0	0	27	69	0,69,1076	0/1	14,15	0.517241	29	48	85,0,50	0/0	31,0	0	30	81	0,81,1215	1/1	0,34	1	34	99	187,102,0	0/0	37,0	0	31	87
chr7	15860237	C	T		SNP	285.86	238	PG4084_C01_13090836		PASS	intergenic_region	MODIFIER	n.15860237C>T		RDH8-C7H19orf66		RDH8-C7H19orf66		link	not_common	0/0	37,0	0	31	87	0,87,1244	0/1	13,15	0.535714	28	48	85,0,50	0/0	29,1	0.0333333	30	75	0,75,1196	1/1	0,31	1	31	90	178,93,0	0/0	37,0	0	31	87
chr7	15860294	C	G		SNP	284.86	249	PG4084_C01_13090837		PASS	intergenic_region	MODIFIER	n.15860294C>G		RDH8-C7H19orf66		RDH8-C7H19orf66		link	not_common	0/0	37,0	0	31	87	0,87,1244	0/1	18,14	0.4375	32	47	84,0,50	0/0	33,0	0	29	83	0,83,1211	1/1	0,31	1	31	90	178,93,0	0/0	37,0	0	31	87
chr7	15860367	G	C		SNP	769.46	242	PG4084_C01_13090838		PASS	intergenic_region	MODIFIER	n.15860367G>C		RDH8-C7H19orf66		RDH8-C7H19orf66		link	not_common	0/1	21,29	0.58	50	47	85,0,47	0/1	14,11	0.44	25	48	84,0,50	0/0	25,0	0	23	60	0,60,900	1/1	0,21	1	21	60	148,63,0	1/1	0,33	1	33	96
chr7	15860368	G	A		SNP	254.86	235	PG4084_C01_13090839		PASS	intergenic_region	MODIFIER	n.15860368G>A		RDH8-C7H19orf66		RDH8-C7H19orf66		link	not_common	0/0	50,0	0	46	99	0,120,1800	0/1	14,11	0.44	25	48	84,0,50	0/0	25,0	0	23	60	0,60,900	1/1	0,21	1	21	60	148,63,0	0/0	34,0	0	31	84
chr7	15860414	C	G		SNP	275.86	249	PG4084_C01_13090840		PASS	intergenic_region	MODIFIER	n.15860414C>G		RDH8-C7H19orf66		RDH8-C7H19orf66		link	not_common	0/0	48,1	0.0204082	48	99	0,116,1800	0/1	14,16	0.533333	30	48	85,0,50	0/0	26,0	0	23	62	0,62,938	1/1	0,28	1	28	81	169,84,0	0/0	33,0	0	30	84
chr7	15860445	G	C		SNP	258.86	233	PG4084_C01_13090841		PASS	intergenic_region	MODIFIER	n.15860445G>C		RDH8-C7H19orf66		RDH8-C7H19orf66		link	not_common	0/0	44,0	0	39	99	0,105,1575	0/1	13,17	0.566667	30	48	85,0,49	0/0	26,0	0	23	62	0,62,938	1/1	0,23	1	23	66	154,69,0	0/0	28,0	0	27	78
chr7	15860469	C	G		SNP	809.46	249	PG4084_C01_13090842		PASS	intergenic_region	MODIFIER	n.15860469C>G		RDH8-C7H19orf66		RDH8-C7H19orf66		link	not_common	0/1	18,21	0.538462	39	48	85,0,50	0/1	15,17	0.53125	32	48	85,0,50	0/0	26,0	0	23	62	0,62,938	1/1	0,25	1	25	72	160,75,0	1/1	0,32	1	32	93
chr7	15860557	T	C		SNP	236.86	212	PG4084_C01_13090843		PASS	intergenic_region	MODIFIER	n.15860557T>C		RDH8-C7H19orf66		RDH8-C7H19orf66		link	not_common	0/0	31,0	0	29	81	0,81,1123	0/1	12,16	0.571429	28	48	85,0,49	0/0	25,0	0	23	60	0,60,900	1/1	0,15	1	15	42	130,45,0	0/0	34,0	0	28	81
chr7	15860637	C	T		SNP	244.86	211	PG4084_C01_13090844		PASS	intergenic_region	MODIFIER	n.15860637C>T		RDH8-C7H19orf66		RDH8-C7H19orf66		link	not_common	0/0	32,0	0	29	81	0,81,1215	0/1	11,7	0.388889	18	47	83,0,50	0/0	25,0	0	24	66	0,66,978	1/1	0,18	1	18	51	139,54,0	0/0	31,0	0	28	81
chr7	15860690	C	T		SNP	149.44	224	PG4084_C01_13090845		PASS	intergenic_region	MODIFIER	n.15860690C>T		RDH8-C7H19orf66		RDH8-C7H19orf66		link	not_common	0/0	34,0	0	30	81	0,81,1215	0/0	25,0	0	22	60	0,60,900	0/0	32,0	0	31	84	0,84,1260	0/0	15,0	0	13	39	0,39,517	0/0	36,0	0	33	93
chr7	15860696	T	C		SNP	234.86	236	PG4084_C01_13090846		PASS	intergenic_region	MODIFIER	n.15860696T>C		RDH8-C7H19orf66		RDH8-C7H19orf66		link	not_common	0/0	34,0	0	30	81	0,81,1215	0/1	13,12	0.48	25	48	85,0,50	0/0	32,0	0	31	84	0,84,1260	1/1	0,14	1	14	39	127,42,0	0/0	36,0	0	33	93
chr7	15860862	C	G		SNP	278.86	246	PG4084_C01_13090847		PASS	intergenic_region	MODIFIER	n.15860862C>G		RDH8-C7H19orf66		RDH8-C7H19orf66		link	not_common	0/0	37,0	0	33	82	0,82,1236	0/1	11,16	0.592593	27	47	85,0,48	0/0	31,0	0	31	81	0,81,1215	1/1	0,31	1	31	90	178,93,0	0/0	28,1	0.0344828	29	72
chr7	15861080	T	A		SNP	276.86	250	PG4084_C01_13090848		PASS	intergenic_region	MODIFIER	n.15861080T>A		RDH8-C7H19orf66		RDH8-C7H19orf66		link	not_common	0/0	50,0	0	34	82	0,82,1364	0/1	20,13	0.393939	33	46	82,0,50	0/0	29,0	0	29	75	0,75,1170	1/1	0,29	1	29	84	172,87,0	0/0	36,0	0	28	81
chr7	15861480	G	T		SNP	251.86	223	PG4084_C01_13090849		PASS	intergenic_region	MODIFIER	n.15861480G>T		RDH8-C7H19orf66		RDH8-C7H19orf66		link	not_common	0/0	30,0	0	29	81	0,81,1215	0/1	15,12	0.444444	27	48	84,0,50	0/0	29,0	0	28	81	0,81,1143	1/1	0,20	1	20	57	145,60,0	0/0	35,0	0	30	81
chr7	15861485	T	C		SNP	245.86	222	PG4084_C01_13090850		PASS	intergenic_region	MODIFIER	n.15861485T>C		RDH8-C7H19orf66		RDH8-C7H19orf66		link	not_common	0/0	30,0	0	29	81	0,81,1215	0/1	15,13	0.464286	28	48	84,0,50	0/0	29,0	0	28	81	0,81,1143	1/1	0,18	1	18	51	139,54,0	0/0	35,0	0	30	81
chr7	15861591	C	T		SNP	226.87	162	PG4084_C01_13090851		PASS	intergenic_region	MODIFIER	n.15861591C>T		RDH8-C7H19orf66		RDH8-C7H19orf66		link	not_common	0/0	25,0	0	21	60	0,60,900	0/1	13,11	0.458333	24	48	84,0,50	0/0	23,0	0	23	60	0,60,900	1/1	0,12	1	12	33	120,36,0	0/0	26,0	0	22	60
chr7	15861855	C	G		SNP	284.86	224	PG4084_C01_13090852		PASS	intergenic_region	MODIFIER	n.15861855C>G		RDH8-C7H19orf66		RDH8-C7H19orf66		link	not_common	0/0	36,1	0.027027	37	69	0,69,1424	0/1	12,11	0.478261	23	48	85,0,50	0/0	23,0	0	21	63	0,63,817	1/1	0,31	1	31	90	178,93,0	0/0	28,0	0	25	69
chr7	15862000	A	G		SNP	263.86	214	PG4084_C01_13090853		PASS	intergenic_region	MODIFIER	n.15862000A>G		RDH8-C7H19orf66		RDH8-C7H19orf66		link	not_common	0/0	30,0	0	29	81	0,81,1215	0/1	12,10	0.454545	22	48	85,0,50	0/0	23,0	0	23	66	0,66,884	1/1	0,24	1	24	68	156,71,0	0/0	31,2	0.0606061	33	68
chr7	15862017	T	C		SNP	1239.23	201	PG4084_C01_13090854		PASS	intergenic_region	MODIFIER	n.15862017T>C		RDH8-C7H19orf66		RDH8-C7H19orf66		link	common	1/1	0,27	1	27	78	166,81,0	1/1	0,18	1	18	51	138,54,0	1/1	0,23	1	23	66	154,69,0	1/1	0,24	1	24	69	157,72,0	1/1	0,29	1	29	83
chr7	15862125	G	A		SNP	261.86	214	PG4084_C01_13090855		PASS	intergenic_region	MODIFIER	n.15862125G>A		RDH8-C7H19orf66		RDH8-C7H19orf66		link	not_common	0/0	24,0	0	21	63	0,63,877	0/1	8,20	0.714286	28	41	85,0,39	0/0	26,0	0	24	62	0,62,964	1/1	0,23	1	23	66	154,69,0	0/0	33,0	0	31	84
chr7	15862143	G	T		SNP	258.86	225	PG4084_C01_13090856		PASS	intergenic_region	MODIFIER	n.15862143G>T		RDH8-C7H19orf66		RDH8-C7H19orf66		link	not_common	0/1	10,15	0.6	25	47	85,0,48	0/1	20,8	0.285714	28	38	73,0,50	1/1	0,26	1	26	75	163,78,0	0/0	27,0	0	24	60	0,60,951	0/0	32,0	0	27	68
chr7	15862287	TG	T		DEL	249.63	221	PG4084_C01_13090857		PASS	intergenic_region	MODIFIER	n.15862288delG		RDH8-C7H19orf66		RDH8-C7H19orf66		link	not_common	0/0	36,0	0	32	81	0,81,1235	0/1	8,12	0.6	20	48	79,0,48	0/0	26,0	0	23	60	0,60,968	1/1	0,23	1	23	66	148,69,0	0/0	33,0	0	29	81
chr7	15862290	A	T		SNP	258.86	218	PG4084_C01_13090858		PASS	intergenic_region	MODIFIER	n.15862290A>T		RDH8-C7H19orf66		RDH8-C7H19orf66		link	not_common	0/0	36,0	0	32	81	0,81,1235	0/1	8,11	0.578947	19	48	85,0,49	0/0	26,0	0	23	60	0,60,968	1/1	0,22	1	22	63	151,66,0	0/0	33,0	0	29	81
chr7	15862922	C	T		SNP	342.86	262	PG4084_C01_13090859		PASS	intergenic_region	MODIFIER	n.15862922C>T		RDH8-C7H19orf66		RDH8-C7H19orf66		link	not_common	0/0	34,0	0	32	84	0,84,1260	0/1	12,12	0.5	24	48	85,0,50	0/0	38,0	0	28	81	0,81,1122	1/1	0,50	1	50	147	235,150,0	0/0	36,0	0	30	80
chr7	15863395	A	G		SNP	309.86	257	PG4084_C01_13090860		PASS	intergenic_region	MODIFIER	n.15863395A>G		RDH8-C7H19orf66		RDH8-C7H19orf66		link	not_common	0/0	37,0	0	33	80	0,80,1012	0/1	11,21	0.65625	32	44	85,0,43	0/0	27,0	0	26	68	0,68,1021	1/1	0,39	1	39	114	202,117,0	0/0	36,1	0.027027	37	69
chr7	15863477	A	G		SNP	391.28	252	PG4084_C01_13090861		PASS	intergenic_region	MODIFIER	n.15863477A>G		RDH8-C7H19orf66		RDH8-C7H19orf66		link	not_common	0/1	12,28	0.7	40	39	85,0,36	0/1	16,14	0.466667	30	48	85,0,50	0/0	28,0	0	26	69	0,69,1035	1/1	0,38	1	38	111	199,114,0	0/0	39,0	0	34	86
chr7	15863639	T	C		SNP	400.28	271	PG4084_C01_13090862		PASS	intergenic_region	MODIFIER	n.15863639T>C		RDH8-C7H19orf66		RDH8-C7H19orf66		link	not_common	0/1	20,23	0.534884	43	48	85,0,49	0/1	17,22	0.564103	39	48	85,0,49	0/0	37,1	0.0263158	30	81	0,81,1215	1/1	0,41	1	41	120	208,123,0	0/0	37,0	0	33	81
chr7	15863661	T	C		SNP	794.46	267	PG4084_C01_13090863		PASS	intergenic_region	MODIFIER	n.15863661T>C		RDH8-C7H19orf66		RDH8-C7H19orf66		link	not_common	0/1	20,23	0.534884	43	48	85,0,49	0/1	19,21	0.525	40	48	85,0,50	0/0	37,1	0.0263158	30	81	0,81,1215	1/1	0,40	1	40	117	205,120,0	1/1	0,33	1	33	96
chr7	15864204	C	T		SNP	121.44	231	PG4084_C01_13090864		PASS	intergenic_region	MODIFIER	n.15864204C>T		RDH8-C7H19orf66		RDH8-C7H19orf66		link	not_common	0/0	44,1	0.0222222	37	87	0,87,1454	0/0	34,0	0	31	90	0,90,1350	0/0	40,0	0	29	81	0,81,1215	0/0	26,0	0	23	63	0,63,990	0/0	38,0	0	30	83
chr7	15864361	A	G		SNP	364.28	244	PG4084_C01_13090865		PASS	intergenic_region	MODIFIER	n.15864361A>G		RDH8-C7H19orf66		RDH8-C7H19orf66		link	not_common	0/1	22,21	0.488372	43	48	85,0,50	0/1	13,19	0.59375	32	47	85,0,48	0/0	36,0	0	29	81	0,81,1215	1/1	0,29	1	29	84	172,87,0	0/0	20,0	0	18	41
chr7	15864411	A	G		SNP	367.28	239	PG4084_C01_13090866		PASS	intergenic_region	MODIFIER	n.15864411A>G		RDH8-C7H19orf66		RDH8-C7H19orf66		link	not_common	0/1	19,23	0.547619	42	48	85,0,49	0/1	14,16	0.533333	30	48	85,0,50	0/0	36,0	0	29	81	0,81,1215	1/1	0,30	1	30	87	175,90,0	0/0	19,0	0	17	42
chr7	15864813	G	A		SNP	345.28	231	PG4084_C01_13090867		PASS	intergenic_region	MODIFIER	n.15864813G>A		RDH8-C7H19orf66		RDH8-C7H19orf66		link	not_common	0/1	24,21	0.466667	45	48	84,0,50	0/1	13,13	0.5	26	48	85,0,50	0/0	40,0	0	33	81	0,81,1215	1/1	0,23	1	23	66	154,69,0	0/0	36,0	0	28	81
chr7	15865057	C	T		SNP	358.28	242	PG4084_C01_13090868		PASS	intergenic_region	MODIFIER	n.15865057C>T		RDH8-C7H19orf66		RDH8-C7H19orf66		link	not_common	0/1	25,19	0.431818	44	47	83,0,50	0/1	10,8	0.444444	18	48	84,0,50	0/0	31,0	0	31	78	0,78,1170	1/1	0,28	1	28	81	169,84,0	0/0	31,0	0	30	81
chr7	15865164	T	C		SNP	734.45	255	PG4084_C01_13090869		PASS	intergenic_region	MODIFIER	n.15865164T>C		RDH8-C7H19orf66		RDH8-C7H19orf66		link	not_common	1/1	0,39	1	39	114	202,117,0	1/1	0,20	1	20	57	145,60,0	1/1	0,34	1	34	99	187,102,0	1/1	0,35	1	35	102	190,105,0	0/0	38,0	0	34	84
chr7	15865478	C	T		SNP	360.28	218	PG4084_C01_13090870		PASS	intergenic_region	MODIFIER	n.15865478C>T		RDH8-C7H19orf66		RDH8-C7H19orf66		link	not_common	0/1	24,14	0.368421	38	44	79,0,50	0/1	14,8	0.363636	22	46	81,0,50	0/0	27,0	0	26	69	0,69,1035	1/1	0,31	1	31	90	178,93,0	0/0	31,0	0	27	81
chr7	15865672	T	A		SNP	276.86	228	PG4084_C01_13090871		PASS	intergenic_region	MODIFIER	n.15865672T>A		RDH8-C7H19orf66		RDH8-C7H19orf66		link	not_common	0/1	17,11	0.392857	28	47	82,0,50	0/1	15,13	0.464286	28	48	85,0,50	1/1	0,29	1	29	84	172,87,0	0/0	25,0	0	22	60	0,60,900	0/0	34,0	0	28	81
chr7	15866079	T	C		SNP	743.44	243	PG4084_C01_13090872		PASS	intergenic_region	MODIFIER	n.15866079T>C		RDH8-C7H19orf66		RDH8-C7H19orf66		link	not_common	1/1	0,35	1	35	102	190,105,0	1/1	0,33	1	33	96	184,99,0	1/1	0,28	1	28	81	169,84,0	1/1	0,36	1	36	105	193,108,0	0/0	34,0	0	32	81
chr7	15866220	A	C		SNP	553.62	240	PG4084_C01_13090873		PASS	intergenic_region	MODIFIER	n.15866220A>C		RDH8-C7H19orf66		RDH8-C7H19orf66		link	not_common	0/0	36,0	0	28	81	0,81,1215	0/0	23,0	0	22	60	0,60,900	0/0	29,0	0	28	81	0,81,1093	0/0	34,0	0	30	84	0,84,1257	1/1	0,37	1	37	108
chr7	15866750	C	A		SNP	1273.44	284	PG4084_C01_13090874		PASS	intergenic_region	MODIFIER	n.15866750C>A		RDH8-C7H19orf66		RDH8-C7H19orf66		link	not_common	1/1	0,50	1	50	147	235,150,0	1/1	0,23	1	23	65	153,68,0	1/1	0,33	1	33	96	184,99,0	1/1	0,36	1	36	105	193,108,0	1/1	0,29	1	29	84
chr7	15866765	A	G		SNP	379.08	267	PG4084_C01_13090875		PASS	intergenic_region	MODIFIER	n.15866765A>G		RDH8-C7H19orf66		RDH8-C7H19orf66		link	not_common	0/0	52,0	0	50	99	0,120,1800	0/0	24,0	0	23	63	0,63,872	0/0	35,0	0	33	90	0,90,1340	0/0	35,0	0	33	90	0,90,1350	1/1	0,26	1	26	75
chr7	15866782	G	A		SNP	374.08	271	PG4084_C01_13090876		PASS	intergenic_region	MODIFIER	n.15866782G>A		RDH8-C7H19orf66		RDH8-C7H19orf66		link	not_common	0/0	52,0	0	50	99	0,120,1800	0/0	25,0	0	23	69	0,69,910	0/0	35,0	0	33	90	0,90,1340	0/0	35,0	0	33	90	0,90,1350	1/1	0,24	1	24	69
chr7	15866996	A	G		SNP	739.44	256	PG4084_C01_13090877		PASS	intergenic_region	MODIFIER	n.15866996A>G		RDH8-C7H19orf66		RDH8-C7H19orf66		link	not_common	1/1	0,39	1	39	114	202,117,0	1/1	0,29	1	29	84	172,87,0	1/1	0,32	1	32	92	180,95,0	1/1	0,30	1	30	87	175,90,0	0/0	33,0	0	32	84
chr7	15867011	G	T		SNP	372.28	257	PG4084_C01_13090878		PASS	intergenic_region	MODIFIER	n.15867011G>T		RDH8-C7H19orf66		RDH8-C7H19orf66		link	not_common	0/1	18,19	0.513514	37	48	85,0,50	0/1	15,16	0.516129	31	48	85,0,50	0/0	34,0	0	32	93	0,93,1198	1/1	0,33	1	33	95	183,98,0	0/0	33,0	0	31	81
chr7	15867057	CTGAGGTGGAA	C		DEL	366.05	256	PG4084_C01_13090879		DRAGENHardINDEL	intergenic_region	MODIFIER	n.15867058_15867067delTGAGGTGGAA		RDH8-C7H19orf66		RDH8-C7H19orf66		link	not_common	0/1	16,19	0.542857	35	48	79,0,49	0/1	12,14	0.538462	26	48	79,0,50	0/0	37,0	0	35	93	0,93,1359	1/1	0,36	1	36	105	187,108,0	0/0	31,0	0	31	93
chr7	15867115	G	A		SNP	790.44	268	PG4084_C01_13090880		PASS	intergenic_region	MODIFIER	n.15867115G>A		RDH8-C7H19orf66		RDH8-C7H19orf66		link	not_common	1/1	0,36	1	36	105	193,108,0	1/1	0,32	1	32	93	181,96,0	1/1	0,39	1	39	114	202,117,0	1/1	0,40	1	40	117	205,120,0	0/0	29,0	0	29	81
chr7	15867666	T	C		SNP	746.44	250	PG4084_C01_13090881		PASS	intergenic_region	MODIFIER	n.15867666T>C		RDH8-C7H19orf66		RDH8-C7H19orf66		link	not_common	1/1	0,30	1	30	87	175,90,0	1/1	0,34	1	34	99	187,102,0	1/1	0,35	1	35	102	190,105,0	1/1	0,33	1	33	96	184,99,0	0/0	27,0	0	23	60
chr7	15867787	CTG	C		DEL	698.21	255	PG4084_C01_13090882		PASS	intergenic_region	MODIFIER	n.15867788_15867789delTG		RDH8-C7H19orf66		RDH8-C7H19orf66		link	not_common	1/1	0,42	1	42	123	205,126,0	1/1	0,26	1	26	75	157,78,0	1/1	0,28	1	28	81	163,84,0	1/1	0,28	1	28	81	163,84,0	0/0	21,0	0	21	57
chr7	15867953	AG	A		DEL	704.21	256	PG4084_C01_13090883		PASS	intergenic_region	MODIFIER	n.15867954delG		RDH8-C7H19orf66		RDH8-C7H19orf66		link	not_common	1/1	0,33	1	33	96	178,99,0	1/1	0,29	1	29	84	166,87,0	1/1	0,36	1	36	105	187,108,0	1/1	0,28	1	28	81	163,84,0	0/0	38,1	0.025641	31	81
chr7	15868048	C	T		SNP	287.86	274	PG4084_C01_13090884		PASS	intergenic_region	MODIFIER	n.15868048C>T		RDH8-C7H19orf66		RDH8-C7H19orf66		link	not_common	0/1	19,21	0.525	40	48	85,0,50	0/1	13,20	0.606061	33	47	85,0,47	1/1	0,32	1	32	92	180,95,0	0/0	42,0	0	39	87	0,87,1483	0/0	41,0	0	30	81
chr7	15868558	G	A		SNP	823.44	286	PG4084_C01_13090885		PASS	intergenic_region	MODIFIER	n.15868558G>A		RDH8-C7H19orf66		RDH8-C7H19orf66		link	not_common	1/1	0,40	1	40	117	205,120,0	1/1	0,39	1	39	114	202,117,0	1/1	0,35	1	35	102	190,105,0	1/1	0,44	1	44	128	216,131,0	0/0	42,0	0	32	81
chr7	15868664	G	T		SNP	708.44	237	PG4084_C01_13090886		PASS	intergenic_region	MODIFIER	n.15868664G>T		RDH8-C7H19orf66		RDH8-C7H19orf66		link	not_common	1/1	0,43	1	43	126	214,129,0	1/1	0,24	1	24	69	157,72,0	1/1	0,21	1	21	60	148,63,0	1/1	0,32	1	32	93	181,96,0	0/0	42,0	0	32	81
chr7	15868688	T	C		SNP	681.44	231	PG4084_C01_13090887		PASS	intergenic_region	MODIFIER	n.15868688T>C		RDH8-C7H19orf66		RDH8-C7H19orf66		link	not_common	1/1	0,40	1	40	117	205,120,0	1/1	0,26	1	26	75	163,78,0	1/1	0,21	1	21	60	148,63,0	1/1	0,27	1	27	78	166,81,0	0/0	31,0	0	30	81
chr7	15868721	G	A		SNP	665.44	227	PG4084_C01_13090888		PASS	intergenic_region	MODIFIER	n.15868721G>A		RDH8-C7H19orf66		RDH8-C7H19orf66		link	not_common	1/1	0,33	1	33	96	184,99,0	1/1	0,28	1	28	81	169,84,0	1/1	0,20	1	20	56	144,59,0	1/1	0,28	1	28	81	169,84,0	0/0	29,0	0	29	81
chr7	15868792	G	C		SNP	343.28	253	PG4084_C01_13090889		PASS	intergenic_region	MODIFIER	n.15868792G>C		RDH8-C7H19orf66		RDH8-C7H19orf66		link	not_common	0/1	18,19	0.513514	37	48	85,0,50	0/1	18,13	0.419355	31	47	83,0,50	0/0	25,0	0	21	60	0,60,839	1/1	1,36	0.972973	37	67	154,70,0	0/0	25,0	0	24	66
chr7	15868903	G	A		SNP	343.28	256	PG4084_C01_13090890		PASS	intergenic_region	MODIFIER	n.15868903G>A		RDH8-C7H19orf66		RDH8-C7H19orf66		link	not_common	0/1	18,19	0.513514	37	48	85,0,50	0/1	17,14	0.451613	31	48	84,0,50	0/0	32,0	0	28	81	0,81,1170	1/1	1,35	0.972222	36	64	152,67,0	0/0	32,0	0	29	81
chr7	15869183	A	G		SNP	730.44	248	PG4084_C01_13090891		PASS	intergenic_region	MODIFIER	n.15869183A>G		RDH8-C7H19orf66		RDH8-C7H19orf66		link	not_common	1/1	0,40	1	40	117	205,120,0	1/1	0,25	1	25	72	160,75,0	1/1	0,32	1	32	93	181,96,0	1/1	0,31	1	31	89	177,92,0	0/0	36,0	0	31	83
chr7	15869209	T	C		SNP	281.86	240	PG4084_C01_13090892		PASS	intergenic_region	MODIFIER	n.15869209T>C		RDH8-C7H19orf66		RDH8-C7H19orf66		link	not_common	0/1	23,19	0.452381	42	48	84,0,50	0/1	11,17	0.607143	28	47	85,0,47	1/1	0,30	1	30	87	175,90,0	0/0	27,0	0	26	72	0,72,1036	0/0	36,0	0	31	83
chr7	15869354	C	G		SNP	731.44	243	PG4084_C01_13090893		PASS	intergenic_region	MODIFIER	n.15869354C>G		RDH8-C7H19orf66		RDH8-C7H19orf66		link	not_common	1/1	0,38	1	38	111	199,114,0	1/1	0,36	1	36	105	193,108,0	1/1	0,18	1	18	51	139,54,0	1/1	0,35	1	35	102	190,105,0	0/0	36,0	0	31	83
chr7	15869909	T	C		SNP	367.28	225	PG4084_C01_13090894		PASS	intergenic_region	MODIFIER	n.15869909T>C		RDH8-C7H19orf66		RDH8-C7H19orf66		link	not_common	0/1	19,12	0.387097	31	46	82,0,50	0/1	12,17	0.586207	29	48	85,0,48	0/0	26,0	0	23	66	0,66,990	1/1	0,31	1	31	90	178,93,0	0/0	37,1	0.0263158	29	81
chr7	15870076	C	T		SNP	388.08	248	PG4084_C01_13090895		PASS	intergenic_region	MODIFIER	n.15870076C>T		RDH8-C7H19orf66		RDH8-C7H19orf66		link	not_common	0/0	54,0	0	34	81	0,81,1436	0/0	23,0	0	22	63	0,63,896	0/0	36,0	0	30	81	0,81,1188	0/0	37,0	0	32	84	0,84,1285	1/1	0,44	1	44	129
chr7	15870226	T	C		SNP	812.44	278	PG4084_C01_13090896		PASS	intergenic_region	MODIFIER	n.15870226T>C		RDH8-C7H19orf66		RDH8-C7H19orf66		link	not_common	1/1	0,52	1	52	154	241,157,0	1/1	0,36	1	36	105	193,108,0	1/1	0,29	1	29	84	172,87,0	1/1	0,37	1	37	108	196,111,0	0/0	28,0	0	28	81
chr7	15870393	A	G		SNP	832.44	284	PG4084_C01_13090897		PASS	intergenic_region	MODIFIER	n.15870393A>G		RDH8-C7H19orf66		RDH8-C7H19orf66		link	not_common	1/1	0,49	1	49	144	232,147,0	1/1	0,36	1	36	105	193,108,0	1/1	0,34	1	34	99	187,102,0	1/1	0,42	1	42	122	210,125,0	0/0	33,0	0	29	84
chr7	15870438	A	C		SNP	388.08	268	PG4084_C01_13090898		PASS	intergenic_region	MODIFIER	n.15870438A>C		RDH8-C7H19orf66		RDH8-C7H19orf66		link	not_common	0/0	49,0	0	40	94	0,94,1485	0/0	29,0	0	29	81	0,81,1215	0/0	32,0	0	31	81	0,81,1255	0/0	38,0	0	35	88	0,88,1310	1/1	0,37	1	37	108
chr7	15870855	C	A		SNP	791.44	272	PG4084_C01_13090899		PASS	intergenic_region	MODIFIER	n.15870855C>A		RDH8-C7H19orf66		RDH8-C7H19orf66		link	not_common	1/1	0,43	1	43	125	213,128,0	1/1	0,30	1	30	87	175,90,0	1/1	0,34	1	34	98	186,101,0	1/1	0,41	1	41	119	207,122,0	0/0	38,0	0	30	81
chr7	15871087	G	A		SNP	692.44	221	PG4084_C01_13090900		PASS	intergenic_region	MODIFIER	n.15871087G>A		RDH8-C7H19orf66		RDH8-C7H19orf66		link	not_common	1/1	0,34	1	34	99	187,102,0	1/1	0,24	1	24	69	157,72,0	1/1	0,26	1	26	75	163,78,0	1/1	0,30	1	30	87	175,90,0	0/0	27,0	0	25	66
chr7	15871258	G	A		SNP	1457.23	276	PG4084_C01_13090901		PASS	intergenic_region	MODIFIER	n.15871258G>A		RDH8-C7H19orf66		RDH8-C7H19orf66		link	common	1/1	0,43	1	43	126	214,129,0	1/1	0,39	1	39	114	202,117,0	1/1	0,31	1	31	90	178,93,0	1/1	0,32	1	32	93	181,96,0	1/1	0,49	1	49	144
chr7	15871491	G	GC		INS	1284	237	PG4084_C01_13090902		PASS	intergenic_region;upstream_gene_variant	MODIFIER	c.-4958_-4957insC;n.15871491_15871492insC		C7H19orf66;RDH8-C7H19orf66	protein_coding	NM_001038181;RDH8-C7H19orf66	repressor of yield of DENV protein homolog	link	common	1/1	0,38	1	38	111	193,114,0	1/1	0,25	1	25	72	154,75,0	1/1	0,20	1	20	57	139,60,0	1/1	0,35	1	35	102	184,105,0	1/1	0,30	1	30	87
chr7	15871658	T	C		SNP	721.44	238	PG4084_C01_13090903		PASS	intergenic_region;upstream_gene_variant	MODIFIER	c.-4791T>C;n.15871658T>C		C7H19orf66;RDH8-C7H19orf66	protein_coding	NM_001038181;RDH8-C7H19orf66	repressor of yield of DENV protein homolog	link	not_common	1/1	0,30	1	30	87	175,90,0	1/1	0,36	1	36	105	193,108,0	1/1	0,28	1	28	81	169,84,0	1/1	0,31	1	31	90	178,93,0	0/0	28,0	0	27	69
chr7	15871872	T	C		SNP	703.44	235	PG4084_C01_13090904		PASS	intergenic_region;upstream_gene_variant	MODIFIER	c.-4577T>C;n.15871872T>C		C7H19orf66;RDH8-C7H19orf66	protein_coding	NM_001038181;RDH8-C7H19orf66	repressor of yield of DENV protein homolog	link	not_common	1/1	0,33	1	33	96	184,99,0	1/1	0,30	1	30	86	174,89,0	1/1	0,27	1	27	78	166,81,0	1/1	0,28	1	28	81	169,84,0	0/0	29,0	0	27	69
chr7	15872228	T	A		SNP	314.28	225	PG4084_C01_13090905		PASS	intergenic_region;upstream_gene_variant	MODIFIER	c.-4221T>A;n.15872228T>A		C7H19orf66;RDH8-C7H19orf66	protein_coding	NM_001038181;RDH8-C7H19orf66	repressor of yield of DENV protein homolog	link	not_common	0/1	21,15	0.416667	36	47	83,0,50	0/1	12,12	0.5	24	48	85,0,50	0/0	29,0	0	29	81	0,81,1215	1/1	1,26	0.962963	27	36	124,39,0	0/0	24,0	0	21	60
chr7	15872252	T	A		SNP	1141.44	222	PG4084_C01_13090906		PASS	intergenic_region;upstream_gene_variant	MODIFIER	c.-4197T>A;n.15872252T>A		C7H19orf66;RDH8-C7H19orf66	protein_coding	NM_001038181;RDH8-C7H19orf66	repressor of yield of DENV protein homolog	link	not_common	1/1	0,34	1	34	98	186,101,0	1/1	0,22	1	22	63	151,66,0	1/1	0,27	1	27	78	166,81,0	1/1	0,26	1	26	75	163,78,0	1/1	0,21	1	21	60
chr7	15872714	TAGGTC	T		DEL	303.63	262	PG4084_C01_13090907		DRAGENHardINDEL	intergenic_region;upstream_gene_variant	MODIFIER	c.-3734_-3730delAGGTC;n.15872715_15872719delAGGTC		C7H19orf66;RDH8-C7H19orf66	protein_coding	NM_001038181;RDH8-C7H19orf66	repressor of yield of DENV protein homolog	link	not_common	0/1	19,24	0.55814	43	48	79,0,49	0/1	11,12	0.521739	23	48	79,0,50	1/1	0,41	1	41	120	202,123,0	0/0	23,0	0	22	60	0,60,900	0/0	37,0	0	31	80
chr7	15872774	C	A		SNP	327.86	283	PG4084_C01_13090908		PASS	intergenic_region;upstream_gene_variant	MODIFIER	c.-3675C>A;n.15872774C>A		C7H19orf66;RDH8-C7H19orf66	protein_coding	NM_001038181;RDH8-C7H19orf66	repressor of yield of DENV protein homolog	link	not_common	0/1	19,23	0.547619	42	48	85,0,49	0/1	13,16	0.551724	29	48	85,0,49	1/1	0,45	1	45	132	220,135,0	0/0	28,0	0	24	66	0,66,990	0/0	37,0	0	31	80
chr7	15872786	C	T		SNP	346.28	284	PG4084_C01_13090909		PASS	intergenic_region;upstream_gene_variant	MODIFIER	c.-3663C>T;n.15872786C>T		C7H19orf66;RDH8-C7H19orf66	protein_coding	NM_001038181;RDH8-C7H19orf66	repressor of yield of DENV protein homolog	link	not_common	0/1	24,25	0.510204	49	48	85,0,50	0/1	15,11	0.423077	26	47	83,0,50	0/0	45,0	0	41	99	0,105,1575	1/1	0,24	1	24	68	156,71,0	0/0	37,0	0	31	80
chr7	15872880	T	C		SNP	414.08	275	PG4084_C01_13090910		PASS	intergenic_region;upstream_gene_variant	MODIFIER	c.-3569T>C;n.15872880T>C		C7H19orf66;RDH8-C7H19orf66	protein_coding	NM_001038181;RDH8-C7H19orf66	repressor of yield of DENV protein homolog	link	not_common	0/0	53,0	0	50	99	0,114,1800	0/0	29,0	0	28	81	0,81,1161	0/0	34,0	0	30	81	0,81,1215	0/0	27,0	0	26	72	0,72,1080	1/1	0,33	1	33	96
chr7	15872900	A	T		SNP	772.44	271	PG4084_C01_13090911		PASS	intergenic_region;upstream_gene_variant	MODIFIER	c.-3549A>T;n.15872900A>T		C7H19orf66;RDH8-C7H19orf66	protein_coding	NM_001038181;RDH8-C7H19orf66	repressor of yield of DENV protein homolog	link	not_common	1/1	0,50	1	50	147	234,150,0	1/1	0,30	1	30	87	175,90,0	1/1	0,29	1	29	84	172,87,0	1/1	0,32	1	32	93	181,96,0	0/0	32,0	0	30	81
chr7	15873230	T	C		SNP	379.28	257	PG4084_C01_13090912		PASS	intergenic_region;upstream_gene_variant	MODIFIER	c.-3219T>C;n.15873230T>C		C7H19orf66;RDH8-C7H19orf66	protein_coding	NM_001038181;RDH8-C7H19orf66	repressor of yield of DENV protein homolog	link	not_common	0/1	23,23	0.5	46	48	85,0,50	0/1	14,13	0.481481	27	48	85,0,50	0/0	26,1	0.037037	25	62	0,62,945	1/1	0,34	1	34	99	187,102,0	0/0	36,1	0.027027	29	81
chr7	15873514	G	A		SNP	413.28	313	PG4084_C01_13090913		PASS	intergenic_region;upstream_gene_variant	MODIFIER	c.-2935G>A;n.15873514G>A		C7H19orf66;RDH8-C7H19orf66	protein_coding	NM_001038181;RDH8-C7H19orf66	repressor of yield of DENV protein homolog	link	not_common	0/1	26,23	0.469388	49	48	84,0,50	0/1	19,21	0.525	40	48	85,0,50	0/0	39,0	0	32	81	0,81,1215	1/1	0,46	1	46	135	223,138,0	0/0	38,0	0	30	80
chr7	15873680	T	C		SNP	398.08	280	PG4084_C01_13090914		PASS	intergenic_region;upstream_gene_variant	MODIFIER	c.-2769T>C;n.15873680T>C		C7H19orf66;RDH8-C7H19orf66	protein_coding	NM_001038181;RDH8-C7H19orf66	repressor of yield of DENV protein homolog	link	not_common	0/0	44,0	0	43	84	0,84,1580	0/0	34,0	0	33	84	0,84,1259	0/0	39,0	0	32	81	0,81,1215	0/0	41,0	0	34	81	0,81,1205	1/1	0,31	1	31	90
chr7	15873681	G	T		SNP	355.08	282	PG4084_C01_13090915		PASS	intergenic_region;upstream_gene_variant	MODIFIER	c.-2768G>T;n.15873681G>T		C7H19orf66;RDH8-C7H19orf66	protein_coding	NM_001038181;RDH8-C7H19orf66	repressor of yield of DENV protein homolog	link	not_common	0/0	44,0	0	43	84	0,84,1580	0/0	34,0	0	33	84	0,84,1259	0/0	39,0	0	32	81	0,81,1215	0/0	41,0	0	34	81	0,81,1205	1/1	0,31	1	31	90
chr7	15873796	A	T		SNP	401.08	263	PG4084_C01_13090916		PASS	intergenic_region;upstream_gene_variant	MODIFIER	c.-2653A>T;n.15873796A>T		C7H19orf66;RDH8-C7H19orf66	protein_coding	NM_001038181;RDH8-C7H19orf66	repressor of yield of DENV protein homolog	link	not_common	0/0	46,0	0	35	93	0,93,1440	0/0	41,0	0	32	84	0,84,1260	0/0	39,0	0	32	81	0,81,1215	0/0	40,0	0	31	81	0,81,1215	1/1	0,41	1	41	120
chr7	15874016	T	TGC		INS	284.63	283	PG4084_C01_13090917		PASS	intergenic_region;upstream_gene_variant	MODIFIER	c.-2433_-2432insGC;n.15874016_15874017insGC		C7H19orf66;RDH8-C7H19orf66	protein_coding	NM_001038181;RDH8-C7H19orf66	repressor of yield of DENV protein homolog	link	not_common	0/1	24,20	0.454545	44	48	78,0,50	0/1	12,14	0.538462	26	48	79,0,50	1/1	0,35	1	35	102	184,105,0	0/0	39,0	0	37	82	0,82,1452	0/0	26,0	0	24	66
chr7	15874030	T	C		SNP	1526.23	308	PG4084_C01_13090918		PASS	intergenic_region;upstream_gene_variant	MODIFIER	c.-2419T>C;n.15874030T>C		C7H19orf66;RDH8-C7H19orf66	protein_coding	NM_001038181;RDH8-C7H19orf66	repressor of yield of DENV protein homolog	link	common	1/1	0,45	1	45	132	220,135,0	1/1	0,29	1	29	84	172,87,0	1/1	0,36	1	36	105	193,108,0	1/1	0,37	1	37	108	196,111,0	1/1	0,29	1	29	84
chr7	15874124	G	A		SNP	400.08	276	PG4084_C01_13090919		PASS	intergenic_region;upstream_gene_variant	MODIFIER	c.-2325G>A;n.15874124G>A		C7H19orf66;RDH8-C7H19orf66	protein_coding	NM_001038181;RDH8-C7H19orf66	repressor of yield of DENV protein homolog	link	not_common	0/0	42,1	0.0232558	34	90	0,90,1354	0/0	31,0	0	30	75	0,75,1125	0/0	42,0	0	37	98	0,98,1530	0/0	38,0	0	36	83	0,83,1355	1/1	0,37	1	37	107
chr7	15874664	T	C		SNP	262.86	200	PG4084_C01_13090920		PASS	intergenic_region;upstream_gene_variant	MODIFIER	c.-1785T>C;n.15874664T>C		C7H19orf66;RDH8-C7H19orf66	protein_coding	NM_001038181;RDH8-C7H19orf66	repressor of yield of DENV protein homolog	link	not_common	0/1	17,13	0.433333	30	48	84,0,50	0/1	17,8	0.32	25	42	78,0,50	1/1	0,26	1	26	75	163,78,0	0/0	26,0	0	25	63	0,63,945	0/0	25,0	0	20	60
chr7	15874922	C	T		SNP	274.86	196	PG4084_C01_13090921		PASS	intergenic_region;upstream_gene_variant	MODIFIER	c.-1527C>T;n.15874922C>T		C7H19orf66;RDH8-C7H19orf66	protein_coding	NM_001038181;RDH8-C7H19orf66	repressor of yield of DENV protein homolog	link	not_common	0/1	19,14	0.424242	33	47	83,0,50	0/1	11,12	0.521739	23	48	85,0,50	1/1	0,28	1	28	81	169,84,0	0/0	23,1	0.0416667	24	56	0,56,869	0/0	26,0	0	25	60
chr7	15875042	T	C		SNP	288.86	228	PG4084_C01_13090922		PASS	intergenic_region;upstream_gene_variant	MODIFIER	c.-1407T>C;n.15875042T>C		C7H19orf66;RDH8-C7H19orf66	protein_coding	NM_001038181;RDH8-C7H19orf66	repressor of yield of DENV protein homolog	link	not_common	0/1	14,17	0.548387	31	48	85,0,49	0/1	11,10	0.47619	21	48	85,0,50	1/1	0,32	1	32	93	181,96,0	0/0	23,0	0	21	60	0,60,877	0/0	31,0	0	29	81
chr7	15875313	T	A		SNP	1207.23	211	PG4084_C01_13090923		PASS	intergenic_region;upstream_gene_variant	MODIFIER	c.-1136T>A;n.15875313T>A		C7H19orf66;RDH8-C7H19orf66	protein_coding	NM_001038181;RDH8-C7H19orf66	repressor of yield of DENV protein homolog	link	common	1/1	0,26	1	26	75	163,78,0	1/1	0,26	1	26	75	163,78,0	1/1	0,22	1	22	63	151,66,0	1/1	0,19	1	19	54	142,57,0	1/1	0,37	1	37	108
chr7	15875855	G	C		SNP	270.86	201	PG4084_C01_13090924		PASS	downstream_gene_variant;intergenic_region;upstream_gene_variant	MODIFIER	c.-594G>C;c.*5060C>G;n.15875855G>C		ANGPTL6;C7H19orf66;RDH8-C7H19orf66	protein_coding	NM_001038181;NM_001128070;RDH8-C7H19orf66	angiopoietin-related protein 6 precursor;repressor of yield of DENV protein homolog	link	not_common	0/1	13,15	0.535714	28	48	85,0,50	0/1	8,12	0.6	20	48	85,0,48	1/1	0,26	1	26	75	163,78,0	0/0	34,0	0	32	81	0,81,1179	0/0	26,0	0	23	63
chr7	15876007	T	C		SNP	1380.23	250	PG4084_C01_13090925		PASS	downstream_gene_variant;intergenic_region;upstream_gene_variant	MODIFIER	c.-442T>C;c.*4908A>G;n.15876007T>C		ANGPTL6;C7H19orf66;RDH8-C7H19orf66	protein_coding	NM_001038181;NM_001128070;RDH8-C7H19orf66	angiopoietin-related protein 6 precursor;repressor of yield of DENV protein homolog	link	common	1/1	0,31	1	31	90	178,93,0	1/1	0,29	1	29	84	172,87,0	1/1	0,41	1	41	120	208,123,0	1/1	0,30	1	30	87	175,90,0	1/1	0,30	1	30	87
chr7	15876814	TGG	T,TG	T	DEL	543.1	156	PG4084_C01_13090926		PASS	downstream_gene_variant;intron_variant	MODIFIER	c.*4099_*4100delCC;c.22-125_22-124delGG		ANGPTL6;C7H19orf66	protein_coding	NM_001128070;NM_001038181	angiopoietin-related protein 6 precursor;repressor of yield of DENV protein homolog	link	not_common	1/2	1,10,11	0.454545	22	50	246,189,57,199,0,57	0/1	5,8,0	0.615385	13	48	57,0,48,227,140,366	1/1	0,21,0	1	21	60	120,63,0,674,63,674	0/0	19,9,9	0.243243	28	0	0,0,339,0,339,339	2/2	2,0,15	0	17	26
chr7	15876814	TGG	T,TG	TG	DEL	543.1	156	PG4084_C01_13090926		PASS	downstream_gene_variant;intron_variant	MODIFIER	c.*4099delC;c.22-124delG		ANGPTL6;C7H19orf66	protein_coding	NM_001128070;NM_001038181	angiopoietin-related protein 6 precursor;repressor of yield of DENV protein homolog	link	not_common	1/2	1,10,11	0.5	22	50	246,189,57,199,0,57	0/1	5,8,0	0	13	48	57,0,48,227,140,366	1/1	0,21,0	0	21	60	120,63,0,674,63,674	0/0	19,9,9	0.243243	28	0	0,0,339,0,339,339	2/2	2,0,15	0.882353	17	26
chr7	15876934	T	C		SNP	1350.23	238	PG4084_C01_13090927		PASS	downstream_gene_variant;splice_region_variant&intron_variant	LOW	c.22-6T>C;c.*3981A>G		ANGPTL6;C7H19orf66	protein_coding	NM_001038181;NM_001128070	angiopoietin-related protein 6 precursor;repressor of yield of DENV protein homolog	link	common	1/1	0,27	1	27	78	166,81,0	1/1	0,27	1	27	78	166,81,0	1/1	0,29	1	29	84	172,87,0	1/1	0,27	1	27	78	166,81,0	1/1	0,25	1	25	72
chr7	15878245	A	C		SNP	131.44	242	PG4084_C01_13090928		PASS	downstream_gene_variant;intron_variant	MODIFIER	c.*2670T>G;c.196-428A>C		ANGPTL6;C7H19orf66	protein_coding	NM_001128070;NM_001038181	angiopoietin-related protein 6 precursor;repressor of yield of DENV protein homolog	link	not_common	0/0	34,0	0	34	87	0,87,1286	0/0	29,0	0	27	81	0,81,1116	0/0	34,0	0	31	80	0,80,1114	0/0	28,0	0	27	81	0,81,1077	0/0	36,0	0	30	81
chr7	15879084	C	T		SNP	118.44	209	PG4084_C01_13090929		PASS	downstream_gene_variant;intron_variant	MODIFIER	c.*1831G>A;c.384+87C>T		ANGPTL6;C7H19orf66	protein_coding	NM_001128070;NM_001038181	angiopoietin-related protein 6 precursor;repressor of yield of DENV protein homolog	link	not_common	0/0	33,0	0	28	81	0,81,1151	0/0	27,0	0	24	62	0,62,952	0/0	33,0	0	29	81	0,81,1199	0/0	26,0	0	25	60	0,60,961	0/0	40,0	0	29	81
chr7	15879217	T	C		SNP	119.44	237	PG4084_C01_13090930		PASS	downstream_gene_variant;intron_variant	MODIFIER	c.*1698A>G;c.384+220T>C		ANGPTL6;C7H19orf66	protein_coding	NM_001128070;NM_001038181	angiopoietin-related protein 6 precursor;repressor of yield of DENV protein homolog	link	not_common	0/0	47,1	0.0208333	33	82	0,82,1347	0/0	26,0	0	24	63	0,63,966	0/0	32,0	0	30	81	0,81,1215	0/0	35,0	0	29	81	0,81,1173	0/0	40,0	0	29	81
chr7	15879350	A	G		SNP	1386.23	252	PG4084_C01_13090931		PASS	downstream_gene_variant;intron_variant	MODIFIER	c.*1565T>C;c.385-99A>G		ANGPTL6;C7H19orf66	protein_coding	NM_001128070;NM_001038181	angiopoietin-related protein 6 precursor;repressor of yield of DENV protein homolog	link	common	1/1	0,48	1	48	141	229,144,0	1/1	0,23	1	23	66	154,69,0	1/1	0,33	1	33	96	184,99,0	1/1	0,24	1	24	69	157,72,0	1/1	0,19	1	19	54
chr7	15879377	A	G		SNP	1398.23	256	PG4084_C01_13090932		PASS	downstream_gene_variant;intron_variant	MODIFIER	c.*1538T>C;c.385-72A>G		ANGPTL6;C7H19orf66	protein_coding	NM_001128070;NM_001038181	angiopoietin-related protein 6 precursor;repressor of yield of DENV protein homolog	link	common	1/1	0,42	1	42	123	211,126,0	1/1	0,27	1	27	78	166,81,0	1/1	0,35	1	35	102	190,105,0	1/1	0,22	1	22	63	151,66,0	1/1	0,20	1	20	57
chr7	15880581	T	A		SNP	1426.23	264	PG4084_C01_13090933		PASS	downstream_gene_variant;missense_variant	MODERATE	c.833T>A;c.*334A>T	p.Val278Glu;	ANGPTL6;C7H19orf66	protein_coding	NM_001038181;NM_001128070	angiopoietin-related protein 6 precursor;repressor of yield of DENV protein homolog	link	common	1/1	0,38	1	38	110	198,113,0	1/1	0,40	1	40	116	204,119,0	1/1	0,26	1	26	75	163,78,0	1/1	0,34	1	34	99	187,102,0	1/1	0,28	1	28	81
chr7	15881314	AT	A		DEL	297.63	253	PG4084_C01_13090934		PASS	downstream_gene_variant;intron_variant	MODIFIER	c.*694delT;c.1094-210delA		ANGPTL6;C7H19orf66	protein_coding	NM_001038181;NM_001128070	angiopoietin-related protein 6 precursor;repressor of yield of DENV protein homolog	link	not_common	0/1	20,26	0.565217	46	48	79,0,48	0/1	13,16	0.551724	29	48	79,0,49	1/1	0,39	1	39	114	196,117,0	0/0	20,0	0	20	57	0,57,855	0/0	32,0	0	31	81
chr7	15881316	C	A		SNP	309.86	252	PG4084_C01_13090935		PASS	downstream_gene_variant;intron_variant	MODIFIER	c.*695C>A;c.1094-211G>T		ANGPTL6;C7H19orf66	protein_coding	NM_001038181;NM_001128070	angiopoietin-related protein 6 precursor;repressor of yield of DENV protein homolog	link	not_common	0/1	20,25	0.555556	45	48	85,0,49	0/1	13,16	0.551724	29	48	85,0,49	1/1	0,39	1	39	114	202,117,0	0/0	22,0	0	21	60	0,60,900	0/0	32,0	0	31	81
chr7	15881383	C	T		SNP	341.28	252	PG4084_C01_13090936		PASS	downstream_gene_variant;intron_variant	MODIFIER	c.*762C>T;c.1093+218G>A		ANGPTL6;C7H19orf66	protein_coding	NM_001038181;NM_001128070	angiopoietin-related protein 6 precursor;repressor of yield of DENV protein homolog	link	not_common	0/1	30,21	0.411765	51	46	81,0,50	0/1	18,16	0.470588	34	48	85,0,50	0/0	39,0	0	30	81	0,81,1193	1/1	0,23	1	23	66	154,69,0	0/0	35,0	0	33	90
chr7	15882047	T	C		SNP	447.97	249	PG4084_C01_13090937		PASS	downstream_gene_variant;intron_variant	MODIFIER	c.*1426T>C;c.822+24A>G		ANGPTL6;C7H19orf66	protein_coding	NM_001038181;NM_001128070	angiopoietin-related protein 6 precursor;repressor of yield of DENV protein homolog	link	not_common	0/1	23,16	0.410256	39	46	82,0,50	0/1	16,19	0.542857	35	48	85,0,49	1/1	0,24	1	24	69	157,72,0	0/0	29,2	0.0645161	31	36	0,36,1106	0/0	31,0	0	30	81
chr7	15882286	C	T		SNP	794.46	237	PG4084_C01_13090938		PASS	downstream_gene_variant;intron_variant	MODIFIER	c.*1665C>T;c.755-148G>A		ANGPTL6;C7H19orf66	protein_coding	NM_001038181;NM_001128070	angiopoietin-related protein 6 precursor;repressor of yield of DENV protein homolog	link	not_common	0/1	19,18	0.486486	37	48	85,0,50	0/1	15,6	0.285714	21	41	76,0,50	0/0	28,0	0	27	81	0,81,1063	1/1	0,32	1	32	92	180,95,0	1/1	0,30	1	30	86
chr7	15882404	T	C		SNP	1364.23	248	PG4084_C01_13090939		PASS	downstream_gene_variant;intron_variant	MODIFIER	c.*1783T>C;c.755-266A>G		ANGPTL6;C7H19orf66	protein_coding	NM_001038181;NM_001128070	angiopoietin-related protein 6 precursor;repressor of yield of DENV protein homolog	link	common	1/1	0,37	1	37	107	195,110,0	1/1	0,20	1	20	57	145,60,0	1/1	0,30	1	30	87	175,90,0	1/1	0,29	1	29	84	172,87,0	1/1	0,31	1	31	90
chr7	15882521	AAG	A		DEL	335.05	263	PG4084_C01_13090940		PASS	downstream_gene_variant;intron_variant	MODIFIER	c.*1901_*1902delAG;c.754+171_754+172delCT		ANGPTL6;C7H19orf66	protein_coding	NM_001038181;NM_001128070	angiopoietin-related protein 6 precursor;repressor of yield of DENV protein homolog	link	not_common	0/1	24,18	0.428571	42	47	77,0,50	0/1	16,23	0.589744	39	47	79,0,47	0/0	27,0	0	22	60	0,60,900	1/1	0,26	1	26	75	157,78,0	0/0	36,0	0	31	81
chr7	15883429	C	G		SNP	1158.44	248	PG4084_C01_13090941		PASS	downstream_gene_variant;intron_variant	MODIFIER	c.*2808C>G;c.577-558G>C		ANGPTL6;C7H19orf66	protein_coding	NM_001038181;NM_001128070	angiopoietin-related protein 6 precursor;repressor of yield of DENV protein homolog	link	not_common	1/1	0,41	1	41	120	208,123,0	1/1	0,24	1	24	69	157,72,0	1/1	0,27	1	27	78	166,81,0	1/1	0,29	1	29	83	171,86,0	1/1	1,35	0.972222	36	84
chr7	15883842	G	A		SNP	95.44	187	PG4084_C01_13090942		PASS	downstream_gene_variant;intron_variant	MODIFIER	c.*3221G>A;c.576+148C>T		ANGPTL6;C7H19orf66	protein_coding	NM_001038181;NM_001128070	angiopoietin-related protein 6 precursor;repressor of yield of DENV protein homolog	link	not_common	0/0	28,0	0	28	81	0,81,1215	0/0	20,0	0	18	42	0,42,713	0/0	24,0	0	22	66	0,66,869	0/0	30,0	0	29	87	0,87,1175	0/0	19,0	0	19	44
chr7	15883915	A	G		SNP	1175.23	182	PG4084_C01_13090943		PASS	downstream_gene_variant;intron_variant	MODIFIER	c.*3294A>G;c.576+75T>C		ANGPTL6;C7H19orf66	protein_coding	NM_001038181;NM_001128070	angiopoietin-related protein 6 precursor;repressor of yield of DENV protein homolog	link	common	1/1	0,21	1	21	60	148,63,0	1/1	0,20	1	20	57	145,60,0	1/1	0,27	1	27	78	166,81,0	1/1	0,28	1	28	81	169,84,0	1/1	0,18	1	18	51
chr7	15884198	G	A		SNP	94.44	173	PG4084_C01_13090944		PASS	downstream_gene_variant;missense_variant	MODERATE	c.368C>T;c.*3577G>A	p.Ala123Val;	ANGPTL6;C7H19orf66	protein_coding	NM_001128070;NM_001038181	angiopoietin-related protein 6 precursor;repressor of yield of DENV protein homolog	link	not_common	0/0	28,0	0	25	63	0,63,1017	0/0	28,0	0	26	60	0,60,900	0/0	21,0	0	21	60	0,60,900	0/0	24,0	0	21	60	0,60,854	0/0	16,0	0	13	36
chr7	15884496	C	T		SNP	290.08	162	PG4084_C01_13090945		PASS	downstream_gene_variant;missense_variant	MODERATE	c.70G>A;c.*3875C>T	p.Ala24Thr;	ANGPTL6;C7H19orf66	protein_coding	NM_001128070;NM_001038181	angiopoietin-related protein 6 precursor;repressor of yield of DENV protein homolog	link	not_common	0/0	26,1	0.037037	27	39	0,39,1032	0/0	18,0	0	17	42	0,42,630	0/0	25,1	0.0384615	24	60	0,60,961	0/0	18,0	0	18	51	0,51,701	1/1	0,16	1	16	44
chr7	15884839	G	A		SNP	34.2	235	PG4084_C01_13090946		DRAGENHardSNP	downstream_gene_variant;intergenic_region;upstream_gene_variant	MODIFIER	c.-274C>T;c.*4218G>A;n.15884839G>A		ANGPTL6;ANGPTL6-PPAN;C7H19orf66	protein_coding	NM_001128070;NM_001038181;ANGPTL6-PPAN	angiopoietin-related protein 6 precursor;repressor of yield of DENV protein homolog	link	not_common	0/1	22,12	0.352941	34	43	78,0,50	0/0	29,0	0	29	81	0,81,1149	0/0	38,0	0	31	84	0,84,1271	0/0	31,0	0	27	81	0,81,1100	0/0	28,0	0	26	60
chr7	15884893	C	CA		INS	330.43	228	PG4084_C01_13090947		PASS	downstream_gene_variant;intergenic_region;upstream_gene_variant	MODIFIER	c.-329_-328insT;c.*4272_*4273insA;n.15884893_15884894insA		ANGPTL6;ANGPTL6-PPAN;C7H19orf66	protein_coding	NM_001128070;NM_001038181;ANGPTL6-PPAN	angiopoietin-related protein 6 precursor;repressor of yield of DENV protein homolog	link	not_common	0/0	37,0	0	31	80	0,80,1164	0/0	25,0	0	24	60	0,60,945	0/0	38,0	0	31	84	0,84,1271	0/0	29,0	0	29	81	0,81,1185	1/1	0,23	1	23	66
chr7	15885092	CAAAAAAA	CAAA,CAAAAAA,C	CAAA	DEL	555.27	233	PG4084_C01_13090948		PASS	downstream_gene_variant;intergenic_region;upstream_gene_variant	MODIFIER	c.-534_-531delTTTT;c.*4475_*4478delAAAA;n.15885096_15885099delAAAA		ANGPTL6;ANGPTL6-PPAN;C7H19orf66	protein_coding	NM_001128070;NM_001038181;ANGPTL6-PPAN	angiopoietin-related protein 6 precursor;repressor of yield of DENV protein homolog	link	not_common	1/2	0,16,21,0	0.432432	37	48	453,401,54,556,0,51,897,401,520,861	1/2	0,12,8,0	0.6	20	49	209,156,51,388,0,53,521,156,364,497	1/1	0,22,0,0	1	22	63	120,66,0,951,66,951,951,66,951,951	2/2	1,0,27,0	0	28	60	116,514,531,63,80,0,514,531,80,531	0/0	25,2,2,2	0.0645161	27	23
chr7	15885092	CAAAAAAA	CAAA,CAAAAAA,C	CAAAAAA	DEL	555.27	233	PG4084_C01_13090948		PASS	downstream_gene_variant;intergenic_region;upstream_gene_variant	MODIFIER	c.-534delT;c.*4478delA;n.15885099delA		ANGPTL6;ANGPTL6-PPAN;C7H19orf66	protein_coding	NM_001128070;NM_001038181;ANGPTL6-PPAN	angiopoietin-related protein 6 precursor;repressor of yield of DENV protein homolog	link	not_common	1/2	0,16,21,0	0.567568	37	48	453,401,54,556,0,51,897,401,520,861	1/2	0,12,8,0	0.4	20	49	209,156,51,388,0,53,521,156,364,497	1/1	0,22,0,0	0	22	63	120,66,0,951,66,951,951,66,951,951	2/2	1,0,27,0	0.964286	28	60	116,514,531,63,80,0,514,531,80,531	0/0	25,2,2,2	0.0645161	27	23
chr7	15885092	CAAAAAAA	CAAA,CAAAAAA,C	C	DEL	555.27	233	PG4084_C01_13090948		PASS	downstream_gene_variant;intergenic_region;upstream_gene_variant	MODIFIER	c.-534_-528delTTTTTTT;c.*4472_*4478delAAAAAAA;n.15885093_15885099delAAAAAAA		ANGPTL6;ANGPTL6-PPAN;C7H19orf66	protein_coding	NM_001128070;NM_001038181;ANGPTL6-PPAN	angiopoietin-related protein 6 precursor;repressor of yield of DENV protein homolog	link	not_common	1/2	0,16,21,0	0	37	48	453,401,54,556,0,51,897,401,520,861	1/2	0,12,8,0	0	20	49	209,156,51,388,0,53,521,156,364,497	1/1	0,22,0,0	0	22	63	120,66,0,951,66,951,951,66,951,951	2/2	1,0,27,0	0	28	60	116,514,531,63,80,0,514,531,80,531	0/0	25,2,2,2	0.0645161	27	23
chr7	15885159	G	GT		INS	251.63	236	PG4084_C01_13090949		PASS	downstream_gene_variant;intergenic_region;upstream_gene_variant	MODIFIER	c.-595_-594insA;c.*4538_*4539insT;n.15885159_15885160insT		ANGPTL6;ANGPTL6-PPAN;C7H19orf66	protein_coding	NM_001128070;NM_001038181;ANGPTL6-PPAN	angiopoietin-related protein 6 precursor;repressor of yield of DENV protein homolog	link	not_common	0/1	28,19	0.404255	47	45	75,0,50	0/1	11,16	0.592593	27	47	79,0,48	1/1	0,25	1	25	72	154,75,0	0/0	37,1	0.0263158	38	83	0,83,1243	0/0	28,0	0	27	65
chr7	15887543	A	G		SNP	377.08	242	PG4084_C01_13090950		PASS	intergenic_region;upstream_gene_variant	MODIFIER	c.-2978T>C;c.-2757A>G;n.15887543A>G		ANGPTL6;ANGPTL6-PPAN;PPAN	protein_coding	NM_001128070;NM_001046261;ANGPTL6-PPAN	angiopoietin-related protein 6 precursor;suppressor of SWI4 1 homolog	link	not_common	1/1	0,38	1	38	111	199,114,0	0/1	15,14	0.482759	29	48	85,0,50	1/1	0,26	1	26	75	163,78,0	0/0	34,0	0	27	80	0,80,1063	0/0	33,0	0	32	84
chr7	15887617	T	G		SNP	730.43	260	PG4084_C01_13090951		PASS	intergenic_region;upstream_gene_variant	MODIFIER	c.-3052A>C;c.-2683T>G;n.15887617T>G		ANGPTL6;ANGPTL6-PPAN;PPAN	protein_coding	NM_001128070;NM_001046261;ANGPTL6-PPAN	angiopoietin-related protein 6 precursor;suppressor of SWI4 1 homolog	link	not_common	1/1	0,39	1	39	114	202,117,0	0/1	16,16	0.5	32	48	85,0,50	1/1	0,31	1	31	90	178,93,0	0/0	34,0	0	30	87	0,87,1241	0/1	17,16	0.484848	33	48
chr7	15888111	G	C		SNP	856.46	276	PG4084_C01_13090952		PASS	intergenic_region;upstream_gene_variant	MODIFIER	c.-3546C>G;c.-2189G>C;n.15888111G>C		ANGPTL6;ANGPTL6-PPAN;PPAN	protein_coding	NM_001128070;NM_001046261;ANGPTL6-PPAN	angiopoietin-related protein 6 precursor;suppressor of SWI4 1 homolog	link	not_common	0/1	25,21	0.456522	46	48	84,0,50	0/1	11,17	0.607143	28	47	85,0,47	1/1	0,41	1	41	120	208,123,0	0/0	32,0	0	28	81	0,81,1163	1/1	0,34	1	34	99
chr7	15888828	A	C		SNP	357.28	262	PG4084_C01_13090953		PASS	intergenic_region;upstream_gene_variant	MODIFIER	c.-4263T>G;c.-1472A>C;n.15888828A>C		ANGPTL6;ANGPTL6-PPAN;PPAN	protein_coding	NM_001128070;NM_001046261;ANGPTL6-PPAN	angiopoietin-related protein 6 precursor;suppressor of SWI4 1 homolog	link	not_common	0/1	25,27	0.519231	52	48	85,0,50	0/1	15,13	0.464286	28	48	84,0,50	1/1	0,27	1	27	78	166,81,0	0/0	27,0	0	25	66	0,66,990	0/0	40,0	0	31	84
chr7	15889358	TAG	T		DEL	309.65	261	PG4084_C01_13090954		PASS	intergenic_region;upstream_gene_variant	MODIFIER	c.-4795_-4794delCT;c.-941_-940delAG;n.15889359_15889360delAG		ANGPTL6;ANGPTL6-PPAN;PPAN	protein_coding	NM_001128070;NM_001046261;ANGPTL6-PPAN	angiopoietin-related protein 6 precursor;suppressor of SWI4 1 homolog	link	not_common	0/1	24,15	0.384615	39	45	66,0,50	0/1	17,17	0.5	34	48	70,0,50	1/1	0,27	1	27	78	152,81,0	0/0	28,0	0	25	66	0,66,1035	0/0	42,0	0	34	84
chr7	15889364	G	C		SNP	351.28	259	PG4084_C01_13090955		PASS	intergenic_region;upstream_gene_variant	MODIFIER	c.-4799C>G;c.-936G>C;n.15889364G>C		ANGPTL6;ANGPTL6-PPAN;PPAN	protein_coding	NM_001128070;NM_001046261;ANGPTL6-PPAN	angiopoietin-related protein 6 precursor;suppressor of SWI4 1 homolog	link	not_common	0/1	24,16	0.4	40	45	81,0,50	0/1	17,18	0.514286	35	48	85,0,50	1/1	0,26	1	26	75	163,78,0	0/0	28,0	0	25	66	0,66,1035	0/0	42,0	0	34	84
chr7	15890077	C	G		SNP	217.51	298	PG4084_C01_13090956		PASS	intergenic_region;upstream_gene_variant	MODIFIER	c.-223C>G;c.-4538C>G;n.15890077C>G		ANGPTL6-PPAN;P2RY11;PPAN	protein_coding	NM_001046261;NM_001204449;ANGPTL6-PPAN	P2Y purinoceptor 11;suppressor of SWI4 1 homolog	link	not_common	0/0	49,0	0	46	99	0,115,1800	0/1	15,19	0.558824	34	48	85,0,49	0/0	41,0	0	41	81	0,81,1564	1/1	0,36	1	36	105	193,108,0	0/0	37,0	0	30	84
chr7	15890091	G	T		SNP	384.28	298	PG4084_C01_13090957		PASS	intergenic_region;upstream_gene_variant	MODIFIER	c.-209G>T;c.-4524G>T;n.15890091G>T		ANGPTL6-PPAN;P2RY11;PPAN	protein_coding	NM_001046261;NM_001204449;ANGPTL6-PPAN	P2Y purinoceptor 11;suppressor of SWI4 1 homolog	link	not_common	0/1	26,22	0.458333	48	48	84,0,50	0/1	20,17	0.459459	37	48	84,0,50	1/1	1,39	0.975	40	106	194,109,0	0/0	33,0	0	32	84	0,84,1222	0/0	37,0	0	30	84
chr7	15890164	T	TTC		INS	338.05	299	PG4084_C01_13090958		PASS	intergenic_region;upstream_gene_variant	MODIFIER	c.-136_-135insTC;c.-4451_-4450insTC;n.15890164_15890165insTC		ANGPTL6-PPAN;P2RY11;PPAN	protein_coding	NM_001046261;NM_001204449;ANGPTL6-PPAN	P2Y purinoceptor 11;suppressor of SWI4 1 homolog	link	not_common	0/1	30,26	0.464286	56	48	78,0,50	0/1	25,16	0.390244	41	45	75,0,50	1/1	0,29	1	29	84	166,87,0	0/0	42,0	0	35	80	0,80,1340	0/0	29,0	0	29	72
chr7	15890751	C	T		SNP	330.28	255	PG4084_C01_13090959		PASS	intron_variant;upstream_gene_variant	MODIFIER	c.-3864C>T;c.189+175C>T		P2RY11;PPAN	protein_coding	NM_001204449;NM_001046261	P2Y purinoceptor 11;suppressor of SWI4 1 homolog	link	not_common	0/1	26,21	0.446809	47	47	84,0,50	0/1	19,15	0.441176	34	48	84,0,50	1/1	0,28	1	28	81	169,84,0	0/0	38,0	0	33	83	0,83,1325	0/0	19,1	0.05	18	45
chr7	15890997	G	T		SNP	397.28	264	PG4084_C01_13090960		PASS	intron_variant;upstream_gene_variant	MODIFIER	c.-3618G>T;c.190-97G>T		P2RY11;PPAN	protein_coding	NM_001204449;NM_001046261	P2Y purinoceptor 11;suppressor of SWI4 1 homolog	link	not_common	0/1	20,15	0.428571	35	47	83,0,50	0/1	13,20	0.606061	33	47	85,0,47	1/1	0,41	1	41	120	208,123,0	0/0	31,2	0.0606061	33	42	0,42,1099	0/0	26,0	0	26	62
chr7	15891599	A	G		SNP	289.86	247	PG4084_C01_13090961		PASS	intron_variant;upstream_gene_variant	MODIFIER	c.-3016A>G;c.343-152A>G		P2RY11;PPAN	protein_coding	NM_001204449;NM_001046261	P2Y purinoceptor 11;suppressor of SWI4 1 homolog	link	not_common	0/1	22,14	0.388889	36	45	81,0,50	0/1	10,19	0.655172	29	45	85,0,44	1/1	0,34	1	34	98	186,101,0	0/0	22,0	0	22	60	0,60,857	0/0	24,1	0.04	25	33
chr7	15891623	A	G		SNP	376.28	257	PG4084_C01_13090962		PASS	intron_variant;upstream_gene_variant	MODIFIER	c.-2992A>G;c.343-128A>G		P2RY11;PPAN	protein_coding	NM_001204449;NM_001046261	P2Y purinoceptor 11;suppressor of SWI4 1 homolog	link	not_common	0/1	25,14	0.358974	39	43	79,0,50	0/1	9,19	0.678571	28	44	85,0,42	1/1	0,35	1	35	102	190,105,0	0/0	22,0	0	22	60	0,60,857	0/0	25,1	0.0384615	26	62
chr7	15892444	C	T		SNP	375.28	266	PG4084_C01_13090963		PASS	downstream_gene_variant;intron_variant;upstream_gene_variant	MODIFIER	c.-2171C>T;c.*5044G>A;c.514-97C>T		EIF3G;P2RY11;PPAN	protein_coding	NM_001204449;NM_001079623;NM_001046261	P2Y purinoceptor 11;eukaryotic translation initiation factor 3 subunit G;suppressor of SWI4 1 homolog	link	not_common	0/1	20,23	0.534884	43	48	85,0,50	0/1	22,11	0.333333	33	41	76,0,50	1/1	0,36	1	36	104	192,107,0	0/0	30,0	0	29	81	0,81,1191	0/0	26,1	0.037037	26	63
chr7	15892469	C	T		SNP	381.28	271	PG4084_C01_13090964		PASS	downstream_gene_variant;intron_variant;upstream_gene_variant	MODIFIER	c.-2146C>T;c.*5019G>A;c.514-72C>T		EIF3G;P2RY11;PPAN	protein_coding	NM_001204449;NM_001079623;NM_001046261	P2Y purinoceptor 11;eukaryotic translation initiation factor 3 subunit G;suppressor of SWI4 1 homolog	link	not_common	0/1	19,24	0.55814	43	48	85,0,49	0/1	20,14	0.411765	34	46	82,0,50	1/1	0,36	1	36	104	192,107,0	0/0	30,0	0	29	81	0,81,1191	0/0	30,0	0	30	87
chr7	15892476	G	A		SNP	39.2	262	PG4084_C01_13090965		DRAGENHardSNP	downstream_gene_variant;intron_variant;upstream_gene_variant	MODIFIER	c.-2139G>A;c.*5012C>T;c.514-65G>A		EIF3G;P2RY11;PPAN	protein_coding	NM_001204449;NM_001079623;NM_001046261	P2Y purinoceptor 11;eukaryotic translation initiation factor 3 subunit G;suppressor of SWI4 1 homolog	link	not_common	0/1	23,18	0.439024	41	47	83,0,50	0/0	34,0	0	33	87	0,87,1305	0/0	31,1	0.03125	31	81	0,81,1231	0/0	30,0	0	29	81	0,81,1191	0/0	31,0	0	31	87
chr7	15894558	A	C		SNP	1382.23	254	PG4084_C01_13090966		PASS	5_prime_UTR_variant;downstream_gene_variant	MODIFIER	c.-57A>C;c.*469A>C;c.*2930T>G		EIF3G;P2RY11;PPAN	protein_coding	NM_001204449;NM_001046261;NM_001079623	P2Y purinoceptor 11;eukaryotic translation initiation factor 3 subunit G;suppressor of SWI4 1 homolog	link	common	1/1	0,37	1	37	108	196,111,0	1/1	0,33	1	33	96	184,99,0	1/1	0,26	1	26	75	163,78,0	1/1	1,36	0.972973	37	98	186,101,0	1/1	0,21	1	21	60
chr7	15895135	A	G		SNP	358.28	246	PG4084_C01_13090967		PASS	downstream_gene_variant;intron_variant	MODIFIER	c.*1046A>G;c.*2353T>C;c.28+493A>G		EIF3G;P2RY11;PPAN	protein_coding	NM_001046261;NM_001079623;NM_001204449	P2Y purinoceptor 11;eukaryotic translation initiation factor 3 subunit G;suppressor of SWI4 1 homolog	link	not_common	0/1	19,26	0.577778	45	47	85,0,48	0/1	17,18	0.514286	35	48	85,0,50	1/1	0,27	1	27	78	166,81,0	0/0	34,0	0	30	81	0,81,1215	0/0	31,0	0	30	81
chr7	15895183	A	G		SNP	361.28	241	PG4084_C01_13090968		PASS	downstream_gene_variant;intron_variant	MODIFIER	c.*1094A>G;c.*2305T>C;c.28+541A>G		EIF3G;P2RY11;PPAN	protein_coding	NM_001046261;NM_001079623;NM_001204449	P2Y purinoceptor 11;eukaryotic translation initiation factor 3 subunit G;suppressor of SWI4 1 homolog	link	not_common	0/1	15,22	0.594595	37	47	85,0,47	0/1	15,19	0.558824	34	48	85,0,49	1/1	0,28	1	28	81	169,84,0	0/0	34,0	0	30	81	0,81,1215	0/0	30,0	0	27	81
chr7	15897133	C	G		SNP	149.23	103	PG4084_C01_13090969		PASS	downstream_gene_variant;intergenic_region	MODIFIER	c.*3044C>G;c.*249C>G;c.*355G>C;n.15897133C>G		EIF3G;P2RY11;P2RY11-EIF3G;PPAN	protein_coding	NM_001046261;NM_001204449;NM_001079623;P2RY11-EIF3G	P2Y purinoceptor 11;eukaryotic translation initiation factor 3 subunit G;suppressor of SWI4 1 homolog	link		0/1	3,5	0.625	8	38	73,0,49	0/1	6,6	0.5	12	35	70,0,50	NA	NA	NA	NA	NA	NA	NA	NA	NA	NA	NA	NA	0/0	18,0	0	17	15
chr7	15897138	T	G		SNP	135.25	63	PG4084_C01_13090970		PASS	downstream_gene_variant;intergenic_region	MODIFIER	c.*3049T>G;c.*254T>G;c.*350A>C;n.15897138T>G		EIF3G;P2RY11;P2RY11-EIF3G;PPAN	protein_coding	NM_001046261;NM_001204449;NM_001079623;P2RY11-EIF3G	P2Y purinoceptor 11;eukaryotic translation initiation factor 3 subunit G;suppressor of SWI4 1 homolog	link		0/1	3,5	0.625	8	30	64,0,49	0/1	5,7	0.583333	12	27	61,0,50	NA	NA	NA	NA	NA	NA	NA	NA	NA	NA	NA	NA	NA	NA	NA	NA	NA
chr7	15897378	TA	T		DEL	1276	239	PG4084_C01_13090971		PASS	downstream_gene_variant;intergenic_region	MODIFIER	c.*3290delA;c.*495delA;c.*109delT;n.15897379delA		EIF3G;P2RY11;P2RY11-EIF3G;PPAN	protein_coding	NM_001046261;NM_001204449;NM_001079623;P2RY11-EIF3G	P2Y purinoceptor 11;eukaryotic translation initiation factor 3 subunit G;suppressor of SWI4 1 homolog	link	common	1/1	0,40	1	40	117	199,120,0	1/1	0,25	1	25	72	154,75,0	1/1	0,18	1	18	51	133,54,0	1/1	0,30	1	30	87	169,90,0	1/1	0,31	1	31	91
chr7	15897381	A	G		SNP	1316.23	239	PG4084_C01_13090972		PASS	downstream_gene_variant;intergenic_region	MODIFIER	c.*3292A>G;c.*497A>G;c.*107T>C;n.15897381A>G		EIF3G;P2RY11;P2RY11-EIF3G;PPAN	protein_coding	NM_001046261;NM_001204449;NM_001079623;P2RY11-EIF3G	P2Y purinoceptor 11;eukaryotic translation initiation factor 3 subunit G;suppressor of SWI4 1 homolog	link	common	1/1	0,41	1	41	120	208,123,0	1/1	0,25	1	25	72	160,75,0	1/1	0,18	1	18	50	138,53,0	1/1	0,30	1	30	86	174,89,0	1/1	0,31	1	31	90
chr7	15897422	T	G		SNP	1342.23	237	PG4084_C01_13090973		PASS	3_prime_UTR_variant;downstream_gene_variant	MODIFIER	c.*66A>C;c.*3333T>G;c.*538T>G		EIF3G;P2RY11;PPAN	protein_coding	NM_001079623;NM_001046261;NM_001204449	P2Y purinoceptor 11;eukaryotic translation initiation factor 3 subunit G;suppressor of SWI4 1 homolog	link	common	1/1	0,41	1	41	120	208,123,0	1/1	0,23	1	23	65	153,68,0	1/1	0,22	1	22	63	151,66,0	1/1	0,31	1	31	90	178,93,0	1/1	0,32	1	32	92
chr7	15897423	A	G		SNP	1335.23	236	PG4084_C01_13090974		PASS	3_prime_UTR_variant;downstream_gene_variant	MODIFIER	c.*65T>C;c.*3334A>G;c.*539A>G		EIF3G;P2RY11;PPAN	protein_coding	NM_001079623;NM_001046261;NM_001204449	P2Y purinoceptor 11;eukaryotic translation initiation factor 3 subunit G;suppressor of SWI4 1 homolog	link	common	1/1	0,40	1	40	117	205,120,0	1/1	0,22	1	22	62	150,65,0	1/1	0,22	1	22	63	151,66,0	1/1	0,31	1	31	91	178,94,0	1/1	0,32	1	32	94
chr7	15897425	T	G		SNP	1332.23	238	PG4084_C01_13090975		PASS	3_prime_UTR_variant;downstream_gene_variant	MODIFIER	c.*63A>C;c.*3336T>G;c.*541T>G		EIF3G;P2RY11;PPAN	protein_coding	NM_001079623;NM_001046261;NM_001204449	P2Y purinoceptor 11;eukaryotic translation initiation factor 3 subunit G;suppressor of SWI4 1 homolog	link	common	1/1	0,40	1	40	117	205,120,0	1/1	0,21	1	21	59	147,62,0	1/1	0,22	1	22	63	151,66,0	1/1	0,31	1	31	91	179,94,0	1/1	0,32	1	32	94
chr7	15898216	A	G		SNP	367.28	287	PG4084_C01_13090976		PASS	downstream_gene_variant;intron_variant	MODIFIER	c.*4127A>G;c.*1332A>G;c.703+27T>C		EIF3G;P2RY11;PPAN	protein_coding	NM_001046261;NM_001204449;NM_001079623	P2Y purinoceptor 11;eukaryotic translation initiation factor 3 subunit G;suppressor of SWI4 1 homolog	link	not_common	0/1	19,20	0.512821	39	48	85,0,50	0/1	19,19	0.5	38	48	85,0,50	1/1	0,33	1	33	95	183,98,0	0/0	33,0	0	31	81	0,81,1215	0/0	41,0	0	36	81
chr7	15898714	AGT	A		DEL	263.05	261	PG4084_C01_13090977		PASS	downstream_gene_variant;intron_variant	MODIFIER	c.*4626_*4627delGT;c.*1831_*1832delGT;c.596-366_596-365delAC		EIF3G;P2RY11;PPAN	protein_coding	NM_001046261;NM_001204449;NM_001079623	P2Y purinoceptor 11;eukaryotic translation initiation factor 3 subunit G;suppressor of SWI4 1 homolog	link	not_common	0/1	19,23	0.547619	42	48	58,0,49	0/1	17,9	0.346154	26	44	53,0,50	1/1	0,24	1	24	69	130,72,0	0/0	36,0	0	33	87	0,87,1250	0/0	36,1	0.027027	37	61
chr7	15899979	T	C		SNP	353.28	265	PG4084_C01_13090978		PASS	downstream_gene_variant;intron_variant	MODIFIER	c.*3095T>C;c.301-493A>G		EIF3G;P2RY11	protein_coding	NM_001204449;NM_001079623	P2Y purinoceptor 11;eukaryotic translation initiation factor 3 subunit G	link	not_common	0/1	27,20	0.425532	47	47	83,0,50	0/1	22,15	0.405405	37	46	82,0,50	1/1	0,27	1	27	78	166,81,0	0/0	40,0	0	29	81	0,81,1215	0/0	31,0	0	29	81
chr7	15900951	T	C		SNP	355.28	225	PG4084_C01_13090979		PASS	downstream_gene_variant;synonymous_variant	LOW	c.159A>G;c.*4067T>C	p.Leu53Leu;	EIF3G;P2RY11	protein_coding	NM_001079623;NM_001204449	P2Y purinoceptor 11;eukaryotic translation initiation factor 3 subunit G	link	not_common	0/1	23,13	0.361111	36	44	79,0,50	0/1	14,15	0.517241	29	48	85,0,50	1/1	0,28	1	28	81	169,84,0	0/0	23,0	0	23	63	0,63,896	0/0	28,0	0	26	62
chr7	15901038	A	C		SNP	358.28	221	PG4084_C01_13090980		PASS	downstream_gene_variant;intron_variant	MODIFIER	c.*4154A>C;c.151+29T>G		EIF3G;P2RY11	protein_coding	NM_001204449;NM_001079623	P2Y purinoceptor 11;eukaryotic translation initiation factor 3 subunit G	link	not_common	0/1	16,16	0.5	32	48	85,0,50	0/1	14,13	0.481481	27	48	85,0,50	1/1	0,27	1	27	78	166,81,0	0/0	26,0	0	21	60	0,60,900	0/0	27,0	0	24	60
chr7	15902296	T	C		SNP	338.28	153	PG4084_C01_13090981		PASS	intergenic_region;upstream_gene_variant	MODIFIER	c.-340A>G;n.15902296T>C		EIF3G;EIF3G-DNMT1	protein_coding	NM_001079623;EIF3G-DNMT1	eukaryotic translation initiation factor 3 subunit G	link	not_common	0/1	15,12	0.444444	27	48	84,0,50	0/1	8,4	0.333333	12	46	82,0,50	1/1	0,22	1	22	63	151,66,0	0/0	24,0	0	22	60	0,60,840	0/0	22,0	0	21	60
chr7	15903107	TTA	T		DEL	273.79	222	PG4084_C01_13090982		PASS	intergenic_region;upstream_gene_variant	MODIFIER	c.-1153_-1152delTA;n.15903108_15903109delTA		EIF3G;EIF3G-DNMT1	protein_coding	NM_001079623;EIF3G-DNMT1	eukaryotic translation initiation factor 3 subunit G	link	not_common	0/1	15,13	0.464286	28	48	57,0,50	0/1	14,11	0.44	25	47	55,0,50	1/1	0,28	1	28	81	140,84,0	0/0	20,0	0	18	42	0,42,630	0/0	30,0	0	29	72
chr7	15903170	G	A		SNP	362.28	235	PG4084_C01_13090983		PASS	intergenic_region;upstream_gene_variant	MODIFIER	c.-1214C>T;n.15903170G>A		EIF3G;EIF3G-DNMT1	protein_coding	NM_001079623;EIF3G-DNMT1	eukaryotic translation initiation factor 3 subunit G	link	not_common	0/1	17,16	0.484848	33	48	85,0,50	0/1	15,12	0.444444	27	48	84,0,50	1/1	0,29	1	29	84	172,87,0	0/0	41,0	0	28	81	0,81,1188	0/0	29,0	0	28	84
chr7	15904179	C	T		SNP	41.2	253	PG4084_C01_13090984		DRAGENHardSNP	intergenic_region;upstream_gene_variant	MODIFIER	c.-2223G>A;n.15904179C>T		EIF3G;EIF3G-DNMT1	protein_coding	NM_001079623;EIF3G-DNMT1	eukaryotic translation initiation factor 3 subunit G	link	not_common	0/1	18,27	0.6	45	46	85,0,46	0/0	38,0	0	32	81	0,81,1227	0/0	26,0	0	23	60	0,60,896	0/0	36,0	0	33	80	0,80,1286	0/0	30,0	0	30	78
chr7	15904690	T	C		SNP	357.28	280	PG4084_C01_13090985		PASS	intergenic_region;upstream_gene_variant	MODIFIER	c.-2734A>G;n.15904690T>C		EIF3G;EIF3G-DNMT1	protein_coding	NM_001079623;EIF3G-DNMT1	eukaryotic translation initiation factor 3 subunit G	link	not_common	0/1	23,19	0.452381	42	48	84,0,50	0/1	16,14	0.466667	30	48	84,0,50	1/1	0,28	1	28	80	168,83,0	0/0	38,1	0.025641	39	76	0,76,1521	0/0	40,0	0	29	82
chr7	15905044	C	T		SNP	41.2	249	PG4084_C01_13090986		DRAGENHardSNP	intergenic_region;upstream_gene_variant	MODIFIER	c.-3088G>A;n.15905044C>T		EIF3G;EIF3G-DNMT1	protein_coding	NM_001079623;EIF3G-DNMT1	eukaryotic translation initiation factor 3 subunit G	link	not_common	0/0	48,1	0.0204082	37	82	0,82,1291	0/0	29,0	0	28	72	0,72,1116	0/0	27,0	0	27	78	0,78,1170	0/0	34,0	0	30	81	0,81,1215	0/0	40,0	0	30	83
chr7	15907107	G	C		SNP	36.2	229	PG4084_C01_13090987		DRAGENHardSNP	intergenic_region	MODIFIER	n.15907107G>C		EIF3G-DNMT1		EIF3G-DNMT1		link	not_common	0/0	45,1	0.0217391	33	87	0,87,1350	0/0	30,0	0	29	81	0,81,1215	0/0	26,0	0	23	63	0,63,922	0/0	36,0	0	30	81	0,81,1182	0/0	24,0	0	23	60
chr7	15908115	G	A		SNP	41.2	218	PG4084_C01_13090988		DRAGENHardSNP	intergenic_region	MODIFIER	n.15908115G>A		EIF3G-DNMT1		EIF3G-DNMT1		link	not_common	0/0	37,0	0	28	81	0,81,1215	0/0	40,0	0	29	81	0,81,1176	0/0	18,0	0	17	45	0,45,675	0/0	35,2	0.0540541	37	54	0,54,1340	0/0	31,0	0	29	81
chr7	15908339	GA	G		DEL	110.21	251	PG4084_C01_13090989		PASS	intergenic_region	MODIFIER	n.15908340delA		EIF3G-DNMT1		EIF3G-DNMT1		link	not_common	0/0	29,2	0.0645161	31	36	0,36,1065	0/0	31,1	0.03125	31	52	0,52,1112	0/0	38,0	0	35	86	0,86,1318	0/0	23,0	0	23	54	0,54,841	0/0	44,0	0	36	87
chr7	15908378	G	A		SNP	125.44	255	PG4084_C01_13090990		PASS	intergenic_region	MODIFIER	n.15908378G>A		EIF3G-DNMT1		EIF3G-DNMT1		link	not_common	0/0	32,0	0	30	81	0,81,1215	0/0	40,0	0	32	84	0,84,1257	0/0	38,0	0	35	86	0,86,1318	0/0	26,0	0	24	60	0,60,911	0/0	42,1	0.0232558	39	85
chr7	15908418	A	G		SNP	125.44	251	PG4084_C01_13090991		PASS	intergenic_region	MODIFIER	n.15908418A>G		EIF3G-DNMT1		EIF3G-DNMT1		link	not_common	0/0	44,0	0	35	99	0,99,1256	0/0	40,0	0	32	84	0,84,1257	0/0	42,0	0	33	86	0,86,1228	0/0	24,0	0	22	60	0,60,873	0/0	35,0	0	32	81
chr7	15908474	A	T		SNP	41.2	257	PG4084_C01_13090992		DRAGENHardSNP	downstream_gene_variant;intergenic_region	MODIFIER	c.*5298T>A;n.15908474A>T		DNMT1;EIF3G-DNMT1	protein_coding	NM_182651;EIF3G-DNMT1	DNA (cytosine-5)-methyltransferase 1	link	not_common	0/0	44,0	0	35	99	0,99,1256	0/0	40,0	0	32	84	0,84,1257	0/0	42,0	0	33	86	0,86,1228	0/0	31,0	0	30	81	0,81,1215	0/0	35,0	0	32	81
chr7	15908666	T	C		SNP	863.46	274	PG4084_C01_13090993		PASS	downstream_gene_variant;intergenic_region	MODIFIER	c.*5106A>G;n.15908666T>C		DNMT1;EIF3G-DNMT1	protein_coding	NM_182651;EIF3G-DNMT1	DNA (cytosine-5)-methyltransferase 1	link	not_common	1/1	0,44	1	44	129	217,132,0	0/1	17,17	0.5	34	48	85,0,50	1/1	0,32	1	32	93	181,96,0	0/0	24,0	0	23	63	0,63,945	1/1	0,27	1	27	78
chr7	15908691	C	T		SNP	1047.74	268	PG4084_C01_13090994		PASS	downstream_gene_variant;intergenic_region	MODIFIER	c.*5081G>A;n.15908691C>T		DNMT1;EIF3G-DNMT1	protein_coding	NM_182651;EIF3G-DNMT1	DNA (cytosine-5)-methyltransferase 1	link	not_common	1/1	0,47	1	47	135	223,138,0	0/1	11,16	0.592593	27	48	85,0,48	1/1	0,34	1	34	99	187,102,0	0/0	26,0	0	23	60	0,60,964	1/1	0,29	1	29	83
chr7	15908865	T	C		SNP	41.2	267	PG4084_C01_13090995		DRAGENHardSNP	downstream_gene_variant;intergenic_region	MODIFIER	c.*4907A>G;n.15908865T>C		DNMT1;EIF3G-DNMT1	protein_coding	NM_182651;EIF3G-DNMT1	DNA (cytosine-5)-methyltransferase 1	link	not_common	0/0	41,1	0.0238095	38	99	0,102,1546	0/0	32,0	0	32	87	0,87,1305	0/0	34,0	0	32	87	0,87,1305	0/0	35,0	0	34	87	0,87,1286	0/0	40,0	0	37	96
chr7	15908868	C	A		SNP	1404.71	292	PG4084_C01_13090996		PASS	downstream_gene_variant;intergenic_region	MODIFIER	c.*4904G>T;n.15908868C>A		DNMT1;EIF3G-DNMT1	protein_coding	NM_182651;EIF3G-DNMT1	DNA (cytosine-5)-methyltransferase 1	link	part_common	1/1	0,48	1	48	141	229,144,0	1/1	0,33	1	33	96	184,99,0	1/1	0,35	1	35	102	190,105,0	1/1	0,35	1	35	102	190,105,0	1/1	0,41	1	41	120
chr7	15908885	C	T		SNP	1424.71	310	PG4084_C01_13090997		PASS	downstream_gene_variant;intergenic_region	MODIFIER	c.*4887G>A;n.15908885C>T		DNMT1;EIF3G-DNMT1	protein_coding	NM_182651;EIF3G-DNMT1	DNA (cytosine-5)-methyltransferase 1	link	part_common	1/1	0,53	1	53	156	243,159,0	1/1	0,36	1	36	105	193,108,0	1/1	0,33	1	33	96	184,99,0	1/1	0,35	1	35	102	190,105,0	1/1	0,38	1	38	111
chr7	15908924	C	G		SNP	41.2	282	PG4084_C01_13090998		DRAGENHardSNP	downstream_gene_variant;intergenic_region	MODIFIER	c.*4848G>C;n.15908924C>G		DNMT1;EIF3G-DNMT1	protein_coding	NM_182651;EIF3G-DNMT1	DNA (cytosine-5)-methyltransferase 1	link	not_common	0/0	49,0	0	42	99	0,120,1800	0/0	41,1	0.0238095	37	99	0,99,1507	0/0	40,0	0	37	90	0,90,1350	0/0	37,0	0	34	87	0,87,1250	0/0	41,0	0	38	97
chr7	15908937	A	G		SNP	166.51	279	PG4084_C01_13090999		PASS	downstream_gene_variant;intergenic_region	MODIFIER	c.*4835T>C;n.15908937A>G		DNMT1;EIF3G-DNMT1	protein_coding	NM_182651;EIF3G-DNMT1	DNA (cytosine-5)-methyltransferase 1	link	not_common	0/0	49,0	0	42	99	0,120,1800	0/0	41,1	0.0238095	37	99	0,99,1507	0/0	40,0	0	37	90	0,90,1350	0/0	37,0	0	34	87	0,87,1250	0/0	41,0	0	38	97
chr7	15908951	CA	C		DEL	40.97	279	PG4084_C01_13091000		DRAGENHardINDEL	downstream_gene_variant;intergenic_region	MODIFIER	c.*4820delT;n.15908952delA		DNMT1;EIF3G-DNMT1	protein_coding	NM_182651;EIF3G-DNMT1	DNA (cytosine-5)-methyltransferase 1	link	not_common	0/0	49,0	0	42	99	0,120,1800	0/0	41,1	0.0238095	37	99	0,99,1507	0/0	40,0	0	37	90	0,90,1350	0/0	37,0	0	34	87	0,87,1250	0/0	41,0	0	38	97
chr7	15909019	G	A		SNP	1398.71	297	PG4084_C01_13091001		PASS	downstream_gene_variant;intergenic_region	MODIFIER	c.*4753C>T;n.15909019G>A		DNMT1;EIF3G-DNMT1	protein_coding	NM_182651;EIF3G-DNMT1	DNA (cytosine-5)-methyltransferase 1	link	part_common	1/1	0,38	1	38	111	199,114,0	1/1	0,39	1	39	114	202,117,0	1/1	0,33	1	33	96	184,99,0	1/1	0,37	1	37	108	196,111,0	1/1	0,39	1	39	114
chr7	15909399	T	TA		INS	40.97	232	PG4084_C01_13091002		DRAGENHardINDEL	downstream_gene_variant;intergenic_region	MODIFIER	c.*4372_*4373insT;n.15909399_15909400insA		DNMT1;EIF3G-DNMT1	protein_coding	NM_182651;EIF3G-DNMT1	DNA (cytosine-5)-methyltransferase 1	link	not_common	0/0	46,0	0	34	93	0,93,1395	0/0	27,0	0	26	63	0,63,981	0/0	30,0	0	28	81	0,81,1215	0/0	36,0	0	33	84	0,84,1235	0/0	37,0	0	30	81
chr7	15909753	A	C		SNP	113.44	228	PG4084_C01_13091003		PASS	downstream_gene_variant;intergenic_region	MODIFIER	c.*4019T>G;n.15909753A>C		DNMT1;EIF3G-DNMT1	protein_coding	NM_182651;EIF3G-DNMT1	DNA (cytosine-5)-methyltransferase 1	link	not_common	0/0	39,0	0	38	96	0,96,1440	0/0	30,0	0	29	84	0,84,1260	0/0	25,0	0	22	63	0,63,945	0/0	34,0	0	30	81	0,81,1215	0/0	33,0	0	30	81
chr7	15909790	G	A		SNP	721.43	246	PG4084_C01_13091004		PASS	downstream_gene_variant;intergenic_region	MODIFIER	c.*3982C>T;n.15909790G>A		DNMT1;EIF3G-DNMT1	protein_coding	NM_182651;EIF3G-DNMT1	DNA (cytosine-5)-methyltransferase 1	link	not_common	1/1	0,40	1	40	117	205,120,0	0/1	17,13	0.433333	30	47	84,0,50	1/1	0,21	1	21	60	148,63,0	0/0	31,0	0	30	90	0,90,1200	0/1	18,13	0.419355	31	47
chr7	15909827	A	G		SNP	720.43	238	PG4084_C01_13091005		PASS	downstream_gene_variant;intergenic_region	MODIFIER	c.*3945T>C;n.15909827A>G		DNMT1;EIF3G-DNMT1	protein_coding	NM_182651;EIF3G-DNMT1	DNA (cytosine-5)-methyltransferase 1	link	not_common	1/1	0,34	1	34	99	187,102,0	0/1	16,13	0.448276	29	48	84,0,50	1/1	0,26	1	26	75	163,78,0	0/0	33,0	0	30	81	0,81,1215	0/1	14,17	0.548387	31	48
chr7	15909829	G	A		SNP	723.43	240	PG4084_C01_13091006		PASS	downstream_gene_variant;intergenic_region	MODIFIER	c.*3943C>T;n.15909829G>A		DNMT1;EIF3G-DNMT1	protein_coding	NM_182651;EIF3G-DNMT1	DNA (cytosine-5)-methyltransferase 1	link	not_common	1/1	0,35	1	35	102	190,105,0	0/1	16,13	0.448276	29	48	84,0,50	1/1	0,26	1	26	75	163,78,0	0/0	33,0	0	30	81	0,81,1215	0/1	14,18	0.5625	32	48
chr7	15909855	T	C		SNP	732.43	243	PG4084_C01_13091007		PASS	downstream_gene_variant;intergenic_region	MODIFIER	c.*3917A>G;n.15909855T>C		DNMT1;EIF3G-DNMT1	protein_coding	NM_182651;EIF3G-DNMT1	DNA (cytosine-5)-methyltransferase 1	link	not_common	1/1	0,40	1	40	116	204,119,0	0/1	14,18	0.5625	32	48	85,0,49	1/1	0,26	1	26	75	163,78,0	0/0	33,0	0	30	81	0,81,1215	0/1	15,15	0.5	30	48
chr7	15909872	C	G		SNP	741.43	252	PG4084_C01_13091008		PASS	downstream_gene_variant;intergenic_region	MODIFIER	c.*3900G>C;n.15909872C>G		DNMT1;EIF3G-DNMT1	protein_coding	NM_182651;EIF3G-DNMT1	DNA (cytosine-5)-methyltransferase 1	link	not_common	1/1	0,46	1	46	135	223,138,0	0/1	15,18	0.545455	33	48	85,0,49	1/1	0,25	1	25	72	160,75,0	0/0	34,1	0.0285714	34	60	0,60,1298	0/1	15,13	0.464286	28	48
chr7	15909932	A	C		SNP	122.44	260	PG4084_C01_13091009		PASS	downstream_gene_variant;intergenic_region	MODIFIER	c.*3840T>G;n.15909932A>C		DNMT1;EIF3G-DNMT1	protein_coding	NM_182651;EIF3G-DNMT1	DNA (cytosine-5)-methyltransferase 1	link	not_common	0/0	53,2	0.0363636	49	99	0,120,1800	0/0	36,0	0	35	99	0,99,1468	0/0	34,0	0	29	81	0,81,1215	0/0	34,0	0	30	83	0,83,1146	0/0	32,0	0	30	84
chr7	15909939	G	C		SNP	798.43	280	PG4084_C01_13091010		PASS	downstream_gene_variant;intergenic_region	MODIFIER	c.*3833C>G;n.15909939G>C		DNMT1;EIF3G-DNMT1	protein_coding	NM_182651;EIF3G-DNMT1	DNA (cytosine-5)-methyltransferase 1	link	not_common	1/1	0,53	1	53	157	244,160,0	0/1	20,20	0.5	40	48	85,0,50	1/1	0,37	1	37	108	196,111,0	0/0	34,0	0	30	83	0,83,1146	0/1	14,18	0.5625	32	48
chr7	15909973	T	C		SNP	116.44	270	PG4084_C01_13091011		PASS	downstream_gene_variant;intergenic_region	MODIFIER	c.*3799A>G;n.15909973T>C		DNMT1;EIF3G-DNMT1	protein_coding	NM_182651;EIF3G-DNMT1	DNA (cytosine-5)-methyltransferase 1	link	not_common	0/0	49,0	0	47	81	0,81,1215	0/0	39,1	0.025	38	81	0,81,1215	0/0	33,0	0	33	30	0,30,450	0/0	34,0	0	30	83	0,83,1146	0/0	39,0	0	37	60
chr7	15910003	G	GAAGT		INS	584.48	288	PG4084_C01_13091012		PASS	downstream_gene_variant;intergenic_region	MODIFIER	c.*3768_*3769insACTT;n.15910003_15910004insAAGT		DNMT1;EIF3G-DNMT1	protein_coding	NM_182651;EIF3G-DNMT1	DNA (cytosine-5)-methyltransferase 1	link	not_common	1/1	0,48	1	48	141	223,144,0	0/1	22,17	0.435897	39	47	78,0,50	1/1	0,36	1	36	105	187,108,0	0/0	34,0	0	30	83	0,83,1146	0/1	22,24	0.521739	46	48
chr7	15910055	T	C		SNP	113.44	260	PG4084_C01_13091013		PASS	downstream_gene_variant;intergenic_region	MODIFIER	c.*3717A>G;n.15910055T>C		DNMT1;EIF3G-DNMT1	protein_coding	NM_182651;EIF3G-DNMT1	DNA (cytosine-5)-methyltransferase 1	link	not_common	0/0	50,0	0	46	99	0,120,1800	0/0	38,0	0	30	84	0,84,1260	0/0	36,0	0	34	87	0,87,1327	0/0	32,0	0	30	81	0,81,1144	0/0	44,0	0	31	84
chr7	15910146	G	A		SNP	516.97	258	PG4084_C01_13091014		PASS	downstream_gene_variant;intergenic_region	MODIFIER	c.*3626C>T;n.15910146G>A		DNMT1;EIF3G-DNMT1	protein_coding	NM_182651;EIF3G-DNMT1	DNA (cytosine-5)-methyltransferase 1	link	not_common	1/1	0,51	1	51	150	238,154,0	0/1	13,15	0.535714	28	48	85,0,50	1/1	0,31	1	31	90	178,93,0	0/0	28,0	0	27	75	0,75,1125	0/0	44,0	0	31	84
chr7	15910190	A	G		SNP	140.44	242	PG4084_C01_13091015		PASS	downstream_gene_variant;intergenic_region	MODIFIER	c.*3582T>C;n.15910190A>G		DNMT1;EIF3G-DNMT1	protein_coding	NM_182651;EIF3G-DNMT1	DNA (cytosine-5)-methyltransferase 1	link	not_common	0/0	48,0	0	43	99	0,114,1710	0/0	27,2	0.0689655	29	56	0,56,1047	0/0	31,0	0	30	87	0,87,1215	0/0	31,0	0	28	81	0,81,1143	0/0	33,0	0	29	81
chr7	15910249	A	G		SNP	780.43	264	PG4084_C01_13091016		PASS	downstream_gene_variant;intergenic_region	MODIFIER	c.*3523T>C;n.15910249A>G		DNMT1;EIF3G-DNMT1	protein_coding	NM_182651;EIF3G-DNMT1	DNA (cytosine-5)-methyltransferase 1	link	not_common	1/1	0,46	1	46	135	223,138,0	0/1	22,13	0.371429	35	44	80,0,50	1/1	0,31	1	31	90	178,93,0	0/0	33,0	0	28	81	0,81,1170	0/1	15,23	0.605263	38	47
chr7	15910256	A	G		SNP	764.43	259	PG4084_C01_13091017		PASS	downstream_gene_variant;intergenic_region	MODIFIER	c.*3516T>C;n.15910256A>G		DNMT1;EIF3G-DNMT1	protein_coding	NM_182651;EIF3G-DNMT1	DNA (cytosine-5)-methyltransferase 1	link	not_common	1/1	0,45	1	45	132	220,135,0	0/1	22,13	0.371429	35	44	80,0,50	1/1	0,28	1	28	81	169,84,0	0/0	33,0	0	28	81	0,81,1170	0/1	14,23	0.621622	37	46
chr7	15910261	T	C		SNP	750.43	255	PG4084_C01_13091018		PASS	downstream_gene_variant;intergenic_region	MODIFIER	c.*3511A>G;n.15910261T>C		DNMT1;EIF3G-DNMT1	protein_coding	NM_182651;EIF3G-DNMT1	DNA (cytosine-5)-methyltransferase 1	link	not_common	1/1	0,44	1	44	129	217,132,0	0/1	24,13	0.351351	37	42	78,0,50	1/1	0,27	1	27	78	166,81,0	0/0	33,0	0	28	81	0,81,1170	0/1	14,23	0.621622	37	46
chr7	15910268	A	G		SNP	744.43	256	PG4084_C01_13091019		PASS	downstream_gene_variant;intergenic_region	MODIFIER	c.*3504T>C;n.15910268A>G		DNMT1;EIF3G-DNMT1	protein_coding	NM_182651;EIF3G-DNMT1	DNA (cytosine-5)-methyltransferase 1	link	not_common	1/1	0,44	1	44	129	217,132,0	0/1	25,14	0.358974	39	43	78,0,50	1/1	0,26	1	26	75	163,78,0	0/0	33,0	0	28	81	0,81,1170	0/1	15,25	0.625	40	45
chr7	15910280	G	A		SNP	463.97	251	PG4084_C01_13091020		PASS	downstream_gene_variant;intergenic_region	MODIFIER	c.*3492C>T;n.15910280G>A		DNMT1;EIF3G-DNMT1	protein_coding	NM_182651;EIF3G-DNMT1	DNA (cytosine-5)-methyltransferase 1	link	not_common	1/1	0,41	1	41	120	208,123,0	0/1	23,14	0.378378	37	45	80,0,50	1/1	0,26	1	26	74	162,77,0	0/0	33,0	0	28	81	0,81,1170	0/0	41,0	0	37	99
chr7	15910333	C	G		SNP	719.43	249	PG4084_C01_13091021		PASS	downstream_gene_variant;intergenic_region	MODIFIER	c.*3439G>C;n.15910333C>G		DNMT1;EIF3G-DNMT1	protein_coding	NM_182651;EIF3G-DNMT1	DNA (cytosine-5)-methyltransferase 1	link	not_common	1/1	0,42	1	42	123	211,126,0	0/1	22,12	0.352941	34	43	78,0,50	1/1	0,23	1	23	66	154,69,0	0/0	33,0	0	28	81	0,81,1170	0/1	19,22	0.536585	41	48
chr7	15910465	T	G		SNP	761.43	258	PG4084_C01_13091022		PASS	downstream_gene_variant;intergenic_region	MODIFIER	c.*3307A>C;n.15910465T>G		DNMT1;EIF3G-DNMT1	protein_coding	NM_182651;EIF3G-DNMT1	DNA (cytosine-5)-methyltransferase 1	link	not_common	1/1	0,39	1	39	114	202,117,0	0/1	13,15	0.535714	28	48	85,0,50	1/1	0,39	1	39	114	202,117,0	0/0	27,0	0	22	60	0,60,900	0/1	22,13	0.371429	35	44
chr7	15910507	C	A		SNP	116.44	258	PG4084_C01_13091023		PASS	downstream_gene_variant;intergenic_region	MODIFIER	c.*3265G>T;n.15910507C>A		DNMT1;EIF3G-DNMT1	protein_coding	NM_182651;EIF3G-DNMT1	DNA (cytosine-5)-methyltransferase 1	link	not_common	0/0	40,0	0	39	72	0,72,1080	0/0	29,0	0	29	75	0,75,1125	0/0	37,0	0	36	63	0,63,945	0/0	29,0	0	28	75	0,75,1125	0/0	36,0	0	33	69
chr7	15910508	A	G		SNP	752.43	261	PG4084_C01_13091024		PASS	downstream_gene_variant;intergenic_region	MODIFIER	c.*3264T>C;n.15910508A>G		DNMT1;EIF3G-DNMT1	protein_coding	NM_182651;EIF3G-DNMT1	DNA (cytosine-5)-methyltransferase 1	link	not_common	1/1	0,39	1	39	114	202,117,0	0/1	18,11	0.37931	29	45	81,0,50	1/1	0,36	1	36	105	193,108,0	0/0	29,0	0	28	75	0,75,1125	0/1	18,14	0.4375	32	47
chr7	15910531	A	C		SNP	747.43	258	PG4084_C01_13091025		PASS	downstream_gene_variant;intergenic_region	MODIFIER	c.*3241T>G;n.15910531A>C		DNMT1;EIF3G-DNMT1	protein_coding	NM_182651;EIF3G-DNMT1	DNA (cytosine-5)-methyltransferase 1	link	not_common	1/1	0,40	1	40	116	204,119,0	0/1	18,14	0.4375	32	48	84,0,50	1/1	0,34	1	34	99	187,102,0	0/0	34,0	0	28	81	0,81,1146	0/1	20,15	0.428571	35	47
chr7	15910558	C	CAA		INS	726.2	265	PG4084_C01_13091026		PASS	downstream_gene_variant;intergenic_region	MODIFIER	c.*3213_*3214insTT;n.15910558_15910559insAA		DNMT1;EIF3G-DNMT1	protein_coding	NM_182651;EIF3G-DNMT1	DNA (cytosine-5)-methyltransferase 1	link	not_common	1/1	0,49	1	49	144	226,147,0	0/1	22,17	0.435897	39	47	78,0,50	1/1	0,33	1	33	96	178,99,0	0/0	34,0	0	28	81	0,81,1146	0/1	21,14	0.4	35	46
chr7	15910611	T	C		SNP	113.44	216	PG4084_C01_13091027		PASS	downstream_gene_variant;intergenic_region	MODIFIER	c.*3161A>G;n.15910611T>C		DNMT1;EIF3G-DNMT1	protein_coding	NM_182651;EIF3G-DNMT1	DNA (cytosine-5)-methyltransferase 1	link	not_common	0/0	43,0	0	29	81	0,81,1215	0/0	32,0	0	29	81	0,81,1215	0/0	33,0	0	31	81	0,81,1279	0/0	34,0	0	28	81	0,81,1146	0/0	36,0	0	31	90
chr7	15910940	G	C		SNP	92.44	234	PG4084_C01_13091028		PASS	downstream_gene_variant;intergenic_region	MODIFIER	c.*2832C>G;n.15910940G>C		DNMT1;EIF3G-DNMT1	protein_coding	NM_182651;EIF3G-DNMT1	DNA (cytosine-5)-methyltransferase 1	link	not_common	0/0	44,0	0	34	96	0,96,1440	0/0	33,0	0	31	81	0,81,1241	0/0	31,0	0	29	81	0,81,1215	0/0	37,0	0	31	84	0,84,1257	0/0	32,0	0	28	81
chr7	15911030	A	G		SNP	480.97	233	PG4084_C01_13091029		PASS	downstream_gene_variant;intergenic_region	MODIFIER	c.*2742T>C;n.15911030A>G		DNMT1;EIF3G-DNMT1	protein_coding	NM_182651;EIF3G-DNMT1	DNA (cytosine-5)-methyltransferase 1	link	not_common	1/1	0,35	1	35	102	190,105,0	0/1	16,17	0.515152	33	48	85,0,50	1/1	0,35	1	35	102	190,105,0	0/0	37,0	0	31	84	0,84,1257	0/0	25,0	0	23	60
chr7	15911051	C	T		SNP	41.2	233	PG4084_C01_13091030		DRAGENHardSNP	downstream_gene_variant;intergenic_region	MODIFIER	c.*2721G>A;n.15911051C>T		DNMT1;EIF3G-DNMT1	protein_coding	NM_182651;EIF3G-DNMT1	DNA (cytosine-5)-methyltransferase 1	link	not_common	0/0	41,0	0	36	93	0,93,1408	0/0	32,0	0	30	81	0,81,1215	0/0	34,0	0	32	87	0,87,1305	0/0	37,0	0	31	84	0,84,1257	0/0	25,0	0	23	60
chr7	15911677	T	C		SNP	211.51	248	PG4084_C01_13091031		PASS	downstream_gene_variant;intergenic_region	MODIFIER	c.*2095A>G;n.15911677T>C		DNMT1;EIF3G-DNMT1	protein_coding	NM_182651;EIF3G-DNMT1	DNA (cytosine-5)-methyltransferase 1	link	not_common	0/0	38,1	0.025641	35	87	0,87,1357	0/0	38,0	0	34	80	0,80,1341	0/0	30,0	0	30	81	0,81,1215	0/0	40,0	0	31	84	0,84,1260	0/1	15,16	0.516129	31	48
chr7	15911782	C	A		SNP	715.43	295	PG4084_C01_13091032		PASS	downstream_gene_variant;intergenic_region	MODIFIER	c.*1990G>T;n.15911782C>A		DNMT1;EIF3G-DNMT1	protein_coding	NM_182651;EIF3G-DNMT1	DNA (cytosine-5)-methyltransferase 1	link	not_common	1/1	1,34	0.971429	35	73	160,76,0	0/1	22,24	0.521739	46	48	85,0,50	1/1	0,26	1	26	75	163,78,0	0/0	40,0	0	31	84	0,84,1260	0/1	15,29	0.659091	44	43
chr7	15911847	A	C		SNP	222.51	249	PG4084_C01_13091033		PASS	downstream_gene_variant;intergenic_region	MODIFIER	c.*1925T>G;n.15911847A>C		DNMT1;EIF3G-DNMT1	protein_coding	NM_182651;EIF3G-DNMT1	DNA (cytosine-5)-methyltransferase 1	link	not_common	0/0	35,0	0	31	81	0,81,1215	0/0	38,0	0	31	81	0,81,1215	0/0	25,0	0	23	60	0,60,899	0/0	29,0	0	27	75	0,75,1125	0/0	37,0	0	28	81
chr7	15911912	T	C		SNP	122.44	244	PG4084_C01_13091034		PASS	downstream_gene_variant;intergenic_region	MODIFIER	c.*1860A>G;n.15911912T>C		DNMT1;EIF3G-DNMT1	protein_coding	NM_182651;EIF3G-DNMT1	DNA (cytosine-5)-methyltransferase 1	link	not_common	0/0	35,0	0	31	81	0,81,1215	0/0	28,1	0.0344828	27	71	0,71,1025	0/0	26,0	0	24	62	0,62,923	0/0	38,0	0	29	81	0,81,1196	0/0	29,0	0	28	72
chr7	15911913	G	A		SNP	128.44	247	PG4084_C01_13091035		PASS	downstream_gene_variant;intergenic_region	MODIFIER	c.*1859C>T;n.15911913G>A		DNMT1;EIF3G-DNMT1	protein_coding	NM_182651;EIF3G-DNMT1	DNA (cytosine-5)-methyltransferase 1	link	not_common	0/0	35,0	0	31	81	0,81,1215	0/0	28,1	0.0344828	27	71	0,71,1025	0/0	26,0	0	24	62	0,62,923	0/0	38,0	0	29	81	0,81,1196	0/0	29,0	0	28	72
chr7	15911916	G	C		SNP	128.44	248	PG4084_C01_13091036		PASS	downstream_gene_variant;intergenic_region	MODIFIER	c.*1856C>G;n.15911916G>C		DNMT1;EIF3G-DNMT1	protein_coding	NM_182651;EIF3G-DNMT1	DNA (cytosine-5)-methyltransferase 1	link	not_common	0/0	35,0	0	31	81	0,81,1215	0/0	28,1	0.0344828	27	71	0,71,1025	0/0	26,0	0	24	62	0,62,923	0/0	38,0	0	29	81	0,81,1196	0/0	29,0	0	28	72
chr7	15911943	C	T		SNP	134.44	239	PG4084_C01_13091037		PASS	downstream_gene_variant;intergenic_region	MODIFIER	c.*1829G>A;n.15911943C>T		DNMT1;EIF3G-DNMT1	protein_coding	NM_182651;EIF3G-DNMT1	DNA (cytosine-5)-methyltransferase 1	link	not_common	0/0	35,0	0	31	81	0,81,1215	0/0	27,0	0	25	63	0,63,982	0/0	33,0	0	30	84	0,84,1191	0/0	38,0	0	29	81	0,81,1196	0/0	27,0	0	25	66
chr7	15912185	C	T		SNP	201.51	271	PG4084_C01_13091038		PASS	downstream_gene_variant;intergenic_region	MODIFIER	c.*1587G>A;n.15912185C>T		DNMT1;EIF3G-DNMT1	protein_coding	NM_182651;EIF3G-DNMT1	DNA (cytosine-5)-methyltransferase 1	link	not_common	0/0	46,0	0	45	99	0,120,1722	0/0	37,0	0	35	93	0,93,1395	0/0	37,0	0	35	87	0,87,1305	0/0	39,0	0	33	84	0,84,1260	0/0	31,0	0	31	87
chr7	15912190	T	C		SNP	686.61	275	PG4084_C01_13091039		PASS	downstream_gene_variant;intergenic_region	MODIFIER	c.*1582A>G;n.15912190T>C		DNMT1;EIF3G-DNMT1	protein_coding	NM_182651;EIF3G-DNMT1	DNA (cytosine-5)-methyltransferase 1	link	not_common	1/1	0,47	1	47	138	226,141,0	0/1	17,17	0.5	34	48	85,0,50	1/1	0,34	1	34	99	187,102,0	0/0	39,0	0	33	84	0,84,1260	0/1	14,15	0.517241	29	48
chr7	15912210	C	T		SNP	208.51	265	PG4084_C01_13091040		PASS	downstream_gene_variant;intergenic_region	MODIFIER	c.*1562G>A;n.15912210C>T		DNMT1;EIF3G-DNMT1	protein_coding	NM_182651;EIF3G-DNMT1	DNA (cytosine-5)-methyltransferase 1	link	not_common	0/0	44,0	0	39	92	0,92,1530	0/0	39,0	0	34	99	0,102,1305	0/0	31,0	0	29	81	0,81,1179	0/0	39,0	0	33	84	0,84,1260	0/0	36,0	0	31	81
chr7	15912231	A	C		SNP	217.51	271	PG4084_C01_13091041		PASS	downstream_gene_variant;intergenic_region	MODIFIER	c.*1541T>G;n.15912231A>C		DNMT1;EIF3G-DNMT1	protein_coding	NM_182651;EIF3G-DNMT1	DNA (cytosine-5)-methyltransferase 1	link	not_common	0/0	44,0	0	39	92	0,92,1530	0/0	39,0	0	34	99	0,102,1305	0/0	31,0	0	29	81	0,81,1179	0/0	39,0	0	33	84	0,84,1260	0/0	36,0	0	31	81
chr7	15912243	CTA	C		DEL	220.28	276	PG4084_C01_13091042		PASS	downstream_gene_variant;intergenic_region	MODIFIER	c.*1527_*1528delTA;n.15912244_15912245delTA		DNMT1;EIF3G-DNMT1	protein_coding	NM_182651;EIF3G-DNMT1	DNA (cytosine-5)-methyltransferase 1	link	not_common	0/0	44,0	0	39	92	0,92,1530	0/0	39,0	0	34	99	0,102,1305	0/0	31,0	0	29	81	0,81,1179	0/0	39,0	0	33	84	0,84,1260	0/0	36,0	0	31	81
chr7	15912252	C	T		SNP	765.43	298	PG4084_C01_13091043		PASS	downstream_gene_variant;intergenic_region	MODIFIER	c.*1520G>A;n.15912252C>T		DNMT1;EIF3G-DNMT1	protein_coding	NM_182651;EIF3G-DNMT1	DNA (cytosine-5)-methyltransferase 1	link	not_common	1/1	0,41	1	41	120	208,123,0	0/1	21,19	0.475	40	48	85,0,50	1/1	0,29	1	29	84	172,87,0	0/0	38,0	0	35	84	0,84,1260	0/1	15,20	0.571429	35	48
chr7	15912297	AATGGAAGAGTCTATCCAAGG	A		DEL	211.29	282	PG4084_C01_13091044		DRAGENHardINDEL	downstream_gene_variant;intergenic_region	MODIFIER	c.*1455_*1474delCCTTGGATAGACTCTTCCAT;n.15912298_15912317delATGGAAGAGTCTATCCAAGG		DNMT1;EIF3G-DNMT1	protein_coding	NM_182651;EIF3G-DNMT1	DNA (cytosine-5)-methyltransferase 1	link	not_common	0/0	46,0	0	39	99	0,105,1575	0/1	18,20	0.526316	38	48	79,0,50	0/0	25,0	0	24	60	0,60,900	1/1	0,36	1	36	105	187,108,0	0/0	33,0	0	30	84
chr7	15912319	TGCTCAGCAC	T		DEL	251.28	281	PG4084_C01_13091045		DRAGENHardINDEL	downstream_gene_variant;intergenic_region	MODIFIER	c.*1444_*1452delGTGCTGAGC;n.15912320_15912328delGCTCAGCAC		DNMT1;EIF3G-DNMT1	protein_coding	NM_182651;EIF3G-DNMT1	DNA (cytosine-5)-methyltransferase 1	link	not_common	0/0	46,0	0	39	99	0,105,1575	0/0	34,0	0	34	99	0,99,1438	0/0	25,0	0	24	60	0,60,900	0/0	38,0	0	31	90	0,90,1269	0/0	33,0	0	30	84
chr7	15912328	C	T		SNP	503.62	300	PG4084_C01_13091046		PASS	downstream_gene_variant;intergenic_region	MODIFIER	c.*1444G>A;n.15912328C>T		DNMT1;EIF3G-DNMT1	protein_coding	NM_182651;EIF3G-DNMT1	DNA (cytosine-5)-methyltransferase 1	link		1/1	0,48	1	48	141	229,144,0	0/1	19,16	0.457143	35	48	84,0,50	1/1	0,27	1	27	78	166,81,0	0/0	38,0	0	31	90	0,90,1269	0/1	16,23	0.589744	39	47
chr7	15912334	T	C		SNP	250.51	298	PG4084_C01_13091047		PASS	downstream_gene_variant;intergenic_region	MODIFIER	c.*1438A>G;n.15912334T>C		DNMT1;EIF3G-DNMT1	protein_coding	NM_182651;EIF3G-DNMT1	DNA (cytosine-5)-methyltransferase 1	link	not_common	0/0	51,0	0	48	99	0,120,1800	0/0	41,0	0	36	93	0,93,1435	0/0	27,0	0	25	69	0,69,1035	0/0	38,0	0	31	90	0,90,1269	0/0	41,0	0	38	99
chr7	15912355	G	A		SNP	265.51	300	PG4084_C01_13091048		PASS	downstream_gene_variant;intergenic_region	MODIFIER	c.*1417C>T;n.15912355G>A		DNMT1;EIF3G-DNMT1	protein_coding	NM_182651;EIF3G-DNMT1	DNA (cytosine-5)-methyltransferase 1	link	not_common	0/0	51,0	0	48	99	0,120,1800	0/0	41,0	0	36	93	0,93,1435	0/0	28,0	0	28	75	0,75,1125	0/0	38,0	0	31	90	0,90,1269	0/0	41,0	0	38	99
chr7	15912365	C	A		SNP	268.51	304	PG4084_C01_13091049		PASS	downstream_gene_variant;intergenic_region	MODIFIER	c.*1407G>T;n.15912365C>A		DNMT1;EIF3G-DNMT1	protein_coding	NM_182651;EIF3G-DNMT1	DNA (cytosine-5)-methyltransferase 1	link	not_common	0/0	51,0	0	48	99	0,120,1800	0/0	41,0	0	36	93	0,93,1435	0/0	30,0	0	30	78	0,78,1170	0/0	38,0	0	31	90	0,90,1269	0/0	41,0	0	38	99
chr7	15912392	T	C		SNP	261.51	286	PG4084_C01_13091050		PASS	downstream_gene_variant;intergenic_region	MODIFIER	c.*1380A>G;n.15912392T>C		DNMT1;EIF3G-DNMT1	protein_coding	NM_182651;EIF3G-DNMT1	DNA (cytosine-5)-methyltransferase 1	link	not_common	0/0	57,0	0	52	99	0,120,1800	0/0	33,0	0	29	81	0,81,1215	0/0	26,0	0	23	60	0,60,937	0/0	38,0	0	30	81	0,81,1215	0/0	38,0	0	32	81
chr7	15912430	A	G		SNP	247.51	288	PG4084_C01_13091051		PASS	downstream_gene_variant;intergenic_region	MODIFIER	c.*1342T>C;n.15912430A>G		DNMT1;EIF3G-DNMT1	protein_coding	NM_182651;EIF3G-DNMT1	DNA (cytosine-5)-methyltransferase 1	link	not_common	0/0	57,0	0	52	99	0,120,1800	0/0	33,0	0	29	81	0,81,1215	0/0	33,0	0	32	81	0,81,1260	0/0	38,0	0	30	81	0,81,1215	0/0	38,0	0	32	81
chr7	15912444	C	T		SNP	247.51	291	PG4084_C01_13091052		PASS	downstream_gene_variant;intergenic_region	MODIFIER	c.*1328G>A;n.15912444C>T		DNMT1;EIF3G-DNMT1	protein_coding	NM_182651;EIF3G-DNMT1	DNA (cytosine-5)-methyltransferase 1	link	not_common	0/0	57,0	0	52	99	0,120,1800	0/0	33,0	0	29	81	0,81,1215	0/0	33,0	0	32	81	0,81,1260	0/0	38,0	0	30	81	0,81,1215	0/0	38,0	0	32	81
chr7	15912541	C	G		SNP	708.61	272	PG4084_C01_13091053		PASS	downstream_gene_variant;intergenic_region	MODIFIER	c.*1231G>C;n.15912541C>G		DNMT1;EIF3G-DNMT1	protein_coding	NM_182651;EIF3G-DNMT1	DNA (cytosine-5)-methyltransferase 1	link	not_common	1/1	0,47	1	47	138	225,141,0	0/1	11,20	0.645161	31	45	85,0,44	1/1	0,31	1	31	90	178,93,0	0/0	38,0	0	30	81	0,81,1215	0/0	38,0	0	32	81
chr7	15912562	A	C		SNP	237.51	251	PG4084_C01_13091054		PASS	downstream_gene_variant;intergenic_region	MODIFIER	c.*1210T>G;n.15912562A>C		DNMT1;EIF3G-DNMT1	protein_coding	NM_182651;EIF3G-DNMT1	DNA (cytosine-5)-methyltransferase 1	link	not_common	0/0	44,0	0	41	99	0,108,1643	0/0	30,0	0	28	81	0,81,1215	0/0	24,0	0	21	60	0,60,900	0/0	38,0	0	30	81	0,81,1215	0/0	32,0	0	29	81
chr7	15912635	T	C		SNP	774.43	266	PG4084_C01_13091055		PASS	downstream_gene_variant;intergenic_region	MODIFIER	c.*1137A>G;n.15912635T>C		DNMT1;EIF3G-DNMT1	protein_coding	NM_182651;EIF3G-DNMT1	DNA (cytosine-5)-methyltransferase 1	link	not_common	1/1	0,35	1	35	102	190,105,0	0/1	17,15	0.46875	32	48	85,0,50	1/1	0,31	1	31	90	178,93,0	0/0	38,0	0	30	81	0,81,1215	0/1	16,14	0.466667	30	48
chr7	15913079	TA	T		DEL	211.28	240	PG4084_C01_13091056		PASS	downstream_gene_variant;intergenic_region	MODIFIER	c.*692delT;n.*4739delT;n.15913080delA		DNMT1;EIF3G-DNMT1;MIR2454	protein_coding;pseudogene	NM_182651;NR_030812;EIF3G-DNMT1	DNA (cytosine-5)-methyltransferase 1	link	not_common	0/0	48,0	0	34	86	0,86,1350	0/0	26,0	0	24	63	0,63,966	0/0	40,0	0	29	81	0,81,1215	0/0	36,0	0	32	87	0,87,1327	0/0	39,0	0	30	81
chr7	15913138	G	A		SNP	223.51	256	PG4084_C01_13091057		PASS	downstream_gene_variant;intergenic_region	MODIFIER	c.*634C>T;n.*4681C>T;n.15913138G>A		DNMT1;EIF3G-DNMT1;MIR2454	protein_coding;pseudogene	NM_182651;NR_030812;EIF3G-DNMT1	DNA (cytosine-5)-methyltransferase 1	link	not_common	0/0	48,0	0	34	86	0,86,1350	0/0	38,0	0	31	80	0,80,1295	0/0	30,0	0	29	72	0,72,1128	0/0	36,0	0	31	81	0,81,1229	0/0	27,0	0	27	81
chr7	15913174	G	C		SNP	220.51	264	PG4084_C01_13091058		PASS	downstream_gene_variant;intergenic_region	MODIFIER	c.*598C>G;n.*4645C>G;n.15913174G>C		DNMT1;EIF3G-DNMT1;MIR2454	protein_coding;pseudogene	NM_182651;NR_030812;EIF3G-DNMT1	DNA (cytosine-5)-methyltransferase 1	link	not_common	0/0	48,0	0	34	86	0,86,1350	0/0	38,0	0	31	80	0,80,1295	0/0	32,0	0	31	81	0,81,1267	0/0	36,0	0	31	81	0,81,1229	0/0	28,1	0.0344828	29	72
chr7	15913178	T	C		SNP	220.51	262	PG4084_C01_13091059		PASS	downstream_gene_variant;intergenic_region	MODIFIER	c.*594A>G;n.*4641A>G;n.15913178T>C		DNMT1;EIF3G-DNMT1;MIR2454	protein_coding;pseudogene	NM_182651;NR_030812;EIF3G-DNMT1	DNA (cytosine-5)-methyltransferase 1	link	not_common	0/0	48,0	0	34	86	0,86,1350	0/0	38,0	0	31	80	0,80,1295	0/0	32,0	0	31	81	0,81,1267	0/0	36,0	0	31	81	0,81,1229	0/0	31,0	0	29	81
chr7	15913215	C	T		SNP	113.44	257	PG4084_C01_13091060		PASS	downstream_gene_variant;intergenic_region	MODIFIER	c.*557G>A;n.*4604G>A;n.15913215C>T		DNMT1;EIF3G-DNMT1;MIR2454	protein_coding;pseudogene	NM_182651;NR_030812;EIF3G-DNMT1	DNA (cytosine-5)-methyltransferase 1	link	not_common	0/0	48,0	0	34	86	0,86,1350	0/0	36,0	0	32	84	0,84,1260	0/0	35,1	0.0277778	35	90	0,90,1378	0/0	36,0	0	31	81	0,81,1229	0/0	36,0	0	31	84
chr7	15913289	C	T		SNP	190.51	256	PG4084_C01_13091061		PASS	downstream_gene_variant;intergenic_region	MODIFIER	c.*483G>A;n.*4530G>A;n.15913289C>T		DNMT1;EIF3G-DNMT1;MIR2454	protein_coding;pseudogene	NM_182651;NR_030812;EIF3G-DNMT1	DNA (cytosine-5)-methyltransferase 1	link	not_common	0/0	48,0	0	34	86	0,86,1350	0/0	36,0	0	32	84	0,84,1260	0/0	31,0	0	31	90	0,90,1350	0/0	36,0	0	31	81	0,81,1229	0/0	40,0	0	35	82
chr7	15913319	A	G		SNP	214.51	259	PG4084_C01_13091062		PASS	downstream_gene_variant;intergenic_region	MODIFIER	c.*453T>C;n.*4500T>C;n.15913319A>G		DNMT1;EIF3G-DNMT1;MIR2454	protein_coding;pseudogene	NM_182651;NR_030812;EIF3G-DNMT1	DNA (cytosine-5)-methyltransferase 1	link	not_common	0/0	48,0	0	34	86	0,86,1350	0/0	36,0	0	32	84	0,84,1260	0/0	35,0	0	32	83	0,83,1285	0/0	36,0	0	31	81	0,81,1229	0/0	40,0	0	35	82
chr7	15913869	T	C		SNP	217.51	295	PG4084_C01_13091063		PASS	downstream_gene_variant;intron_variant	MODIFIER	n.*3950A>G;c.4805-66A>G		DNMT1;MIR2454	protein_coding;pseudogene	NR_030812;NM_182651	DNA (cytosine-5)-methyltransferase 1	link	not_common	0/0	49,0	0	48	99	0,120,1800	0/0	43,0	0	41	99	0,108,1619	0/0	28,0	0	25	69	0,69,1080	0/0	36,2	0.0526316	38	43	0,43,1408	0/0	37,1	0.0263158	29	81
chr7	15913886	A	C		SNP	419.08	284	PG4084_C01_13091064		PASS	downstream_gene_variant;intron_variant	MODIFIER	n.*3933T>G;c.4805-83T>G		DNMT1;MIR2454	protein_coding;pseudogene	NR_030812;NM_182651	DNA (cytosine-5)-methyltransferase 1	link	not_common	1/1	0,52	1	52	154	241,157,0	0/1	22,25	0.531915	47	48	85,0,50	1/1	0,26	1	26	75	163,78,0	0/0	38,0	0	32	81	0,81,1215	0/0	37,1	0.0263158	29	81
chr7	15913908	T	C		SNP	392.08	265	PG4084_C01_13091065		PASS	downstream_gene_variant;intron_variant	MODIFIER	n.*3911A>G;c.4805-105A>G		DNMT1;MIR2454	protein_coding;pseudogene	NR_030812;NM_182651	DNA (cytosine-5)-methyltransferase 1	link	not_common	1/1	0,45	1	45	132	220,135,0	0/1	17,24	0.585366	41	47	85,0,47	1/1	0,24	1	24	69	157,72,0	0/0	38,0	0	32	81	0,81,1215	0/0	37,1	0.0263158	29	81
chr7	15914004	C	T		SNP	237.51	244	PG4084_C01_13091066		PASS	downstream_gene_variant;intron_variant	MODIFIER	n.*3815G>A;c.4804+197G>A		DNMT1;MIR2454	protein_coding;pseudogene	NR_030812;NM_182651	DNA (cytosine-5)-methyltransferase 1	link	not_common	0/0	43,0	0	35	87	0,87,1423	0/0	23,0	0	23	60	0,60,900	0/0	30,0	0	27	81	0,81,1063	0/0	38,0	0	32	81	0,81,1215	0/0	30,0	0	30	81
chr7	15914164	G	A		SNP	229.51	250	PG4084_C01_13091067		PASS	downstream_gene_variant;intron_variant	MODIFIER	n.*3655C>T;c.4804+37C>T		DNMT1;MIR2454	protein_coding;pseudogene	NR_030812;NM_182651	DNA (cytosine-5)-methyltransferase 1	link	not_common	0/0	34,0	0	31	81	0,81,1215	0/0	40,0	0	34	90	0,90,1350	0/0	33,0	0	31	81	0,81,1215	0/0	38,0	0	32	81	0,81,1215	0/0	25,0	0	23	60
chr7	15914433	A	G		SNP	226.51	241	PG4084_C01_13091068		PASS	downstream_gene_variant;intron_variant	MODIFIER	n.*3386T>C;c.4714-142T>C		DNMT1;MIR2454	protein_coding;pseudogene	NR_030812;NM_182651	DNA (cytosine-5)-methyltransferase 1	link	not_common	0/0	33,1	0.0294118	32	84	0,84,1184	0/0	29,0	0	28	81	0,81,1164	0/0	37,0	0	29	84	0,84,1260	0/0	30,1	0.0322581	31	51	0,51,1159	0/0	27,0	0	26	66
chr7	15914513	T	C		SNP	268.51	281	PG4084_C01_13091069		PASS	downstream_gene_variant;intron_variant	MODIFIER	n.*3306A>G;c.4714-222A>G		DNMT1;MIR2454	protein_coding;pseudogene	NR_030812;NM_182651	DNA (cytosine-5)-methyltransferase 1	link	not_common	0/0	39,2	0.0487805	38	82	0,82,1390	0/0	36,1	0.027027	36	95	0,95,1282	0/0	36,0	0	31	87	0,87,1286	0/0	26,0	0	25	69	0,69,973	0/0	33,0	0	30	81
chr7	15914602	CTG	C		DEL	40.97	266	PG4084_C01_13091070		DRAGENHardINDEL	downstream_gene_variant;intron_variant	MODIFIER	n.*3215_*3216delCA;c.4714-313_4714-312delCA		DNMT1;MIR2454	protein_coding;pseudogene	NR_030812;NM_182651	DNA (cytosine-5)-methyltransferase 1	link	not_common	0/0	41,1	0.0238095	34	92	0,92,1279	0/0	37,1	0.0263158	32	84	0,84,1260	0/0	36,0	0	31	87	0,87,1286	0/0	32,0	0	29	84	0,84,1173	0/0	35,1	0.0277778	36	81
chr7	15914609	C	T		SNP	41.2	257	PG4084_C01_13091071		DRAGENHardSNP	downstream_gene_variant;intron_variant	MODIFIER	n.*3210G>A;c.4714-318G>A		DNMT1;MIR2454	protein_coding;pseudogene	NR_030812;NM_182651	DNA (cytosine-5)-methyltransferase 1	link	not_common	0/0	41,1	0.0238095	34	92	0,92,1279	0/0	37,1	0.0263158	32	84	0,84,1260	0/0	36,0	0	31	87	0,87,1286	0/0	32,0	0	29	84	0,84,1173	0/1	16,16	0.5	32	48
chr7	15914855	C	G		SNP	220.51	245	PG4084_C01_13091072		PASS	downstream_gene_variant;intron_variant	MODIFIER	n.*2964G>C;c.4713+206G>C		DNMT1;MIR2454	protein_coding;pseudogene	NR_030812;NM_182651	DNA (cytosine-5)-methyltransferase 1	link	not_common	0/0	40,0	0	32	83	0,83,1180	0/0	34,0	0	28	81	0,81,1215	0/0	28,0	0	26	69	0,69,1062	0/0	39,0	0	31	83	0,83,1147	0/0	31,0	0	28	81
chr7	15914950	C	T		SNP	249.51	257	PG4084_C01_13091073		PASS	downstream_gene_variant;intron_variant	MODIFIER	n.*2869G>A;c.4713+111G>A		DNMT1;MIR2454	protein_coding;pseudogene	NR_030812;NM_182651	DNA (cytosine-5)-methyltransferase 1	link	not_common	0/0	41,0	0	31	81	0,81,1215	0/0	27,0	0	24	60	0,60,987	0/0	37,0	0	31	80	0,80,1260	0/0	39,0	0	31	83	0,83,1147	0/0	28,0	0	27	66
chr7	15914951	A	G		SNP	252.51	258	PG4084_C01_13091074		PASS	downstream_gene_variant;intron_variant	MODIFIER	n.*2868T>C;c.4713+110T>C		DNMT1;MIR2454	protein_coding;pseudogene	NR_030812;NM_182651	DNA (cytosine-5)-methyltransferase 1	link	not_common	0/0	41,0	0	31	81	0,81,1215	0/0	27,0	0	24	60	0,60,987	0/0	37,0	0	31	80	0,80,1260	0/0	39,0	0	31	83	0,83,1147	0/0	28,0	0	27	66
chr7	15914995	TC	T		DEL	247.28	276	PG4084_C01_13091075		PASS	downstream_gene_variant;intron_variant	MODIFIER	n.*2823delG;c.4713+65delG		DNMT1;MIR2454	protein_coding;pseudogene	NR_030812;NM_182651	DNA (cytosine-5)-methyltransferase 1	link	not_common	0/0	41,0	0	31	81	0,81,1215	0/0	29,0	0	29	87	0,87,1123	0/0	37,0	0	31	80	0,80,1260	0/0	39,0	0	31	83	0,83,1147	0/0	40,2	0.047619	30	81
chr7	15915033	A	G		SNP	243.51	273	PG4084_C01_13091076		PASS	downstream_gene_variant;intron_variant	MODIFIER	n.*2786T>C;c.4713+28T>C		DNMT1;MIR2454	protein_coding;pseudogene	NR_030812;NM_182651	DNA (cytosine-5)-methyltransferase 1	link	not_common	0/0	41,0	0	31	81	0,81,1215	0/0	27,2	0.0689655	29	56	0,56,1008	0/0	37,0	0	31	80	0,80,1260	0/0	31,3	0.0882353	34	55	0,55,1184	0/0	40,2	0.047619	30	81
chr7	15915038	T	C		SNP	237.51	271	PG4084_C01_13091077		PASS	downstream_gene_variant;intron_variant	MODIFIER	n.*2781A>G;c.4713+23A>G		DNMT1;MIR2454	protein_coding;pseudogene	NR_030812;NM_182651	DNA (cytosine-5)-methyltransferase 1	link	not_common	0/0	41,0	0	31	81	0,81,1215	0/0	29,0	0	28	81	0,81,1215	0/0	37,0	0	31	80	0,80,1260	0/0	34,0	0	33	83	0,83,1165	0/0	40,2	0.047619	30	81
chr7	15915076	T	C		SNP	232.51	270	PG4084_C01_13091078		PASS	downstream_gene_variant;synonymous_variant	LOW	c.4698A>G;n.*2743A>G	p.Leu1566Leu;	DNMT1;MIR2454	protein_coding;pseudogene	NM_182651;NR_030812	DNA (cytosine-5)-methyltransferase 1	link	not_common	0/0	41,0	0	31	81	0,81,1215	0/0	30,0	0	29	75	0,75,1125	0/0	37,0	0	31	80	0,80,1260	0/0	34,0	0	33	83	0,83,1177	0/0	40,2	0.047619	30	81
chr7	15915183	G	A		SNP	235.51	250	PG4084_C01_13091079		PASS	downstream_gene_variant;splice_region_variant&intron_variant	LOW	c.4597-6C>T;n.*2636C>T		DNMT1;MIR2454	protein_coding;pseudogene	NM_182651;NR_030812	DNA (cytosine-5)-methyltransferase 1	link	not_common	0/0	41,0	0	31	81	0,81,1215	0/0	32,0	0	27	81	0,81,1128	0/0	37,0	0	31	80	0,80,1260	0/0	29,0	0	28	69	0,69,1086	0/0	40,2	0.047619	30	81
chr7	15915227	A	G		SNP	233.51	269	PG4084_C01_13091080		PASS	downstream_gene_variant;intron_variant	MODIFIER	n.*2592T>C;c.4597-50T>C		DNMT1;MIR2454	protein_coding;pseudogene	NR_030812;NM_182651	DNA (cytosine-5)-methyltransferase 1	link	not_common	0/0	44,0	0	39	87	0,87,1487	0/0	33,1	0.0294118	34	72	0,72,1272	0/0	29,1	0.0333333	30	75	0,75,1134	0/0	29,0	0	29	78	0,78,1170	0/0	40,2	0.047619	30	81
chr7	15915239	G	A		SNP	234.51	272	PG4084_C01_13091081		PASS	downstream_gene_variant;intron_variant	MODIFIER	n.*2580C>T;c.4597-62C>T		DNMT1;MIR2454	protein_coding;pseudogene	NR_030812;NM_182651	DNA (cytosine-5)-methyltransferase 1	link	not_common	0/0	44,0	0	39	87	0,87,1487	0/0	34,0	0	33	83	0,83,1168	0/0	32,0	0	30	84	0,84,1260	0/0	30,0	0	29	78	0,78,1170	0/0	40,2	0.047619	30	81
chr7	15915258	A	G		SNP	226.51	261	PG4084_C01_13091082		PASS	downstream_gene_variant;intron_variant	MODIFIER	n.*2561T>C;c.4596+47T>C		DNMT1;MIR2454	protein_coding;pseudogene	NR_030812;NM_182651	DNA (cytosine-5)-methyltransferase 1	link	not_common	0/0	44,0	0	39	87	0,87,1487	0/0	32,0	0	30	81	0,81,1243	0/0	39,0	0	32	90	0,90,1350	0/0	29,0	0	26	69	0,69,988	0/0	40,2	0.047619	30	81
chr7	15915296	G	C		SNP	229.51	265	PG4084_C01_13091083		PASS	downstream_gene_variant;intron_variant	MODIFIER	n.*2523C>G;c.4596+9C>G		DNMT1;MIR2454	protein_coding;pseudogene	NR_030812;NM_182651	DNA (cytosine-5)-methyltransferase 1	link	not_common	0/0	44,0	0	39	87	0,87,1487	0/0	32,0	0	30	81	0,81,1243	0/0	39,0	0	32	90	0,90,1350	0/0	29,0	0	27	81	0,81,1122	0/0	40,2	0.047619	30	81
chr7	15915335	A	G		SNP	208.51	263	PG4084_C01_13091084		PASS	downstream_gene_variant;synonymous_variant	LOW	c.4566T>C;n.*2484T>C	p.Thr1522Thr;	DNMT1;MIR2454	protein_coding;pseudogene	NM_182651;NR_030812	DNA (cytosine-5)-methyltransferase 1	link	not_common	0/0	44,0	0	39	87	0,87,1487	0/0	32,1	0.030303	32	84	0,84,1309	0/0	39,0	0	32	90	0,90,1350	0/0	34,0	0	30	84	0,84,1200	0/0	40,2	0.047619	30	81
chr7	15915487	A	G		SNP	796.43	278	PG4084_C01_13091085		PASS	downstream_gene_variant;intron_variant	MODIFIER	n.*2332T>C;c.4433-19T>C		DNMT1;MIR2454	protein_coding;pseudogene	NR_030812;NM_182651	DNA (cytosine-5)-methyltransferase 1	link	not_common	1/1	0,45	1	45	132	220,135,0	0/1	11,16	0.592593	27	47	85,0,48	1/1	0,34	1	34	99	187,102,0	0/0	38,0	0	31	83	0,83,1325	0/1	12,19	0.612903	31	47
chr7	15915511	A	G		SNP	232.53	270	PG4084_C01_13091086		PASS	downstream_gene_variant;intron_variant	MODIFIER	n.*2308T>C;c.4433-43T>C		DNMT1;MIR2454	protein_coding;pseudogene	NR_030812;NM_182651	DNA (cytosine-5)-methyltransferase 1	link	not_common	0/0	43,1	0.0227273	41	85	0,85,1551	0/0	25,3	0.107143	28	23	0,23,945	0/0	36,0	0	34	92	0,92,1367	0/0	38,0	0	31	83	0,83,1325	0/0	34,0	0	31	84
chr7	15916014	G	A,C	A	SNP	614.51	251	PG4084_C01_13091087		PASS	downstream_gene_variant;intron_variant	MODIFIER	n.*1805C>T;c.4237-38C>T		DNMT1;MIR2454	protein_coding;pseudogene	NR_030812;NM_182651	DNA (cytosine-5)-methyltransferase 1	link	not_common	1/1	0,50,0	1	50	147	235,151,0,2073,151,2073	0/1	19,11,0	0.366667	30	44	79,0,50,331,709,1040	1/1	0,29,0	1	29	83	171,86,0,1123,86,1123	0/0	25,0,0	0	23	63	0,63,945,63,945,945	0/0	35,0,0	0	30	81
chr7	15916014	G	A,C	C	SNP	614.51	251	PG4084_C01_13091087		PASS	downstream_gene_variant;intron_variant	MODIFIER	n.*1805C>G;c.4237-38C>G		DNMT1;MIR2454	protein_coding;pseudogene	NR_030812;NM_182651	DNA (cytosine-5)-methyltransferase 1	link	not_common	1/1	0,50,0	0	50	147	235,151,0,2073,151,2073	0/1	19,11,0	0	30	44	79,0,50,331,709,1040	1/1	0,29,0	0	29	83	171,86,0,1123,86,1123	0/0	25,0,0	0	23	63	0,63,945,63,945,945	0/0	35,0,0	0	30	81
chr7	15916199	A	G		SNP	183.51	227	PG4084_C01_13091088		PASS	downstream_gene_variant;intron_variant	MODIFIER	n.*1620T>C;c.4237-223T>C		DNMT1;MIR2454	protein_coding;pseudogene	NR_030812;NM_182651	DNA (cytosine-5)-methyltransferase 1	link	not_common	0/0	46,0	0	34	86	0,86,1210	0/0	24,0	0	21	60	0,60,895	0/0	30,1	0.0322581	31	78	0,78,1238	0/0	36,0	0	31	81	0,81,1198	0/0	35,0	0	29	81
chr7	15916335	A	G		SNP	246.51	250	PG4084_C01_13091089		PASS	downstream_gene_variant;intron_variant	MODIFIER	n.*1484T>C;c.4236+332T>C		DNMT1;MIR2454	protein_coding;pseudogene	NR_030812;NM_182651	DNA (cytosine-5)-methyltransferase 1	link	not_common	0/0	46,0	0	34	86	0,86,1210	0/0	21,0	0	21	60	0,60,900	0/0	34,0	0	30	80	0,80,1066	0/0	36,0	0	31	81	0,81,1198	0/0	30,0	0	28	81
chr7	15916363	A	G		SNP	227.51	230	PG4084_C01_13091090		PASS	downstream_gene_variant;intron_variant	MODIFIER	n.*1456T>C;c.4236+304T>C		DNMT1;MIR2454	protein_coding;pseudogene	NR_030812;NM_182651	DNA (cytosine-5)-methyltransferase 1	link	not_common	0/0	46,0	0	34	86	0,86,1210	0/0	20,0	0	18	42	0,42,701	0/0	34,0	0	30	80	0,80,1066	0/0	36,0	0	31	81	0,81,1215	0/0	26,0	0	22	60
chr7	15916461	GAGAGTGTGGGAAGTAAGAGGAGAAGC	G		DEL	195.28	237	PG4084_C01_13091091		DRAGENHardINDEL	downstream_gene_variant;intron_variant	MODIFIER	n.*1332_*1357delGCTTCTCCTCTTACTTCCCACACTCT;c.4236+180_4236+205delGCTTCTCCTCTTACTTCCCACACTCT		DNMT1;MIR2454	protein_coding;pseudogene	NR_030812;NM_182651	DNA (cytosine-5)-methyltransferase 1	link	not_common	0/0	46,0	0	34	86	0,86,1210	0/0	21,0	0	21	54	0,54,810	0/0	34,0	0	30	80	0,80,1066	0/0	37,0	0	29	81	0,81,1165	0/0	29,0	0	28	81
chr7	15916513	G	C		SNP	41.2	235	PG4084_C01_13091092		DRAGENHardSNP	downstream_gene_variant;intron_variant	MODIFIER	n.*1306C>G;c.4236+154C>G		DNMT1;MIR2454	protein_coding;pseudogene	NR_030812;NM_182651	DNA (cytosine-5)-methyltransferase 1	link	not_common	0/0	49,0	0	46	99	0,107,1735	0/0	23,0	0	20	57	0,57,855	0/0	33,0	0	32	81	0,81,1215	0/0	30,0	0	28	84	0,84,1143	0/1	11,12	0.521739	23	48
chr7	15916519	G	A		SNP	526.97	245	PG4084_C01_13091093		PASS	downstream_gene_variant;intron_variant	MODIFIER	n.*1300C>T;c.4236+148C>T		DNMT1;MIR2454	protein_coding;pseudogene	NR_030812;NM_182651	DNA (cytosine-5)-methyltransferase 1	link	not_common	1/1	0,52	1	52	153	240,156,0	0/1	11,8	0.421053	19	48	84,0,50	1/1	0,34	1	34	99	187,102,0	0/0	28,0	0	28	69	0,69,1100	0/1	12,12	0.5	24	48
chr7	15916529	T	A		SNP	511.97	237	PG4084_C01_13091094		PASS	downstream_gene_variant;intron_variant	MODIFIER	n.*1290A>T;c.4236+138A>T		DNMT1;MIR2454	protein_coding;pseudogene	NR_030812;NM_182651	DNA (cytosine-5)-methyltransferase 1	link	not_common	1/1	0,51	1	51	150	237,153,0	0/1	11,9	0.45	20	48	84,0,50	1/1	0,31	1	31	88	176,91,0	0/0	30,0	0	28	81	0,81,1215	0/1	12,9	0.428571	21	48
chr7	15916579	G	T		SNP	194.51	231	PG4084_C01_13091095		PASS	downstream_gene_variant;intron_variant	MODIFIER	n.*1240C>A;c.4236+88C>A		DNMT1;MIR2454	protein_coding;pseudogene	NR_030812;NM_182651	DNA (cytosine-5)-methyltransferase 1	link	not_common	0/0	48,0	0	42	99	0,114,1710	0/0	22,0	0	21	60	0,60,900	0/0	31,0	0	31	90	0,90,1182	0/0	26,0	0	23	66	0,66,872	0/0	25,0	0	22	60
chr7	15916647	G	A		SNP	451.08	256	PG4084_C01_13091096		PASS	downstream_gene_variant;intron_variant	MODIFIER	n.*1172C>T;c.4236+20C>T		DNMT1;MIR2454	protein_coding;pseudogene	NR_030812;NM_182651	DNA (cytosine-5)-methyltransferase 1	link	not_common	1/1	0,46	1	46	135	223,138,0	0/1	11,11	0.5	22	48	85,0,50	1/1	0,43	1	43	125	213,128,0	0/0	33,0	0	31	81	0,81,1229	0/0	28,0	0	28	81
chr7	15916796	A	G		SNP	211.51	246	PG4084_C01_13091097		PASS	downstream_gene_variant;synonymous_variant	LOW	c.4107T>C;n.*1023T>C	p.Ser1369Ser;	DNMT1;MIR2454	protein_coding;pseudogene	NM_182651;NR_030812	DNA (cytosine-5)-methyltransferase 1	link	not_common	0/0	45,1	0.0217391	32	80	0,80,1339	0/0	22,0	0	20	60	0,60,797	0/0	32,0	0	29	81	0,81,1215	0/0	29,0	0	29	78	0,78,1170	0/0	31,0	0	30	81
chr7	15916962	C	T		SNP	190.51	234	PG4084_C01_13091098		PASS	downstream_gene_variant;intron_variant	MODIFIER	n.*857G>A;c.4059-118G>A		DNMT1;MIR2454	protein_coding;pseudogene	NR_030812;NM_182651	DNA (cytosine-5)-methyltransferase 1	link	not_common	0/0	45,1	0.0217391	32	80	0,80,1339	0/0	27,0	0	25	69	0,69,965	0/0	33,0	0	29	81	0,81,1215	0/0	34,0	0	31	84	0,84,1260	0/0	37,0	0	30	81
chr7	15917110	C	T		SNP	190.51	241	PG4084_C01_13091099		PASS	downstream_gene_variant;intron_variant	MODIFIER	n.*709G>A;c.4058+118G>A		DNMT1;MIR2454	protein_coding;pseudogene	NR_030812;NM_182651	DNA (cytosine-5)-methyltransferase 1	link	not_common	0/0	45,1	0.0217391	32	80	0,80,1339	0/0	29,0	0	29	81	0,81,1215	0/0	33,0	0	29	81	0,81,1215	0/0	34,0	0	29	81	0,81,1203	0/0	32,0	0	30	81
chr7	15917120	T	G		SNP	110.44	240	PG4084_C01_13091100		PASS	downstream_gene_variant;intron_variant	MODIFIER	n.*699A>C;c.4058+108A>C		DNMT1;MIR2454	protein_coding;pseudogene	NR_030812;NM_182651	DNA (cytosine-5)-methyltransferase 1	link	not_common	0/0	45,1	0.0217391	32	80	0,80,1339	0/0	29,0	0	29	81	0,81,1215	0/0	34,0	0	31	90	0,90,1295	0/0	34,0	0	29	81	0,81,1203	0/0	32,0	0	30	81
chr7	15917121	C	G		SNP	107.44	239	PG4084_C01_13091101		PASS	downstream_gene_variant;intron_variant	MODIFIER	n.*698G>C;c.4058+107G>C		DNMT1;MIR2454	protein_coding;pseudogene	NR_030812;NM_182651	DNA (cytosine-5)-methyltransferase 1	link	not_common	0/0	45,1	0.0217391	32	80	0,80,1339	0/0	29,0	0	29	81	0,81,1215	0/0	34,0	0	31	90	0,90,1295	0/0	34,0	0	29	81	0,81,1203	0/0	32,0	0	30	81
chr7	15917123	CTAACA	C		DEL	107.21	239	PG4084_C01_13091102		PASS	downstream_gene_variant;intron_variant	MODIFIER	n.*691_*695delTGTTA;c.4058+100_4058+104delTGTTA		DNMT1;MIR2454	protein_coding;pseudogene	NR_030812;NM_182651	DNA (cytosine-5)-methyltransferase 1	link	not_common	0/0	45,1	0.0217391	32	80	0,80,1339	0/0	29,0	0	29	81	0,81,1215	0/0	34,0	0	31	90	0,90,1295	0/0	34,0	0	29	81	0,81,1203	0/0	32,0	0	30	81
chr7	15917263	T	C		SNP	217.51	239	PG4084_C01_13091103		PASS	downstream_gene_variant;synonymous_variant	LOW	c.4023A>G;n.*556A>G	p.Val1341Val;	DNMT1;MIR2454	protein_coding;pseudogene	NM_182651;NR_030812	DNA (cytosine-5)-methyltransferase 1	link	not_common	0/0	45,1	0.0217391	32	80	0,80,1339	0/0	38,0	0	27	81	0,81,1101	0/0	34,0	0	29	84	0,84,1257	0/0	34,0	0	29	81	0,81,1203	0/0	26,1	0.037037	25	62
chr7	15917493	C	T		SNP	137.44	251	PG4084_C01_13091104		PASS	downstream_gene_variant;intron_variant	MODIFIER	n.*326G>A;c.3892-99G>A		DNMT1;MIR2454	protein_coding;pseudogene	NR_030812;NM_182651	DNA (cytosine-5)-methyltransferase 1	link	not_common	0/0	45,1	0.0217391	32	80	0,80,1339	0/0	28,0	0	28	84	0,84,1131	0/0	33,0	0	29	81	0,81,1205	0/0	39,0	0	34	80	0,80,1398	0/0	28,0	0	27	78
chr7	15917507	C	T		SNP	217.51	253	PG4084_C01_13091105		PASS	downstream_gene_variant;intron_variant	MODIFIER	n.*312G>A;c.3892-113G>A		DNMT1;MIR2454	protein_coding;pseudogene	NR_030812;NM_182651	DNA (cytosine-5)-methyltransferase 1	link	not_common	0/0	45,1	0.0217391	32	80	0,80,1339	0/0	30,0	0	29	81	0,81,1211	0/0	33,0	0	29	81	0,81,1205	0/0	39,0	0	34	80	0,80,1398	0/0	29,0	0	28	81
chr7	15917517	T	C		SNP	218.51	257	PG4084_C01_13091106		PASS	downstream_gene_variant;intron_variant	MODIFIER	n.*302A>G;c.3892-123A>G		DNMT1;MIR2454	protein_coding;pseudogene	NR_030812;NM_182651	DNA (cytosine-5)-methyltransferase 1	link	not_common	0/0	45,1	0.0217391	32	80	0,80,1339	0/0	29,0	0	29	87	0,87,1161	0/0	33,0	0	29	81	0,81,1205	0/0	39,0	0	34	80	0,80,1398	0/0	29,0	0	28	81
chr7	15917656	TCTCCAGGAAGTTAACA	T		DEL	194.28	251	PG4084_C01_13091107		DRAGENHardINDEL	downstream_gene_variant;intron_variant	MODIFIER	n.*147_*162delTGTTAACTTCCTGGAG;c.3892-278_3892-263delTGTTAACTTCCTGGAG		DNMT1;MIR2454	protein_coding;pseudogene	NR_030812;NM_182651	DNA (cytosine-5)-methyltransferase 1	link	not_common	0/0	45,1	0.0217391	32	80	0,80,1339	0/0	35,1	0.0277778	34	87	0,87,1327	0/0	31,0	0	29	81	0,81,1215	0/0	32,0	0	28	81	0,81,1117	0/0	27,1	0.0357143	27	69
chr7	15917770	G	A		SNP	225.51	261	PG4084_C01_13091108		PASS	downstream_gene_variant;intron_variant	MODIFIER	n.*49C>T;c.3892-376C>T		DNMT1;MIR2454	protein_coding;pseudogene	NR_030812;NM_182651	DNA (cytosine-5)-methyltransferase 1	link	not_common	0/0	42,1	0.0232558	38	88	0,88,1512	0/0	28,0	0	28	81	0,81,1052	0/0	31,0	0	29	81	0,81,1215	0/0	31,0	0	29	81	0,81,1215	0/0	38,0	0	28	84
chr7	15917801	T	C		SNP	234.51	253	PG4084_C01_13091109		PASS	downstream_gene_variant;intron_variant	MODIFIER	n.*18A>G;c.3892-407A>G		DNMT1;MIR2454	protein_coding;pseudogene	NR_030812;NM_182651	DNA (cytosine-5)-methyltransferase 1	link	not_common	0/0	42,1	0.0232558	38	88	0,88,1512	0/0	26,0	0	24	60	0,60,952	0/0	31,0	0	29	81	0,81,1215	0/0	26,0	0	22	63	0,63,919	0/0	38,0	0	28	84
chr7	15917977	C	A		SNP	208.51	249	PG4084_C01_13091110		PASS	intron_variant;upstream_gene_variant	MODIFIER	n.-87G>T;c.3892-583G>T		DNMT1;MIR2454	protein_coding;pseudogene	NR_030812;NM_182651	DNA (cytosine-5)-methyltransferase 1	link	not_common	0/0	36,1	0.027027	34	82	0,82,1384	0/0	38,0	0	29	81	0,81,1215	0/0	37,0	0	29	81	0,81,1215	0/0	33,0	0	29	81	0,81,1161	0/0	35,0	0	30	81
chr7	15918210	G	A		SNP	204.51	228	PG4084_C01_13091111		PASS	intron_variant;upstream_gene_variant	MODIFIER	n.-320C>T;c.3891+520C>T		DNMT1;MIR2454	protein_coding;pseudogene	NR_030812;NM_182651	DNA (cytosine-5)-methyltransferase 1	link	not_common	0/0	41,0	0	33	87	0,87,1339	0/0	32,0	0	27	81	0,81,1104	0/0	38,0	0	30	81	0,81,1215	0/0	24,0	0	22	60	0,60,893	0/0	41,0	0	31	81
chr7	15918326	ACACC	A		DEL	229.28	247	PG4084_C01_13091112		PASS	intron_variant;upstream_gene_variant	MODIFIER	n.-440_-437delGGTG;c.3891+400_3891+403delGGTG		DNMT1;MIR2454	protein_coding;pseudogene	NR_030812;NM_182651	DNA (cytosine-5)-methyltransferase 1	link	not_common	0/0	41,0	0	33	87	0,87,1339	0/0	32,0	0	29	80	0,80,1207	0/0	38,0	0	30	81	0,81,1215	0/0	24,0	0	22	60	0,60,854	0/0	28,0	0	26	66
chr7	15918342	G	T		SNP	228.51	244	PG4084_C01_13091113		PASS	intron_variant;upstream_gene_variant	MODIFIER	n.-452C>A;c.3891+388C>A		DNMT1;MIR2454	protein_coding;pseudogene	NR_030812;NM_182651	DNA (cytosine-5)-methyltransferase 1	link	not_common	0/0	41,0	0	33	87	0,87,1339	0/0	32,0	0	29	80	0,80,1207	0/0	38,0	0	30	81	0,81,1215	0/0	24,0	0	22	60	0,60,854	0/0	27,0	0	26	69
chr7	15918417	C	T		SNP	146.44	267	PG4084_C01_13091114		PASS	intron_variant;upstream_gene_variant	MODIFIER	n.-527G>A;c.3891+313G>A		DNMT1;MIR2454	protein_coding;pseudogene	NR_030812;NM_182651	DNA (cytosine-5)-methyltransferase 1	link	not_common	0/0	36,0	0	32	84	0,84,1260	0/0	39,0	0	32	81	0,81,1255	0/0	38,0	0	30	81	0,81,1215	0/0	38,0	0	28	81	0,81,1215	0/0	34,0	0	31	84
chr7	15918461	C	T		SNP	752.43	291	PG4084_C01_13091115		PASS	intron_variant;upstream_gene_variant	MODIFIER	n.-571G>A;c.3891+269G>A		DNMT1;MIR2454	protein_coding;pseudogene	NR_030812;NM_182651	DNA (cytosine-5)-methyltransferase 1	link	not_common	1/1	0,30	1	30	87	175,90,0	0/1	15,22	0.594595	37	47	85,0,47	1/1	0,32	1	32	93	181,96,0	0/0	38,0	0	32	84	0,84,1260	0/1	20,15	0.428571	35	47
chr7	15918707	G	A		SNP	110.44	246	PG4084_C01_13091116		PASS	intron_variant;upstream_gene_variant	MODIFIER	n.-817C>T;c.3891+23C>T		DNMT1;MIR2454	protein_coding;pseudogene	NR_030812;NM_182651	DNA (cytosine-5)-methyltransferase 1	link	not_common	0/0	43,0	0	35	84	0,84,1337	0/0	30,0	0	28	80	0,80,1143	0/0	40,0	0	31	80	0,80,1095	0/0	30,0	0	28	81	0,81,1215	0/0	39,1	0.025	34	81
chr7	15918910	G	A		SNP	41.2	253	PG4084_C01_13091117		DRAGENHardSNP	intron_variant;upstream_gene_variant	MODIFIER	n.-1020C>T;c.3750-39C>T		DNMT1;MIR2454	protein_coding;pseudogene	NR_030812;NM_182651	DNA (cytosine-5)-methyltransferase 1	link	not_common	0/0	43,0	0	35	84	0,84,1337	0/0	30,0	0	27	81	0,81,1104	0/0	40,0	0	31	80	0,80,1095	0/0	37,0	0	27	81	0,81,1116	0/0	35,1	0.0277778	31	87
chr7	15919015	G	C		SNP	226.51	275	PG4084_C01_13091118		PASS	intron_variant;upstream_gene_variant	MODIFIER	n.-1125C>G;c.3750-144C>G		DNMT1;MIR2454	protein_coding;pseudogene	NR_030812;NM_182651	DNA (cytosine-5)-methyltransferase 1	link	not_common	0/0	47,0	0	44	87	0,87,1785	0/0	31,0	0	29	81	0,81,1138	0/0	42,0	0	37	99	0,99,1504	0/0	37,0	0	27	81	0,81,1116	0/0	40,0	0	33	84
chr7	15919021	C	A		SNP	423.08	273	PG4084_C01_13091119		PASS	intron_variant;upstream_gene_variant	MODIFIER	n.-1131G>T;c.3750-150G>T		DNMT1;MIR2454	protein_coding;pseudogene	NR_030812;NM_182651	DNA (cytosine-5)-methyltransferase 1	link	not_common	1/1	1,44	0.977778	45	122	209,125,0	0/1	13,18	0.580645	31	48	85,0,48	1/1	0,38	1	38	111	199,114,0	0/0	37,0	0	27	81	0,81,1116	0/0	40,0	0	33	84
chr7	15919107	T	C		SNP	210.51	265	PG4084_C01_13091120		PASS	intron_variant;upstream_gene_variant	MODIFIER	n.-1217A>G;c.3749+81A>G		DNMT1;MIR2454	protein_coding;pseudogene	NR_030812;NM_182651	DNA (cytosine-5)-methyltransferase 1	link	not_common	0/0	49,0	0	42	81	0,81,1626	0/0	31,1	0.03125	31	81	0,81,1217	0/0	27,0	0	24	60	0,60,940	0/0	37,0	0	27	81	0,81,1116	0/0	42,0	0	38	60
chr7	15919123	A	AG		INS	40.97	261	PG4084_C01_13091121		DRAGENHardINDEL	intron_variant;upstream_gene_variant	MODIFIER	n.-1234_-1233insC;c.3749+64_3749+65insC		DNMT1;MIR2454	protein_coding;pseudogene	NR_030812;NM_182651	DNA (cytosine-5)-methyltransferase 1	link	not_common	0/0	49,0	0	42	81	0,81,1626	0/0	31,1	0.03125	31	81	0,81,1229	0/0	31,0	0	30	81	0,81,1215	0/0	37,0	0	27	81	0,81,1116	0/1	19,18	0.486486	37	48
chr7	15919208	A	G		SNP	808.43	298	PG4084_C01_13091122		PASS	synonymous_variant;upstream_gene_variant	LOW	c.3729T>C;n.-1318T>C	p.Ser1243Ser;	DNMT1;MIR2454	protein_coding;pseudogene	NM_182651;NR_030812	DNA (cytosine-5)-methyltransferase 1	link	not_common	1/1	0,41	1	41	120	208,123,0	0/1	15,17	0.53125	32	48	85,0,50	1/1	0,41	1	41	120	208,123,0	0/0	39,0	0	33	83	0,83,1305	0/1	17,24	0.585366	41	47
chr7	15919298	A	G		SNP	214.51	273	PG4084_C01_13091123		PASS	synonymous_variant;upstream_gene_variant	LOW	c.3639T>C;n.-1408T>C	p.Asp1213Asp;	DNMT1;MIR2454	protein_coding;pseudogene	NM_182651;NR_030812	DNA (cytosine-5)-methyltransferase 1	link	not_common	0/0	50,0	0	36	96	0,96,1414	0/0	36,0	0	34	87	0,87,1289	0/0	44,0	0	32	81	0,81,1215	0/0	39,0	0	33	83	0,83,1305	0/0	44,0	0	41	99
chr7	15919346	A	G		SNP	225.51	268	PG4084_C01_13091124		PASS	synonymous_variant;upstream_gene_variant	LOW	c.3591T>C;n.-1456T>C	p.Ala1197Ala;	DNMT1;MIR2454	protein_coding;pseudogene	NM_182651;NR_030812	DNA (cytosine-5)-methyltransferase 1	link	not_common	0/0	50,0	0	36	96	0,96,1414	0/0	35,1	0.0277778	31	82	0,82,1247	0/0	44,0	0	32	81	0,81,1215	0/0	39,0	0	33	83	0,83,1305	0/0	44,0	0	35	93
chr7	15919418	C	T		SNP	244.51	256	PG4084_C01_13091125		PASS	synonymous_variant;upstream_gene_variant	LOW	c.3519G>A;n.-1528G>A	p.Ala1173Ala;	DNMT1;MIR2454	protein_coding;pseudogene	NM_182651;NR_030812	DNA (cytosine-5)-methyltransferase 1	link	not_common	0/0	50,0	0	36	96	0,96,1414	0/0	31,1	0.03125	28	81	0,81,1146	0/0	31,0	0	31	81	0,81,1215	0/0	27,0	0	26	72	0,72,1048	0/0	44,0	0	35	93
chr7	15919616	T	C		SNP	770.43	286	PG4084_C01_13091126		PASS	intron_variant;upstream_gene_variant	MODIFIER	n.-1726A>G;c.3466+15A>G		DNMT1;MIR2454	protein_coding;pseudogene	NR_030812;NM_182651	DNA (cytosine-5)-methyltransferase 1	link	not_common	1/1	0,50	1	50	146	234,149,0	0/1	9,23	0.71875	32	39	85,0,37	1/1	0,31	1	31	90	178,93,0	0/0	40,0	0	30	84	0,84,1260	0/1	26,21	0.446809	47	47
chr7	15919655	A	G		SNP	103.44	238	PG4084_C01_13091127		PASS	synonymous_variant;upstream_gene_variant	LOW	c.3442T>C;n.-1765T>C	p.Leu1148Leu;	DNMT1;MIR2454	protein_coding;pseudogene	NM_182651;NR_030812	DNA (cytosine-5)-methyltransferase 1	link	not_common	0/0	49,0	0	42	99	0,111,1665	0/0	23,0	0	23	63	0,63,945	0/0	20,1	0.047619	21	48	0,48,758	0/0	29,1	0.0333333	30	75	0,75,1134	0/0	43,0	0	31	81
chr7	15919838	A	G		SNP	581.71	240	PG4084_C01_13091128		PASS	intron_variant;upstream_gene_variant	MODIFIER	n.-1948T>C;c.3338-79T>C		DNMT1;MIR2454	protein_coding;pseudogene	NR_030812;NM_182651	DNA (cytosine-5)-methyltransferase 1	link	not_common	1/1	0,42	1	42	123	211,126,0	0/1	12,13	0.52	25	48	85,0,50	1/1	0,33	1	33	96	184,99,0	0/0	36,0	0	28	81	0,81,1215	0/1	17,14	0.451613	31	48
chr7	15919967	T	C		SNP	41.2	216	PG4084_C01_13091129		DRAGENHardSNP	synonymous_variant;upstream_gene_variant	LOW	c.3324A>G;n.-2077A>G	p.Lys1108Lys;	DNMT1;MIR2454	protein_coding;pseudogene	NM_182651;NR_030812	DNA (cytosine-5)-methyltransferase 1	link	not_common	0/0	40,0	0	36	89	0,89,1472	0/0	24,0	0	22	60	0,60,900	0/0	37,0	0	30	81	0,81,1260	0/0	27,0	0	25	72	0,72,1038	0/0	34,0	0	29	81
chr7	15920074	G	A		SNP	101.44	227	PG4084_C01_13091130		PASS	intron_variant;upstream_gene_variant	MODIFIER	n.-2184C>T;c.3253-36C>T		DNMT1;MIR2454	protein_coding;pseudogene	NR_030812;NM_182651	DNA (cytosine-5)-methyltransferase 1	link	not_common	0/0	38,0	0	33	87	0,87,1305	0/0	26,0	0	24	69	0,69,976	0/0	33,0	0	29	81	0,81,1215	0/0	31,0	0	27	81	0,81,1105	0/0	36,0	0	32	81
chr7	15920342	C	T		SNP	492.97	237	PG4084_C01_13091131		PASS	intron_variant;upstream_gene_variant	MODIFIER	n.-2452G>A;c.3253-304G>A		DNMT1;MIR2454	protein_coding;pseudogene	NR_030812;NM_182651	DNA (cytosine-5)-methyltransferase 1	link	not_common	1/1	0,35	1	35	101	188,104,0	0/1	9,17	0.653846	26	46	85,0,45	1/1	0,40	1	40	117	205,120,0	0/0	26,1	0.037037	27	51	0,51,992	0/1	17,14	0.451613	31	48
chr7	15920344	T	C		SNP	95.44	237	PG4084_C01_13091132		PASS	intron_variant;upstream_gene_variant	MODIFIER	n.-2454A>G;c.3253-306A>G		DNMT1;MIR2454	protein_coding;pseudogene	NR_030812;NM_182651	DNA (cytosine-5)-methyltransferase 1	link	not_common	0/0	41,1	0.0238095	40	60	0,60,900	0/0	26,2	0.0714286	27	38	0,38,923	0/0	42,0	0	42	81	0,81,1215	0/0	26,0	0	26	62	0,62,940	0/0	29,0	0	27	60
chr7	15920391	A	AG		INS	463.54	230	PG4084_C01_13091133		PASS	intron_variant;upstream_gene_variant	MODIFIER	n.-2502_-2501insC;c.3253-354_3253-353insC		DNMT1;MIR2454	protein_coding;pseudogene	NR_030812;NM_182651	DNA (cytosine-5)-methyltransferase 1	link	not_common	1/1	0,36	1	36	104	186,107,0	0/1	9,19	0.678571	28	44	79,0,42	1/1	1,37	0.973684	38	98	180,101,0	0/0	27,3	0.1	30	44	0,44,988	0/1	12,9	0.428571	21	48
chr7	15920392	G	GGA		INS	154.28	244	PG4084_C01_13091134		PASS	intron_variant;upstream_gene_variant	MODIFIER	n.-2503_-2502insTC;c.3253-355_3253-354insTC		DNMT1;MIR2454	protein_coding;pseudogene	NR_030812;NM_182651	DNA (cytosine-5)-methyltransferase 1	link		NA	NA	NA	NA	NA	NA	NA	NA	NA	NA	NA	NA	NA	NA	NA	NA	NA	NA	0/0	27,3	0.1	30	44	0,44,988	0/0	20,2	0.0909091	21	0
chr7	15920407	T	G		SNP	718.43	220	PG4084_C01_13091135		PASS	intron_variant;upstream_gene_variant	MODIFIER	n.-2517A>C;c.3253-369A>C		DNMT1;MIR2454	protein_coding;pseudogene	NR_030812;NM_182651	DNA (cytosine-5)-methyltransferase 1	link	not_common	1/1	0,36	1	36	105	193,108,0	0/1	9,18	0.666667	27	45	85,0,43	1/1	0,37	1	37	108	196,111,0	0/0	29,0	0	29	81	0,81,1215	0/1	13,8	0.380952	21	46
chr7	15920678	G	A		SNP	98.04	248	PG4084_C01_13091136		PASS	intron_variant;upstream_gene_variant	MODIFIER	n.-2788C>T;c.3253-640C>T		DNMT1;MIR2454	protein_coding;pseudogene	NR_030812;NM_182651	DNA (cytosine-5)-methyltransferase 1	link		NA	NA	NA	NA	NA	NA	0/0	37,0	0	35	30	0,30,450	NA	NA	NA	NA	NA	NA	0/0	32,0	0	31	81	0,81,1179	0/0	34,0	0	33	39
chr7	15920682	GTGTT	G		DEL	724.2	264	PG4084_C01_13091137		PASS	intron_variant;upstream_gene_variant	MODIFIER	n.-2796_-2793delAACA;c.3252+644_3253-645delAACA		DNMT1;MIR2454	protein_coding;pseudogene	NR_030812;NM_182651	DNA (cytosine-5)-methyltransferase 1	link	not_common	1/1	0,45	1	45	132	214,135,0	0/1	11,26	0.702703	37	39	79,0,36	1/1	0,33	1	33	96	178,99,0	0/0	32,0	0	31	81	0,81,1179	0/1	14,18	0.5625	32	48
chr7	15920785	T	A		SNP	776.43	296	PG4084_C01_13091138		PASS	intron_variant;upstream_gene_variant	MODIFIER	n.-2895A>T;c.3252+545A>T		DNMT1;MIR2454	protein_coding;pseudogene	NR_030812;NM_182651	DNA (cytosine-5)-methyltransferase 1	link	not_common	1/1	0,38	1	38	111	199,114,0	0/1	21,24	0.533333	45	48	85,0,50	1/1	0,38	1	38	111	199,114,0	0/0	32,0	0	30	84	0,84,1260	0/1	23,15	0.394737	38	45
chr7	15920860	T	C		SNP	739.43	271	PG4084_C01_13091139		PASS	intron_variant;upstream_gene_variant	MODIFIER	n.-2970A>G;c.3252+470A>G		DNMT1;MIR2454	protein_coding;pseudogene	NR_030812;NM_182651	DNA (cytosine-5)-methyltransferase 1	link	not_common	1/1	0,46	1	46	135	223,138,0	0/1	19,19	0.5	38	48	85,0,50	1/1	0,32	1	32	93	181,96,0	0/0	34,0	0	31	83	0,83,1257	0/1	20,13	0.393939	33	46
chr7	15920934	C	T		SNP	722.43	233	PG4084_C01_13091140		PASS	intron_variant;upstream_gene_variant	MODIFIER	n.-3044G>A;c.3252+396G>A		DNMT1;MIR2454	protein_coding;pseudogene	NR_030812;NM_182651	DNA (cytosine-5)-methyltransferase 1	link	not_common	1/1	1,47	0.979167	48	131	219,134,0	0/1	7,18	0.72	25	42	85,0,39	1/1	0,30	1	30	86	174,89,0	0/0	33,0	0	31	81	0,81,1191	0/1	11,9	0.45	20	48
chr7	15920984	T	C		SNP	670.43	188	PG4084_C01_13091141		PASS	intron_variant;upstream_gene_variant	MODIFIER	n.-3094A>G;c.3252+346A>G		DNMT1;MIR2454	protein_coding;pseudogene	NR_030812;NM_182651	DNA (cytosine-5)-methyltransferase 1	link	not_common	1/1	0,30	1	30	87	175,90,0	0/1	10,13	0.565217	23	48	85,0,49	1/1	0,25	1	25	72	160,75,0	0/0	26,0	0	24	60	0,60,963	0/1	8,7	0.466667	15	48
chr7	15921044	A	G		SNP	36.22	214	PG4084_C01_13091142		DRAGENHardSNP	intron_variant;upstream_gene_variant	MODIFIER	n.-3154T>C;c.3252+286T>C		DNMT1;MIR2454	protein_coding;pseudogene	NR_030812;NM_182651	DNA (cytosine-5)-methyltransferase 1	link	not_common	0/0	36,1	0.027027	34	30	0,30,450	0/0	41,0	0	39	66	0,66,990	0/0	23,0	0	22	24	0,24,360	0/0	27,0	0	24	66	0,66,938	0/0	17,0	0	16	24
chr7	15921074	C	CAGTTGTGT		INS	688.2	252	PG4084_C01_13091143		DRAGENHardINDEL	intron_variant;upstream_gene_variant	MODIFIER	n.-3185_-3184insACACAACT;c.3252+255_3252+256insACACAACT		DNMT1;MIR2454	protein_coding;pseudogene	NR_030812;NM_182651	DNA (cytosine-5)-methyltransferase 1	link	not_common	1/1	0,37	1	37	107	188,110,0	0/1	21,22	0.511628	43	48	78,0,50	1/1	0,27	1	27	74	155,77,0	0/0	32,0	0	31	87	0,87,1305	0/1	11,10	0.47619	21	46
chr7	15921075	C	CT		INS	682.2	254	PG4084_C01_13091144		PASS	intron_variant;upstream_gene_variant	MODIFIER	n.-3186_-3185insA;c.3252+254_3252+255insA		DNMT1;MIR2454	protein_coding;pseudogene	NR_030812;NM_182651	DNA (cytosine-5)-methyltransferase 1	link	not_common	1/1	1,36	0.972973	37	104	185,107,0	0/1	16,26	0.619048	42	47	79,0,46	1/1	2,25	0.925926	27	68	150,71,0	0/0	32,0	0	31	87	0,87,1305	0/1	7,15	0.681818	22	47
chr7	15921089	C	T		SNP	729.43	260	PG4084_C01_13091145		PASS	intron_variant;upstream_gene_variant	MODIFIER	n.-3199G>A;c.3252+241G>A		DNMT1;MIR2454	protein_coding;pseudogene	NR_030812;NM_182651	DNA (cytosine-5)-methyltransferase 1	link	not_common	1/1	0,36	1	36	104	192,107,0	0/1	19,24	0.55814	43	48	85,0,49	1/1	0,28	1	28	81	169,84,0	0/0	33,0	0	32	93	0,93,1274	0/1	11,12	0.521739	23	48
chr7	15921133	C	T		SNP	740.43	265	PG4084_C01_13091146		PASS	intron_variant;upstream_gene_variant	MODIFIER	n.-3243G>A;c.3252+197G>A		DNMT1;MIR2454	protein_coding;pseudogene	NR_030812;NM_182651	DNA (cytosine-5)-methyltransferase 1	link	not_common	1/1	0,43	1	43	126	214,129,0	0/1	20,24	0.545455	44	48	85,0,49	1/1	0,26	1	26	75	163,78,0	0/0	37,0	0	32	81	0,81,1215	0/1	13,9	0.409091	22	47
chr7	15921173	G	A		SNP	131.44	277	PG4084_C01_13091147		PASS	intron_variant;upstream_gene_variant	MODIFIER	n.-3283C>T;c.3252+157C>T		DNMT1;MIR2454	protein_coding;pseudogene	NR_030812;NM_182651	DNA (cytosine-5)-methyltransferase 1	link	not_common	0/0	43,0	0	39	99	0,105,1575	0/0	40,0	0	38	91	0,91,1391	0/0	38,1	0.025641	39	76	0,76,1473	0/0	37,0	0	32	81	0,81,1215	0/0	31,0	0	30	84
chr7	15921180	T	C		SNP	787.43	285	PG4084_C01_13091148		PASS	intron_variant;upstream_gene_variant	MODIFIER	n.-3290A>G;c.3252+150A>G		DNMT1;MIR2454	protein_coding;pseudogene	NR_030812;NM_182651	DNA (cytosine-5)-methyltransferase 1	link	not_common	1/1	0,45	1	45	132	220,135,0	0/1	16,24	0.6	40	47	85,0,47	1/1	0,35	1	35	102	190,105,0	0/0	37,0	0	32	81	0,81,1215	0/1	16,15	0.483871	31	48
chr7	15921333	G	A		SNP	37.2	224	PG4084_C01_13091149		DRAGENHardSNP	synonymous_variant;upstream_gene_variant	LOW	c.3249C>T;n.-3443C>T	p.Leu1083Leu;	DNMT1;MIR2454	protein_coding;pseudogene	NM_182651;NR_030812	DNA (cytosine-5)-methyltransferase 1	link	not_common	0/0	50,0	0	41	99	0,103,1620	0/0	34,0	0	31	81	0,81,1215	0/0	31,0	0	29	81	0,81,1185	0/0	26,0	0	23	60	0,60,900	0/0	27,0	0	22	60
chr7	15921408	G	A		SNP	107.44	238	PG4084_C01_13091150		PASS	synonymous_variant;upstream_gene_variant	LOW	c.3174C>T;n.-3518C>T	p.Thr1058Thr;	DNMT1;MIR2454	protein_coding;pseudogene	NM_182651;NR_030812	DNA (cytosine-5)-methyltransferase 1	link	not_common	0/0	50,0	0	41	99	0,103,1620	0/0	34,0	0	31	81	0,81,1215	0/0	29,0	0	28	81	0,81,1215	0/0	24,0	0	21	60	0,60,877	0/0	33,0	0	30	81
chr7	15921536	G	A		SNP	703.43	244	PG4084_C01_13091151		PASS	intron_variant;upstream_gene_variant	MODIFIER	n.-3646C>T;c.3060-14C>T		DNMT1;MIR2454	protein_coding;pseudogene	NR_030812;NM_182651	DNA (cytosine-5)-methyltransferase 1	link	not_common	1/1	0,38	1	38	111	199,114,0	0/1	17,14	0.451613	31	48	84,0,50	1/1	0,30	1	30	87	175,90,0	0/0	37,0	0	30	81	0,81,1215	0/1	14,10	0.416667	24	47
chr7	15921792	G	C		SNP	651.43	218	PG4084_C01_13091152		PASS	intron_variant;upstream_gene_variant	MODIFIER	n.-3902C>G;c.3060-270C>G		DNMT1;MIR2454	protein_coding;pseudogene	NR_030812;NM_182651	DNA (cytosine-5)-methyltransferase 1	link	not_common	1/1	0,29	1	29	84	172,87,0	0/1	13,13	0.5	26	48	85,0,50	1/1	0,23	1	23	66	154,69,0	0/0	21,0	0	20	51	0,51,765	0/1	15,14	0.482759	29	48
chr7	15922295	ACCAC	A		DEL	49.26	288	PG4084_C01_13091153		DRAGENHardINDEL	intron_variant;upstream_gene_variant	MODIFIER	n.-4409_-4406delGTGG;c.3059+89_3059+92delGTGG		DNMT1;MIR2454	protein_coding;pseudogene	NR_030812;NM_182651	DNA (cytosine-5)-methyltransferase 1	link		0/0	20,14	0.411765	33	0	0,0,45	0/0	29,6	0.171429	35	0	0,0,855	0/0	18,14	0.4375	32	0	0,0,45	0/0	35,4	0.102564	39	54	0,54,983	0/0	20,16	0.444444	36	0
chr7	15922297	CA	C		DEL	136.33	290	PG4084_C01_13091154		PASS	intron_variant;upstream_gene_variant	MODIFIER	n.-4408delT;c.3059+90delT		DNMT1;MIR2454	protein_coding;pseudogene	NR_030812;NM_182651	DNA (cytosine-5)-methyltransferase 1	link		0/0	20,14	0.411765	33	0	0,0,45	0/0	36,2	0.0526316	36	45	0,45,675	0/0	34,0	0	33	12	0,12,180	0/0	39,0	0	39	93	0,93,1395	0/0	33,3	0.0833333	36	48
chr7	15922298	A	G		SNP	336.63	240	PG4084_C01_13091155		PASS	intron_variant;upstream_gene_variant	MODIFIER	n.-4408T>C;c.3059+90T>C		DNMT1;MIR2454	protein_coding;pseudogene	NR_030812;NM_182651	DNA (cytosine-5)-methyltransferase 1	link		1/1	4,16	0.8	20	15	90,18,0	0/1	10,11	0.52381	24	44	85,0,42	1/1	0,14	1	14	38	125,41,0	0/0	32,6	0.157895	38	0	0,0,760	0/1	8,8	0.5	18	48
chr7	15922300	C	CCCCCA,CTG	CCCCCA	INS	179.44	281	PG4084_C01_13091156		PASS	intron_variant;upstream_gene_variant	MODIFIER	n.-4411_-4410insTGGGG;c.3059+87_3059+88insTGGGG		DNMT1;MIR2454	protein_coding;pseudogene	NR_030812;NM_182651	DNA (cytosine-5)-methyltransferase 1	link	not_common	0/0	32,3,3	0.0789474	34	6	0,6,90,6,90,90	0/0	38,1,1	0.025	39	60	0,60,900,60,900,900	0/0	32,3,3	0.0789474	35	21	0,21,315,21,315,315	0/0	37,0,0	0	37	90	0,90,1350,90,1350,1350	0/1	9,10,0	0.526316	19	48
chr7	15922300	C	CCCCCA,CTG	CTG	INS	179.44	281	PG4084_C01_13091156		PASS	intron_variant;upstream_gene_variant	MODIFIER	n.-4411_-4410insCA;c.3059+87_3059+88insCA		DNMT1;MIR2454	protein_coding;pseudogene	NR_030812;NM_182651	DNA (cytosine-5)-methyltransferase 1	link	not_common	0/0	32,3,3	0.0789474	34	6	0,6,90,6,90,90	0/0	38,1,1	0.025	39	60	0,60,900,60,900,900	0/0	32,3,3	0.0789474	35	21	0,21,315,21,315,315	0/0	37,0,0	0	37	90	0,90,1350,90,1350,1350	0/1	9,10,0	0	19	48
chr7	15922303	C	CCCCCG,CTG	CCCCCG	INS	290.9	264	PG4084_C01_13091157		PASS	intron_variant;upstream_gene_variant	MODIFIER	n.-4414_-4413insCGGGG;c.3059+84_3059+85insCGGGG		DNMT1;MIR2454	protein_coding;pseudogene	NR_030812;NM_182651	DNA (cytosine-5)-methyltransferase 1	link		1/1	0,18,0	1	18	51	118,54,0,764,55,764	0/1	13,13,0	0.5	26	48	64,0,50,502,429,931	1/1	0,15,0	1	15	42	109,45,0,667,45,667	0/0	37,0,0	0	37	90	0,90,1350,90,1350,1350	0/0	33,5,5	0.116279	35	0
chr7	15922303	C	CCCCCG,CTG	CTG	INS	290.9	264	PG4084_C01_13091157		PASS	intron_variant;upstream_gene_variant	MODIFIER	n.-4414_-4413insCA;c.3059+84_3059+85insCA		DNMT1;MIR2454	protein_coding;pseudogene	NR_030812;NM_182651	DNA (cytosine-5)-methyltransferase 1	link		1/1	0,18,0	0	18	51	118,54,0,764,55,764	0/1	13,13,0	0	26	48	64,0,50,502,429,931	1/1	0,15,0	0	15	42	109,45,0,667,45,667	0/0	37,0,0	0	37	90	0,90,1350,90,1350,1350	0/0	33,5,5	0.116279	35	0
chr7	15922305	CCCG	C		DEL	42.01	301	PG4084_C01_13091158		DRAGENHardINDEL	intron_variant;upstream_gene_variant	MODIFIER	n.-4418_-4416delCGG;c.3059+80_3059+82delCGG		DNMT1;MIR2454	protein_coding;pseudogene	NR_030812;NM_182651	DNA (cytosine-5)-methyltransferase 1	link	not_common	0/0	34,0	0	33	51	0,51,765	0/0	39,1	0.025	39	81	0,81,1215	0/0	37,0	0	37	60	0,60,900	0/0	37,0	0	37	90	0,90,1350	0/0	33,5	0.131579	35	0
chr7	15922308	GC	G		DEL	51.65	303	PG4084_C01_13091159		DRAGENHardINDEL	intron_variant;upstream_gene_variant	MODIFIER	n.-4419delG;c.3059+79delG		DNMT1;MIR2454	protein_coding;pseudogene	NR_030812;NM_182651	DNA (cytosine-5)-methyltransferase 1	link		0/0	22,13	0.371429	35	0	0,0,426	0/0	24,15	0.384615	39	0	0,0,558	0/0	22,16	0.421053	38	0	0,0,265	0/0	19,18	0.486486	37	0	0,0,262	0/0	33,5	0.131579	35	0
chr7	15922326	G	A		SNP	170.32	298	PG4084_C01_13091160		PASS	intron_variant;upstream_gene_variant	MODIFIER	n.-4436C>T;c.3059+62C>T		DNMT1;MIR2454	protein_coding;pseudogene	NR_030812;NM_182651	DNA (cytosine-5)-methyltransferase 1	link	not_common	0/0	27,9	0.25	36	0	0,0,721	0/0	23,11	0.323529	33	0	0,0,669	0/0	24,12	0.333333	36	0	0,0,532	0/0	31,0	0	31	75	0,75,1125	0/0	28,11	0.282051	37	0
chr7	15922704	C	T		SNP	40.2	248	PG4084_C01_13091161		DRAGENHardSNP	intron_variant;upstream_gene_variant	MODIFIER	n.-4814G>A;c.2838-95G>A		DNMT1;MIR2454	protein_coding;pseudogene	NR_030812;NM_182651	DNA (cytosine-5)-methyltransferase 1	link	not_common	0/0	38,1	0.025641	28	81	0,81,1206	0/0	32,0	0	29	84	0,84,1135	0/0	32,0	0	30	81	0,81,1167	0/0	37,0	0	31	81	0,81,1215	0/0	33,1	0.0294118	34	60
chr7	15922835	C	T		SNP	35.2	251	PG4084_C01_13091162		DRAGENHardSNP	intron_variant;upstream_gene_variant	MODIFIER	n.-4945G>A;c.2838-226G>A		DNMT1;MIR2454	protein_coding;pseudogene	NR_030812;NM_182651	DNA (cytosine-5)-methyltransferase 1	link	not_common	0/0	38,1	0.025641	28	81	0,81,1206	0/0	38,0	0	33	86	0,86,1335	0/0	33,0	0	29	81	0,81,1185	0/0	29,0	0	29	78	0,78,1170	0/1	27,16	0.372093	43	43
chr7	15922895	A	G		SNP	315.86	265	PG4084_C01_13091163		PASS	intron_variant	MODIFIER	c.2838-286T>C		DNMT1	protein_coding	NM_182651	DNA (cytosine-5)-methyltransferase 1	link	not_common	0/0	32,0	0	31	81	0,81,1215	0/0	38,0	0	33	86	0,86,1335	0/0	33,0	0	29	81	0,81,1185	0/0	22,0	0	22	50	0,50,759	0/1	19,18	0.486486	37	48
chr7	15922938	T	C		SNP	155.44	240	PG4084_C01_13091164		PASS	intron_variant	MODIFIER	c.2838-329A>G		DNMT1	protein_coding	NM_182651	DNA (cytosine-5)-methyltransferase 1	link	not_common	0/0	29,1	0.0333333	30	74	0,74,1105	0/0	34,0	0	32	81	0,81,1151	0/0	27,0	0	23	66	0,66,990	0/0	21,0	0	21	54	0,54,810	0/0	27,0	0	26	72
chr7	15923031	T	C		SNP	294.86	243	PG4084_C01_13091165		PASS	intron_variant	MODIFIER	c.2838-422A>G		DNMT1	protein_coding	NM_182651	DNA (cytosine-5)-methyltransferase 1	link	not_common	0/0	40,0	0	30	80	0,80,1140	0/0	26,0	0	23	60	0,60,925	0/0	35,0	0	27	81	0,81,1116	0/0	31,2	0.0606061	33	68	0,68,1202	0/1	10,23	0.69697	33	41
chr7	15923087	A	G		SNP	286.86	247	PG4084_C01_13091166		PASS	intron_variant	MODIFIER	c.2838-478T>C		DNMT1	protein_coding	NM_182651	DNA (cytosine-5)-methyltransferase 1	link	not_common	0/0	40,0	0	30	80	0,80,1140	0/0	28,1	0.0344828	29	57	0,57,1063	0/0	35,0	0	27	81	0,81,1116	0/0	34,0	0	29	81	0,81,1068	0/1	16,20	0.555556	36	48
chr7	15923134	G	A,T	A	SNP	247.32	273	PG4084_C01_13091167		PASS	intron_variant	MODIFIER	c.2838-525C>T		DNMT1	protein_coding	NM_182651	DNA (cytosine-5)-methyltransferase 1	link	not_common	0/0	47,0,0	0	44	99	0,117,1755,117,1755,1755	0/0	33,0,0	0	30	81	0,81,1215,81,1215,1215	0/0	40,0,0	0	39	99	0,105,1575,105,1575,1575	0/0	34,0,0	0	29	81	0,81,1068,81,1068,1068	0/1	21,12,0	0.363636	33	44
chr7	15923134	G	A,T	T	SNP	247.32	273	PG4084_C01_13091167		PASS	intron_variant	MODIFIER	c.2838-525C>A		DNMT1	protein_coding	NM_182651	DNA (cytosine-5)-methyltransferase 1	link	not_common	0/0	47,0,0	0	44	99	0,117,1755,117,1755,1755	0/0	33,0,0	0	30	81	0,81,1215,81,1215,1215	0/0	40,0,0	0	39	99	0,105,1575,105,1575,1575	0/0	34,0,0	0	29	81	0,81,1068,81,1068,1068	0/1	21,12,0	0	33	44
chr7	15923143	T	C		SNP	437.08	266	PG4084_C01_13091168		PASS	intron_variant	MODIFIER	c.2838-534A>G		DNMT1	protein_coding	NM_182651	DNA (cytosine-5)-methyltransferase 1	link	not_common	1/1	0,44	1	44	129	217,132,0	0/1	14,21	0.6	35	47	85,0,47	1/1	0,40	1	40	117	205,120,0	0/0	34,0	0	29	81	0,81,1068	0/0	32,0	0	29	81
chr7	15923287	A	C		SNP	193.51	268	PG4084_C01_13091169		PASS	intron_variant	MODIFIER	c.2838-678T>G		DNMT1	protein_coding	NM_182651	DNA (cytosine-5)-methyltransferase 1	link	not_common	0/0	49,0	0	43	99	0,114,1710	0/0	39,0	0	36	96	0,96,1440	0/0	34,0	0	30	84	0,84,1260	0/0	32,0	0	31	84	0,84,1260	0/1	17,20	0.540541	37	48
chr7	15923332	G	C		SNP	513.97	284	PG4084_C01_13091170		PASS	intron_variant	MODIFIER	c.2838-723C>G		DNMT1	protein_coding	NM_182651	DNA (cytosine-5)-methyltransferase 1	link	not_common	1/1	0,51	1	51	150	238,154,0	0/1	17,18	0.514286	35	48	85,0,50	1/1	0,30	1	30	87	175,90,0	0/0	34,0	0	32	81	0,81,1215	0/0	41,0	0	34	81
chr7	15923514	A	G		SNP	41.2	250	PG4084_C01_13091171		DRAGENHardSNP	intron_variant	MODIFIER	c.2837+785T>C		DNMT1	protein_coding	NM_182651	DNA (cytosine-5)-methyltransferase 1	link	not_common	0/0	39,0	0	38	90	0,90,1350	0/0	37,0	0	34	81	0,81,1215	0/0	31,0	0	31	81	0,81,1215	0/0	32,0	0	29	81	0,81,1215	0/1	9,18	0.666667	27	45
chr7	15923547	T	C		SNP	642.61	252	PG4084_C01_13091172		PASS	intron_variant	MODIFIER	c.2837+752A>G		DNMT1	protein_coding	NM_182651	DNA (cytosine-5)-methyltransferase 1	link	not_common	1/1	0,42	1	42	123	211,126,0	0/1	17,12	0.413793	29	47	83,0,50	1/1	0,23	1	23	66	154,69,0	0/0	33,1	0.0294118	34	72	0,72,1310	0/1	12,16	0.571429	28	48
chr7	15923581	GC	G		DEL	530.48	244	PG4084_C01_13091173		PASS	intron_variant	MODIFIER	c.2837+717delG		DNMT1	protein_coding	NM_182651	DNA (cytosine-5)-methyltransferase 1	link	not_common	1/1	0,45	1	45	132	214,135,0	0/1	14,13	0.481481	27	48	79,0,50	1/1	0,21	1	21	60	142,63,0	0/0	32,1	0.030303	30	81	0,81,1215	0/1	13,15	0.535714	28	48
chr7	15923610	C	A		SNP	749.43	253	PG4084_C01_13091174		PASS	intron_variant	MODIFIER	c.2837+689G>T		DNMT1	protein_coding	NM_182651	DNA (cytosine-5)-methyltransferase 1	link	not_common	1/1	0,45	1	45	132	219,135,0	0/1	14,12	0.461538	26	48	84,0,50	1/1	0,23	1	23	66	154,69,0	0/0	32,1	0.030303	30	81	0,81,1215	0/1	18,21	0.538462	39	48
chr7	15923672	T	G		SNP	120.46	271	PG4084_C01_13091175		DRAGENHardSNP	intron_variant	MODIFIER	c.2837+627A>C		DNMT1	protein_coding	NM_182651	DNA (cytosine-5)-methyltransferase 1	link	not_common	0/0	50,0	0	48	99	0,103,1800	0/0	30,0	0	29	81	0,81,1215	0/0	30,0	0	29	81	0,81,1193	0/0	35,0	0	31	81	0,81,1222	0/1	23,24	0.510638	47	48
chr7	15923787	CTTTTT	C,CT,CTTTTTT	C	DEL	545.37	270	PG4084_C01_13091176		PASS	intron_variant	MODIFIER	c.2837+507_2837+511delAAAAA		DNMT1	protein_coding	NM_182651	DNA (cytosine-5)-methyltransferase 1	link		1/1	0,37,0,0	1	37	109	164,112,0,1624,112,1624,1624,112,1624,1624	0/1	11,19,0,0	0.633333	30	46	52,0,45,798,452,1250,798,452,1250,1250	1/1	2,26,0,0	0.928571	28	41	96,44,0,919,77,953,919,77,953,953	0/0	36,0,0,0	0	33	87	0,87,1194,87,1194,1194,87,1194,1194,1194	2/3	0,0,12,15	0	27	49
chr7	15923787	CTTTTT	C,CT,CTTTTTT	CT	DEL	545.37	270	PG4084_C01_13091176		PASS	intron_variant	MODIFIER	c.2837+507_2837+510delAAAA		DNMT1	protein_coding	NM_182651	DNA (cytosine-5)-methyltransferase 1	link		1/1	0,37,0,0	0	37	109	164,112,0,1624,112,1624,1624,112,1624,1624	0/1	11,19,0,0	0	30	46	52,0,45,798,452,1250,798,452,1250,1250	1/1	2,26,0,0	0	28	41	96,44,0,919,77,953,919,77,953,953	0/0	36,0,0,0	0	33	87	0,87,1194,87,1194,1194,87,1194,1194,1194	2/3	0,0,12,15	0.444444	27	49
chr7	15923787	CTTTTT	C,CT,CTTTTTT	CTTTTTT	INS	545.37	270	PG4084_C01_13091176		PASS	intron_variant	MODIFIER	c.2837+506_2837+507insA		DNMT1	protein_coding	NM_182651	DNA (cytosine-5)-methyltransferase 1	link		1/1	0,37,0,0	0	37	109	164,112,0,1624,112,1624,1624,112,1624,1624	0/1	11,19,0,0	0	30	46	52,0,45,798,452,1250,798,452,1250,1250	1/1	2,26,0,0	0	28	41	96,44,0,919,77,953,919,77,953,953	0/0	36,0,0,0	0	33	87	0,87,1194,87,1194,1194,87,1194,1194,1194	2/3	0,0,12,15	0.555556	27	49
chr7	15923803	T	TTC		INS	41.18	259	PG4084_C01_13091177		DRAGENHardINDEL	intron_variant	MODIFIER	c.2837+495_2837+496insGA		DNMT1	protein_coding	NM_182651	DNA (cytosine-5)-methyltransferase 1	link	not_common	0/0	35,4	0.102564	39	0	0,0,1259	0/0	36,0	0	34	87	0,87,1319	0/0	28,3	0.0967742	30	0	0,0,982	0/0	36,0	0	33	87	0,87,1194	0/0	34,0	0	32	63
chr7	15923926	G	C		SNP	380.08	243	PG4084_C01_13091178		PASS	intron_variant	MODIFIER	c.2837+373C>G		DNMT1	protein_coding	NM_182651	DNA (cytosine-5)-methyltransferase 1	link	not_common	1/1	0,36	1	36	105	193,108,0	0/1	14,20	0.588235	34	47	85,0,48	1/1	0,29	1	29	84	172,87,0	0/0	33,0	0	31	81	0,81,1176	0/0	17,1	0.0555556	18	38
chr7	15924050	A	G		SNP	667.61	272	PG4084_C01_13091179		PASS	intron_variant	MODIFIER	c.2837+249T>C		DNMT1	protein_coding	NM_182651	DNA (cytosine-5)-methyltransferase 1	link	not_common	1/1	0,40	1	40	117	205,120,0	0/1	14,16	0.533333	30	48	85,0,50	1/1	0,40	1	40	117	205,120,0	0/0	32,0	0	31	81	0,81,1143	0/1	25,14	0.358974	39	43
chr7	15924271	G	A		SNP	392.08	247	PG4084_C01_13091180		PASS	intron_variant	MODIFIER	c.2837+28C>T		DNMT1	protein_coding	NM_182651	DNA (cytosine-5)-methyltransferase 1	link	not_common	1/1	0,35	1	35	102	190,105,0	0/1	11,16	0.592593	27	47	85,0,48	1/1	0,34	1	34	99	187,102,0	0/0	31,0	0	28	78	0,78,1170	0/0	32,0	0	31	81
chr7	15924743	A	G		SNP	41.2	218	PG4084_C01_13091181		DRAGENHardSNP	intron_variant	MODIFIER	c.2664-271T>C		DNMT1	protein_coding	NM_182651	DNA (cytosine-5)-methyltransferase 1	link	not_common	0/0	43,0	0	34	90	0,90,1350	0/0	27,0	0	26	62	0,62,976	0/0	33,0	0	29	81	0,81,1120	0/0	27,1	0.0357143	25	66	0,66,1032	0/0	23,0	0	22	60
chr7	15924891	A	C		SNP	368.08	224	PG4084_C01_13091182		PASS	intron_variant	MODIFIER	c.2664-419T>G		DNMT1	protein_coding	NM_182651	DNA (cytosine-5)-methyltransferase 1	link	not_common	1/1	0,36	1	36	105	193,108,0	0/1	15,21	0.583333	36	47	85,0,48	1/1	0,25	1	25	72	160,75,0	0/0	30,0	0	29	81	0,81,1215	0/0	30,0	0	29	81
chr7	15924914	G	A		SNP	115.44	232	PG4084_C01_13091183		PASS	intron_variant	MODIFIER	c.2664-442C>T		DNMT1	protein_coding	NM_182651	DNA (cytosine-5)-methyltransferase 1	link	not_common	0/0	35,1	0.0277778	34	87	0,87,1337	0/0	35,0	0	30	87	0,87,1305	0/0	29,0	0	28	72	0,72,1080	0/0	29,1	0.0333333	30	74	0,74,1093	0/0	30,0	0	29	75
chr7	15925017	T	C		SNP	523.62	234	PG4084_C01_13091184		PASS	intron_variant	MODIFIER	c.2663+404A>G		DNMT1	protein_coding	NM_182651	DNA (cytosine-5)-methyltransferase 1	link	not_common	1/1	0,29	1	29	84	172,87,0	0/1	16,18	0.529412	34	48	85,0,50	1/1	0,21	1	21	60	148,63,0	0/0	34,0	0	32	81	0,81,1215	0/0	36,0	0	31	80
chr7	15925177	T	C		SNP	125.44	227	PG4084_C01_13091185		PASS	intron_variant	MODIFIER	c.2663+244A>G		DNMT1	protein_coding	NM_182651	DNA (cytosine-5)-methyltransferase 1	link	not_common	0/0	39,0	0	34	83	0,83,1385	0/0	33,0	0	31	81	0,81,1217	0/0	24,0	0	22	60	0,60,869	0/0	34,0	0	29	81	0,81,1215	0/0	26,0	0	22	60
chr7	15925179	T	C		SNP	127.44	228	PG4084_C01_13091186		PASS	intron_variant	MODIFIER	c.2663+242A>G		DNMT1	protein_coding	NM_182651	DNA (cytosine-5)-methyltransferase 1	link	not_common	0/0	39,0	0	34	83	0,83,1385	0/0	33,0	0	31	81	0,81,1217	0/0	24,0	0	22	60	0,60,869	0/0	34,0	0	29	81	0,81,1215	0/0	26,0	0	22	60
chr7	15925226	A	G		SNP	118.44	215	PG4084_C01_13091187		PASS	intron_variant	MODIFIER	c.2663+195T>C		DNMT1	protein_coding	NM_182651	DNA (cytosine-5)-methyltransferase 1	link	not_common	0/0	39,0	0	34	83	0,83,1385	0/0	28,0	0	25	63	0,63,983	0/0	28,0	0	27	81	0,81,1128	0/0	34,0	0	29	81	0,81,1215	0/0	26,0	0	22	60
chr7	15925260	T	C		SNP	125.44	213	PG4084_C01_13091188		PASS	intron_variant	MODIFIER	c.2663+161A>G		DNMT1	protein_coding	NM_182651	DNA (cytosine-5)-methyltransferase 1	link	not_common	0/0	39,0	0	34	83	0,83,1385	0/0	33,0	0	30	81	0,81,1138	0/0	26,0	0	24	60	0,60,900	0/0	28,0	0	27	75	0,75,1125	0/0	26,0	0	22	60
chr7	15925261	G	A		SNP	121.44	212	PG4084_C01_13091189		PASS	intron_variant	MODIFIER	c.2663+160C>T		DNMT1	protein_coding	NM_182651	DNA (cytosine-5)-methyltransferase 1	link	not_common	0/0	39,0	0	34	83	0,83,1385	0/0	33,0	0	30	81	0,81,1138	0/0	26,0	0	24	60	0,60,900	0/0	28,0	0	27	75	0,75,1125	0/0	26,0	0	22	60
chr7	15925328	G	C		SNP	107.44	211	PG4084_C01_13091190		PASS	intron_variant	MODIFIER	c.2663+93C>G		DNMT1	protein_coding	NM_182651	DNA (cytosine-5)-methyltransferase 1	link	not_common	0/0	38,0	0	35	83	0,83,1325	0/0	33,0	0	30	81	0,81,1138	0/0	26,0	0	24	63	0,63,954	0/0	31,0	0	29	81	0,81,1215	0/0	24,0	0	22	60
chr7	15925392	T	C		SNP	113.44	218	PG4084_C01_13091191		PASS	intron_variant	MODIFIER	c.2663+29A>G		DNMT1	protein_coding	NM_182651	DNA (cytosine-5)-methyltransferase 1	link	not_common	0/0	31,1	0.03125	32	67	0,67,1265	0/0	27,0	0	24	63	0,63,945	0/0	23,1	0.0416667	24	57	0,57,909	0/0	29,0	0	29	84	0,84,1260	0/0	23,0	0	21	60
chr7	15925652	T	C		SNP	113.44	240	PG4084_C01_13091192		PASS	synonymous_variant	LOW	c.2511A>G	p.Ser837Ser	DNMT1	protein_coding	NM_182651	DNA (cytosine-5)-methyltransferase 1	link	not_common	0/0	43,0	0	30	81	0,81,1218	0/0	35,0	0	31	84	0,84,1260	0/0	35,0	0	30	81	0,81,1260	0/0	34,0	0	30	81	0,81,1215	0/0	35,0	0	29	82
chr7	15925754	C	T		SNP	39.2	233	PG4084_C01_13091193		DRAGENHardSNP	synonymous_variant	LOW	c.2409G>A	p.Gly803Gly	DNMT1	protein_coding	NM_182651	DNA (cytosine-5)-methyltransferase 1	link	not_common	0/0	43,0	0	30	81	0,81,1218	0/0	27,0	0	24	66	0,66,990	0/0	33,0	0	30	84	0,84,1260	0/0	27,0	0	25	60	0,60,917	0/0	30,0	0	29	84
chr7	15925853	C	T		SNP	394.08	257	PG4084_C01_13091194		PASS	intron_variant	MODIFIER	c.2325-15G>A		DNMT1	protein_coding	NM_182651	DNA (cytosine-5)-methyltransferase 1	link	not_common	1/1	0,40	1	40	116	204,119,0	0/1	18,13	0.419355	31	47	83,0,50	1/1	0,31	1	31	89	177,92,0	0/0	31,0	0	29	81	0,81,1181	0/0	28,1	0.0344828	27	68
chr7	15925915	A	G		SNP	41.2	229	PG4084_C01_13091195		DRAGENHardSNP	intron_variant	MODIFIER	c.2325-77T>C		DNMT1	protein_coding	NM_182651	DNA (cytosine-5)-methyltransferase 1	link	not_common	0/0	43,0	0	31	80	0,80,1203	0/0	29,0	0	29	81	0,81,1215	0/0	35,0	0	29	81	0,81,1179	0/0	28,0	0	24	60	0,60,945	0/1	13,19	0.59375	32	47
chr7	15926006	A	G		SNP	110.44	241	PG4084_C01_13091196		PASS	intron_variant	MODIFIER	c.2325-168T>C		DNMT1	protein_coding	NM_182651	DNA (cytosine-5)-methyltransferase 1	link	not_common	0/0	43,0	0	31	80	0,80,1203	0/0	33,0	0	32	83	0,83,1156	0/0	35,0	0	29	81	0,81,1179	0/0	31,0	0	30	84	0,84,1260	0/0	32,0	0	29	81
chr7	15926111	T	G		SNP	113.44	229	PG4084_C01_13091197		PASS	intron_variant	MODIFIER	c.2324+134A>C		DNMT1	protein_coding	NM_182651	DNA (cytosine-5)-methyltransferase 1	link	not_common	0/0	33,1	0.0294118	34	61	0,61,1289	0/0	31,0	0	31	87	0,87,1305	0/0	30,0	0	25	69	0,69,1035	0/0	29,0	0	25	60	0,60,900	0/0	34,0	0	29	80
chr7	15926636	G	C		SNP	576.62	260	PG4084_C01_13091198		PASS	intron_variant	MODIFIER	c.2209-276C>G		DNMT1	protein_coding	NM_182651	DNA (cytosine-5)-methyltransferase 1	link	not_common	1/1	0,28	1	28	81	169,84,0	0/1	23,15	0.394737	38	46	81,0,50	1/1	0,39	1	39	114	202,117,0	0/0	31,0	0	30	81	0,81,1215	0/0	33,0	0	32	93
chr7	15926644	C	G		SNP	41.2	245	PG4084_C01_13091199		DRAGENHardSNP	intron_variant	MODIFIER	c.2209-284G>C		DNMT1	protein_coding	NM_182651	DNA (cytosine-5)-methyltransferase 1	link	not_common	0/0	28,0	0	27	75	0,75,1125	0/0	39,0	0	36	81	0,81,1371	0/0	38,0	0	33	90	0,90,1350	0/0	29,0	0	28	75	0,75,1125	0/1	16,19	0.542857	35	48
chr7	15926777	C	CA		INS	432.85	274	PG4084_C01_13091200		PASS	intron_variant	MODIFIER	c.2209-418_2209-417insT		DNMT1	protein_coding	NM_182651	DNA (cytosine-5)-methyltransferase 1	link	not_common	1/1	0,50	1	50	147	229,150,0	0/1	22,18	0.45	40	48	78,0,50	1/1	0,37	1	37	108	190,111,0	0/0	34,0	0	28	80	0,80,1158	0/0	36,0	0	33	84
chr7	15927221	C	T		SNP	104.44	248	PG4084_C01_13091201		PASS	intron_variant	MODIFIER	c.2208+134G>A		DNMT1	protein_coding	NM_182651	DNA (cytosine-5)-methyltransferase 1	link	not_common	0/0	44,0	0	40	99	0,103,1520	0/0	34,0	0	32	83	0,83,1130	0/0	35,0	0	33	83	0,83,1077	0/0	36,0	0	31	80	0,80,1215	0/0	35,0	0	31	81
chr7	15927222	A	G		SNP	570.62	252	PG4084_C01_13091202		PASS	intron_variant	MODIFIER	c.2208+133T>C		DNMT1	protein_coding	NM_182651	DNA (cytosine-5)-methyltransferase 1	link	not_common	1/1	0,41	1	41	119	207,122,0	0/1	17,17	0.5	34	48	85,0,50	1/1	0,35	1	35	102	190,105,0	0/0	36,0	0	31	80	0,80,1215	0/0	35,0	0	31	81
chr7	15927268	C	T		SNP	122.44	258	PG4084_C01_13091203		PASS	intron_variant	MODIFIER	c.2208+87G>A		DNMT1	protein_coding	NM_182651	DNA (cytosine-5)-methyltransferase 1	link	not_common	0/0	49,0	0	44	99	0,114,1710	0/0	36,0	0	34	87	0,87,1305	0/0	34,0	0	31	81	0,81,1215	0/0	36,0	0	31	80	0,80,1215	0/0	35,0	0	31	81
chr7	15927361	G	A		SNP	388.08	256	PG4084_C01_13091204		PASS	synonymous_variant	LOW	c.2202C>T	p.Ala734Ala	DNMT1	protein_coding	NM_182651	DNA (cytosine-5)-methyltransferase 1	link	not_common	1/1	0,45	1	45	132	220,135,0	0/1	21,17	0.447368	38	48	84,0,50	1/1	0,23	1	23	66	154,69,0	0/0	36,0	0	31	80	0,80,1215	0/0	36,0	0	30	84
chr7	15927590	T	G		SNP	125.44	260	PG4084_C01_13091205		PASS	intron_variant	MODIFIER	c.2061-88A>C		DNMT1	protein_coding	NM_182651	DNA (cytosine-5)-methyltransferase 1	link	not_common	0/0	33,0	0	32	81	0,81,1227	0/0	31,0	0	27	81	0,81,1075	0/0	33,1	0.0294118	34	87	0,87,1363	0/0	37,0	0	34	96	0,96,1440	0/0	44,0	0	37	92
chr7	15927591	GCTCTC	G		DEL	122.21	260	PG4084_C01_13091206		PASS	intron_variant	MODIFIER	c.2061-94_2061-90delGAGAG		DNMT1	protein_coding	NM_182651	DNA (cytosine-5)-methyltransferase 1	link	not_common	0/0	33,0	0	32	81	0,81,1227	0/0	31,0	0	27	81	0,81,1075	0/0	33,1	0.0294118	34	87	0,87,1363	0/0	37,0	0	34	96	0,96,1440	0/0	44,0	0	37	92
chr7	15927750	G	C		SNP	41.2	232	PG4084_C01_13091207		DRAGENHardSNP	intron_variant	MODIFIER	c.2060+100C>G		DNMT1	protein_coding	NM_182651	DNA (cytosine-5)-methyltransferase 1	link	not_common	0/0	43,0	0	35	82	0,82,1343	0/0	25,0	0	25	72	0,72,996	0/0	34,0	0	29	87	0,87,1211	0/0	32,0	0	29	81	0,81,1215	0/1	18,16	0.470588	34	48
chr7	15927762	T	C		SNP	104.44	237	PG4084_C01_13091208		PASS	intron_variant	MODIFIER	c.2060+88A>G		DNMT1	protein_coding	NM_182651	DNA (cytosine-5)-methyltransferase 1	link	not_common	0/0	43,0	0	35	82	0,82,1343	0/0	27,0	0	27	81	0,81,1089	0/0	34,0	0	29	87	0,87,1211	0/0	32,0	0	29	81	0,81,1215	0/0	34,0	0	32	84
chr7	15928062	A	T		SNP	140.44	245	PG4084_C01_13091209		PASS	intron_variant	MODIFIER	c.1963-115T>A		DNMT1	protein_coding	NM_182651	DNA (cytosine-5)-methyltransferase 1	link	not_common	0/0	50,0	0	33	81	0,81,1330	0/0	23,0	0	22	60	0,60,900	0/0	36,0	0	28	81	0,81,1180	0/0	35,0	0	28	81	0,81,1122	0/0	33,0	0	29	81
chr7	15928209	C	A		SNP	119.44	222	PG4084_C01_13091210		PASS	intron_variant	MODIFIER	c.1963-262G>T		DNMT1	protein_coding	NM_182651	DNA (cytosine-5)-methyltransferase 1	link	not_common	0/0	50,0	0	33	81	0,81,1330	0/0	22,0	0	21	60	0,60,900	0/0	24,0	0	21	60	0,60,900	0/0	26,0	0	24	66	0,66,941	0/0	37,0	0	31	84
chr7	15928313	C	T		SNP	119.44	244	PG4084_C01_13091211		PASS	intron_variant	MODIFIER	c.1963-366G>A		DNMT1	protein_coding	NM_182651	DNA (cytosine-5)-methyltransferase 1	link	not_common	0/0	50,0	0	33	81	0,81,1330	0/0	34,0	0	30	84	0,84,1260	0/0	31,0	0	30	81	0,81,1229	0/0	33,0	0	29	81	0,81,1215	0/0	37,0	0	31	84
chr7	15928504	CTG	C		DEL	110.21	233	PG4084_C01_13091212		PASS	intron_variant	MODIFIER	c.1963-559_1963-558delCA		DNMT1	protein_coding	NM_182651	DNA (cytosine-5)-methyltransferase 1	link	not_common	0/0	50,0	0	33	81	0,81,1330	0/0	29,0	0	28	81	0,81,1203	0/0	39,0	0	29	81	0,81,1159	0/0	32,0	0	27	81	0,81,1089	0/0	31,0	0	28	81
chr7	15928531	G	T		SNP	113.44	227	PG4084_C01_13091213		PASS	intron_variant	MODIFIER	c.1963-584C>A		DNMT1	protein_coding	NM_182651	DNA (cytosine-5)-methyltransferase 1	link	not_common	0/0	50,0	0	33	81	0,81,1330	0/0	29,0	0	27	66	0,66,990	0/0	39,0	0	29	81	0,81,1159	0/0	32,0	0	27	81	0,81,1089	0/0	24,0	0	23	60
chr7	15928735	C	G		SNP	143.44	247	PG4084_C01_13091214		PASS	intron_variant	MODIFIER	c.1962+448G>C		DNMT1	protein_coding	NM_182651	DNA (cytosine-5)-methyltransferase 1	link	not_common	0/0	50,0	0	33	81	0,81,1330	0/0	37,0	0	33	87	0,87,1301	0/0	39,0	0	29	81	0,81,1159	0/0	27,0	0	26	72	0,72,1080	0/0	30,1	0.0322581	31	78
chr7	15928791	T	C		SNP	137.44	249	PG4084_C01_13091215		PASS	intron_variant	MODIFIER	c.1962+392A>G		DNMT1	protein_coding	NM_182651	DNA (cytosine-5)-methyltransferase 1	link	not_common	0/0	50,0	0	33	81	0,81,1330	0/0	37,0	0	33	87	0,87,1301	0/0	39,0	0	29	81	0,81,1159	0/0	35,0	0	29	84	0,84,1260	0/0	34,0	0	32	84
chr7	15929037	C	T		SNP	157.44	249	PG4084_C01_13091216		PASS	intron_variant	MODIFIER	c.1962+146G>A		DNMT1	protein_coding	NM_182651	DNA (cytosine-5)-methyltransferase 1	link	not_common	0/0	50,0	0	33	81	0,81,1330	0/0	31,0	0	28	81	0,81,1215	0/0	42,0	0	33	81	0,81,1215	0/0	22,0	0	21	54	0,54,810	0/0	35,0	0	31	87
chr7	15929091	A	G		SNP	157.44	257	PG4084_C01_13091217		PASS	intron_variant	MODIFIER	c.1962+92T>C		DNMT1	protein_coding	NM_182651	DNA (cytosine-5)-methyltransferase 1	link	not_common	0/0	50,0	0	33	81	0,81,1330	0/0	39,0	0	30	84	0,84,1230	0/0	42,0	0	33	81	0,81,1215	0/0	33,0	0	27	81	0,81,1063	0/0	35,0	0	31	87
chr7	15929097	T	G		SNP	157.44	257	PG4084_C01_13091218		PASS	intron_variant	MODIFIER	c.1962+86A>C		DNMT1	protein_coding	NM_182651	DNA (cytosine-5)-methyltransferase 1	link	not_common	0/0	50,0	0	33	81	0,81,1330	0/0	39,0	0	30	84	0,84,1230	0/0	42,0	0	33	81	0,81,1215	0/0	33,0	0	27	81	0,81,1063	0/0	35,0	0	31	87
chr7	15929169	G	A		SNP	158.44	269	PG4084_C01_13091219		PASS	intron_variant	MODIFIER	c.1962+14C>T		DNMT1	protein_coding	NM_182651	DNA (cytosine-5)-methyltransferase 1	link	not_common	0/0	50,0	0	33	81	0,81,1330	0/0	39,0	0	30	84	0,84,1230	0/0	42,0	0	33	81	0,81,1215	0/0	38,0	0	33	81	0,81,1215	0/0	35,0	0	33	84
chr7	15929174	C	T		SNP	155.44	267	PG4084_C01_13091220		PASS	intron_variant	MODIFIER	c.1962+9G>A		DNMT1	protein_coding	NM_182651	DNA (cytosine-5)-methyltransferase 1	link	not_common	0/0	50,0	0	33	81	0,81,1330	0/0	39,0	0	30	84	0,84,1230	0/0	42,0	0	33	81	0,81,1215	0/0	38,0	0	33	81	0,81,1215	0/0	35,0	0	33	84
chr7	15929422	A	G		SNP	137.44	232	PG4084_C01_13091221		PASS	intron_variant	MODIFIER	c.1778+52T>C		DNMT1	protein_coding	NM_182651	DNA (cytosine-5)-methyltransferase 1	link	not_common	0/0	50,0	0	33	81	0,81,1330	0/0	32,1	0.030303	33	84	0,84,1295	0/0	27,0	0	26	66	0,66,990	0/0	30,0	0	27	81	0,81,1116	0/0	40,0	0	32	90
chr7	15929461	G	A		SNP	130.44	243	PG4084_C01_13091222		PASS	intron_variant	MODIFIER	c.1778+13C>T		DNMT1	protein_coding	NM_182651	DNA (cytosine-5)-methyltransferase 1	link	not_common	0/0	50,0	0	33	81	0,81,1330	0/0	38,0	0	34	84	0,84,1260	0/0	24,0	0	23	63	0,63,945	0/0	33,0	0	33	84	0,84,1260	0/0	40,0	0	32	90
chr7	15929668	GAA	GA,G	GA	DEL	595.16	287	PG4084_C01_13091223		PASS	intron_variant	MODIFIER	c.1591-9delT		DNMT1	protein_coding	NM_182651	DNA (cytosine-5)-methyltransferase 1	link	not_common	1/1	0,43,0	1	43	125	185,128,0,969,128,969	0/1	13,19,0	0.59375	32	47	57,0,48,360,260,620	1/1	0,26,0	1	26	74	134,77,0,567,77,567	0/0	35,3,3	0.0731707	38	67	0,67,1265,67,1265,1265	0/1	17,17,0	0.5	34	48
chr7	15929668	GAA	GA,G	G	DEL	595.16	287	PG4084_C01_13091223		PASS	splice_region_variant&intron_variant	LOW	c.1591-9_1591-8delTT		DNMT1	protein_coding	NM_182651	DNA (cytosine-5)-methyltransferase 1	link	not_common	1/1	0,43,0	0	43	125	185,128,0,969,128,969	0/1	13,19,0	0	32	47	57,0,48,360,260,620	1/1	0,26,0	0	26	74	134,77,0,567,77,567	0/0	35,3,3	0.0731707	38	67	0,67,1265,67,1265,1265	0/1	17,17,0	0	34	48
chr7	15929671	A	G		SNP	140.44	279	PG4084_C01_13091224		PASS	intron_variant	MODIFIER	c.1591-10T>C		DNMT1	protein_coding	NM_182651	DNA (cytosine-5)-methyltransferase 1	link	not_common	0/0	50,1	0.0196078	47	99	0,105,1800	0/0	36,0	0	36	93	0,93,1396	0/0	30,0	0	29	66	0,66,990	0/0	36,1	0.027027	35	81	0,81,1305	0/0	36,0	0	35	99
chr7	15929746	C	CGCATGTAAATGGG		INS	149.21	279	PG4084_C01_13091225		DRAGENHardINDEL	intron_variant	MODIFIER	c.1591-86_1591-85insCCCATTTACATGC		DNMT1	protein_coding	NM_182651	DNA (cytosine-5)-methyltransferase 1	link	not_common	0/0	47,0	0	40	87	0,87,1563	0/0	35,0	0	32	80	0,80,1116	0/0	35,2	0.0540541	37	54	0,54,1328	0/0	33,1	0.0294118	34	72	0,72,1286	0/0	36,0	0	33	84
chr7	15929827	G	A		SNP	41.2	250	PG4084_C01_13091226		DRAGENHardSNP	intron_variant	MODIFIER	c.1590+109C>T		DNMT1	protein_coding	NM_182651	DNA (cytosine-5)-methyltransferase 1	link	not_common	0/0	47,0	0	40	87	0,87,1563	0/0	27,0	0	24	60	0,60,975	0/0	41,0	0	38	91	0,91,1395	0/0	27,0	0	24	66	0,66,1035	0/1	14,15	0.517241	29	48
chr7	15929900	G	A		SNP	119.44	244	PG4084_C01_13091227		PASS	intron_variant	MODIFIER	c.1590+36C>T		DNMT1	protein_coding	NM_182651	DNA (cytosine-5)-methyltransferase 1	link	not_common	0/0	47,0	0	40	87	0,87,1563	0/0	28,0	0	26	63	0,63,993	0/0	31,0	0	29	63	0,63,945	0/0	27,1	0.0357143	28	69	0,69,1074	0/0	36,0	0	32	81
chr7	15930080	G	A		SNP	217.51	257	PG4084_C01_13091228		PASS	synonymous_variant	LOW	c.1446C>T	p.Ala482Ala	DNMT1	protein_coding	NM_182651	DNA (cytosine-5)-methyltransferase 1	link	not_common	0/0	47,0	0	40	87	0,87,1563	0/0	25,0	0	22	60	0,60,893	0/0	33,0	0	30	81	0,81,1215	0/0	35,0	0	29	81	0,81,1260	0/1	17,19	0.527778	36	48
chr7	15930164	A	G		SNP	143.44	255	PG4084_C01_13091229		PASS	intron_variant	MODIFIER	c.1439-77T>C		DNMT1	protein_coding	NM_182651	DNA (cytosine-5)-methyltransferase 1	link	not_common	0/0	52,0	0	48	87	0,87,1800	0/0	25,0	0	22	60	0,60,893	0/0	21,0	0	19	48	0,48,765	0/0	35,0	0	31	81	0,81,1215	0/0	38,0	0	33	90
chr7	15930398	G	A		SNP	152.44	220	PG4084_C01_13091230		PASS	intron_variant	MODIFIER	c.1438+155C>T		DNMT1	protein_coding	NM_182651	DNA (cytosine-5)-methyltransferase 1	link	not_common	0/0	39,0	0	29	81	0,81,1215	0/0	25,0	0	23	63	0,63,945	0/0	25,0	0	22	60	0,60,883	0/0	33,0	0	31	81	0,81,1227	0/0	28,0	0	28	81
chr7	15930772	G	C		SNP	113.44	243	PG4084_C01_13091231		PASS	intron_variant	MODIFIER	c.1346-127C>G		DNMT1	protein_coding	NM_182651	DNA (cytosine-5)-methyltransferase 1	link	not_common	0/0	33,0	0	30	80	0,80,1188	0/0	35,1	0.0277778	31	81	0,81,1179	0/0	33,0	0	27	81	0,81,1104	0/0	44,0	0	32	84	0,84,1260	0/0	33,0	0	32	83
chr7	15930876	T	G		SNP	128.44	228	PG4084_C01_13091232		PASS	intron_variant	MODIFIER	c.1345+103A>C		DNMT1	protein_coding	NM_182651	DNA (cytosine-5)-methyltransferase 1	link	not_common	0/0	29,0	0	28	69	0,69,1050	0/0	24,1	0.04	21	60	0,60,839	0/0	34,0	0	30	84	0,84,1271	0/0	44,0	0	32	84	0,84,1260	0/0	33,0	0	30	80
chr7	15930895	A	G		SNP	128.44	233	PG4084_C01_13091233		PASS	intron_variant	MODIFIER	c.1345+84T>C		DNMT1	protein_coding	NM_182651	DNA (cytosine-5)-methyltransferase 1	link	not_common	0/0	29,1	0.0333333	30	75	0,75,1184	0/0	24,1	0.04	21	60	0,60,839	0/0	35,0	0	33	93	0,93,1383	0/0	44,0	0	32	84	0,84,1260	0/0	33,0	0	30	80
chr7	15930915	A	G		SNP	131.44	230	PG4084_C01_13091234		PASS	intron_variant	MODIFIER	c.1345+64T>C		DNMT1	protein_coding	NM_182651	DNA (cytosine-5)-methyltransferase 1	link	not_common	0/0	34,2	0.0555556	36	51	0,51,1351	0/0	24,1	0.04	21	60	0,60,839	0/0	35,0	0	33	93	0,93,1383	0/0	26,0	0	22	63	0,63,830	0/0	33,0	0	30	80
chr7	15930992	G	A		SNP	125.44	207	PG4084_C01_13091235		PASS	synonymous_variant	LOW	c.1332C>T	p.Asp444Asp	DNMT1	protein_coding	NM_182651	DNA (cytosine-5)-methyltransferase 1	link	not_common	0/0	41,0	0	30	81	0,81,1260	0/0	31,0	0	30	81	0,81,1215	0/0	24,0	0	21	60	0,60,900	0/0	27,0	0	24	60	0,60,963	0/0	26,0	0	24	69
chr7	15931150	A	T		SNP	140.44	243	PG4084_C01_13091236		PASS	intron_variant	MODIFIER	c.1227-53T>A		DNMT1	protein_coding	NM_182651	DNA (cytosine-5)-methyltransferase 1	link	not_common	0/0	41,0	0	30	81	0,81,1260	0/0	27,0	0	24	66	0,66,905	0/0	43,0	0	31	87	0,87,1305	0/0	46,0	0	36	92	0,92,1343	0/0	29,0	0	29	81
chr7	15931329	G	A		SNP	137.44	229	PG4084_C01_13091237		PASS	intron_variant	MODIFIER	c.1227-232C>T		DNMT1	protein_coding	NM_182651	DNA (cytosine-5)-methyltransferase 1	link	not_common	0/0	41,0	0	29	81	0,81,1137	0/0	35,0	0	30	81	0,81,1213	0/0	24,0	0	23	63	0,63,945	0/0	37,0	0	30	80	0,80,1139	0/0	32,0	0	27	81
chr7	15931510	A	G		SNP	128.44	242	PG4084_C01_13091238		PASS	intron_variant	MODIFIER	c.1227-413T>C		DNMT1	protein_coding	NM_182651	DNA (cytosine-5)-methyltransferase 1	link	not_common	0/0	41,0	0	29	81	0,81,1137	0/0	28,0	0	28	78	0,78,1170	0/0	39,0	0	29	81	0,81,1211	0/0	37,0	0	30	80	0,80,1139	0/0	31,1	0.03125	32	80
chr7	15931717	C	CCCA		INS	358.85	258	PG4084_C01_13091239		PASS	intron_variant	MODIFIER	c.1227-621_1227-620insTGG		DNMT1	protein_coding	NM_182651	DNA (cytosine-5)-methyltransferase 1	link	not_common	1/1	0,32	1	32	93	175,96,0	0/1	14,16	0.533333	30	48	79,0,50	1/1	0,30	1	30	87	169,90,0	0/0	36,0	0	33	90	0,90,1350	0/0	37,0	0	29	81
chr7	15931733	A	G		SNP	134.44	252	PG4084_C01_13091240		PASS	intron_variant	MODIFIER	c.1227-636T>C		DNMT1	protein_coding	NM_182651	DNA (cytosine-5)-methyltransferase 1	link	not_common	0/0	34,0	0	34	81	0,81,1215	0/0	33,0	0	32	81	0,81,1269	0/0	32,0	0	32	87	0,87,1305	0/0	33,0	0	32	81	0,81,1215	0/0	37,0	0	29	81
chr7	15931773	G	A		SNP	407.08	251	PG4084_C01_13091241		PASS	intron_variant	MODIFIER	c.1227-676C>T		DNMT1	protein_coding	NM_182651	DNA (cytosine-5)-methyltransferase 1	link	not_common	1/1	0,38	1	38	111	199,114,0	0/1	16,15	0.483871	31	48	85,0,50	1/1	0,36	1	36	105	193,108,0	0/0	29,1	0.0333333	30	75	0,75,1184	0/0	37,0	0	29	81
chr7	15931774	C	A		SNP	403.08	250	PG4084_C01_13091242		PASS	intron_variant	MODIFIER	c.1227-677G>T		DNMT1	protein_coding	NM_182651	DNA (cytosine-5)-methyltransferase 1	link	not_common	1/1	0,38	1	38	110	198,113,0	0/1	16,15	0.483871	31	48	85,0,50	1/1	0,35	1	35	102	190,105,0	0/0	30,0	0	30	84	0,84,1260	0/0	37,0	0	29	81
chr7	15931850	G	T		SNP	131.44	244	PG4084_C01_13091243		PASS	intron_variant	MODIFIER	c.1227-753C>A		DNMT1	protein_coding	NM_182651	DNA (cytosine-5)-methyltransferase 1	link	not_common	0/0	39,0	0	33	84	0,84,1298	0/0	34,0	0	32	81	0,81,1026	0/0	38,0	0	35	93	0,93,1386	0/0	33,0	0	30	81	0,81,1215	0/0	31,0	0	29	81
chr7	15931984	T	C		SNP	149.44	254	PG4084_C01_13091244		PASS	intron_variant	MODIFIER	c.1227-887A>G		DNMT1	protein_coding	NM_182651	DNA (cytosine-5)-methyltransferase 1	link	not_common	0/0	39,0	0	33	84	0,84,1298	0/0	40,0	0	34	84	0,84,1260	0/0	36,0	0	30	82	0,82,1260	0/0	42,0	0	35	81	0,81,1393	0/0	33,0	0	30	84
chr7	15932022	T	C		SNP	167.44	258	PG4084_C01_13091245		PASS	intron_variant	MODIFIER	c.1227-925A>G		DNMT1	protein_coding	NM_182651	DNA (cytosine-5)-methyltransferase 1	link	not_common	0/0	39,0	0	33	84	0,84,1298	0/0	40,0	0	34	84	0,84,1260	0/0	36,0	0	30	82	0,82,1260	0/0	42,0	0	35	81	0,81,1393	0/0	30,0	0	28	84
chr7	15932036	C	T		SNP	41.2	255	PG4084_C01_13091246		DRAGENHardSNP	intron_variant	MODIFIER	c.1227-939G>A		DNMT1	protein_coding	NM_182651	DNA (cytosine-5)-methyltransferase 1	link	not_common	0/0	39,0	0	33	84	0,84,1298	0/0	40,0	0	34	84	0,84,1260	0/0	36,0	0	30	82	0,82,1260	0/0	42,0	0	35	81	0,81,1393	0/1	16,15	0.483871	31	48
chr7	15932291	C	T		SNP	130.44	240	PG4084_C01_13091247		PASS	intron_variant	MODIFIER	c.1227-1194G>A		DNMT1	protein_coding	NM_182651	DNA (cytosine-5)-methyltransferase 1	link	not_common	0/0	37,0	0	33	80	0,80,1227	0/0	27,0	0	26	69	0,69,1060	0/0	28,0	0	28	72	0,72,1080	0/0	40,0	0	35	85	0,85,1366	0/0	38,0	0	32	81
chr7	15932355	T	TCTGGGGTAGAC		INS	119.21	263	PG4084_C01_13091248		DRAGENHardINDEL	intron_variant	MODIFIER	c.1227-1259_1227-1258insGTCTACCCCAG		DNMT1	protein_coding	NM_182651	DNA (cytosine-5)-methyltransferase 1	link	not_common	0/0	37,0	0	33	80	0,80,1227	0/0	44,0	0	31	87	0,87,1274	0/0	29,0	0	27	81	0,81,1077	0/0	40,0	0	35	85	0,85,1366	0/0	38,0	0	32	81
chr7	15932380	AC	A		DEL	152.21	262	PG4084_C01_13091249		PASS	intron_variant	MODIFIER	c.1227-1284delG		DNMT1	protein_coding	NM_182651	DNA (cytosine-5)-methyltransferase 1	link	not_common	0/0	37,0	0	33	80	0,80,1227	0/0	44,0	0	31	87	0,87,1274	0/0	31,0	0	28	81	0,81,1066	0/0	40,0	0	35	85	0,85,1366	0/0	38,0	0	32	81
chr7	15932432	C	T		SNP	167.44	270	PG4084_C01_13091250		PASS	intron_variant	MODIFIER	c.1227-1335G>A		DNMT1	protein_coding	NM_182651	DNA (cytosine-5)-methyltransferase 1	link	not_common	0/0	41,0	0	40	94	0,94,1515	0/0	44,0	0	31	87	0,87,1274	0/0	36,0	0	28	81	0,81,1215	0/0	40,0	0	35	85	0,85,1366	0/0	25,0	0	22	60
chr7	15932485	G	A		SNP	152.44	263	PG4084_C01_13091251		PASS	intron_variant	MODIFIER	c.1227-1388C>T		DNMT1	protein_coding	NM_182651	DNA (cytosine-5)-methyltransferase 1	link	not_common	0/0	38,0	0	33	80	0,80,1286	0/0	43,0	0	37	84	0,84,1450	0/0	36,0	0	28	81	0,81,1215	0/0	31,0	0	29	81	0,81,1215	0/0	30,0	0	28	81
chr7	15932508	G	A		SNP	131.44	242	PG4084_C01_13091252		PASS	intron_variant	MODIFIER	c.1227-1411C>T		DNMT1	protein_coding	NM_182651	DNA (cytosine-5)-methyltransferase 1	link	not_common	0/0	38,0	0	33	80	0,80,1286	0/0	37,0	0	31	80	0,80,1126	0/0	31,0	0	30	81	0,81,1215	0/0	28,0	0	25	63	0,63,990	0/0	30,0	0	28	81
chr7	15932613	G	A		SNP	167.44	266	PG4084_C01_13091253		PASS	intron_variant	MODIFIER	c.1226+1452C>T		DNMT1	protein_coding	NM_182651	DNA (cytosine-5)-methyltransferase 1	link	not_common	0/0	37,0	0	31	87	0,87,1305	0/0	37,1	0.0263158	35	86	0,86,1376	0/0	34,0	0	34	90	0,90,1331	0/0	35,0	0	30	81	0,81,1203	0/0	34,0	0	30	84
chr7	15932735	T	C		SNP	158.44	242	PG4084_C01_13091254		PASS	intron_variant	MODIFIER	c.1226+1330A>G		DNMT1	protein_coding	NM_182651	DNA (cytosine-5)-methyltransferase 1	link	not_common	0/0	34,0	0	31	81	0,81,1184	0/0	35,0	0	32	81	0,81,1219	0/0	28,0	0	27	66	0,66,1020	0/0	32,0	0	30	81	0,81,1215	0/0	29,0	0	28	81
chr7	15932865	T	G		SNP	146.44	233	PG4084_C01_13091255		PASS	intron_variant	MODIFIER	c.1226+1200A>C		DNMT1	protein_coding	NM_182651	DNA (cytosine-5)-methyltransferase 1	link	not_common	0/0	33,0	0	32	81	0,81,1215	0/0	24,0	0	22	60	0,60,900	0/0	19,0	0	15	44	0,44,615	0/0	37,0	0	31	80	0,80,1215	0/0	33,0	0	30	81
chr7	15933114	C	T		SNP	137.44	232	PG4084_C01_13091256		PASS	intron_variant	MODIFIER	c.1226+951G>A		DNMT1	protein_coding	NM_182651	DNA (cytosine-5)-methyltransferase 1	link	not_common	0/0	34,0	0	34	87	0,87,1305	0/0	28,0	0	24	68	0,68,983	0/0	18,0	0	17	42	0,42,630	0/0	33,0	0	31	87	0,87,1305	0/0	34,0	0	32	83
chr7	15933147	C	T		SNP	134.44	234	PG4084_C01_13091257		PASS	intron_variant	MODIFIER	c.1226+918G>A		DNMT1	protein_coding	NM_182651	DNA (cytosine-5)-methyltransferase 1	link	not_common	0/0	30,1	0.0322581	30	75	0,75,1125	0/0	25,0	0	24	63	0,63,945	0/0	19,0	0	17	42	0,42,660	0/0	34,0	0	34	86	0,86,1175	0/0	33,0	0	32	81
chr7	15933252	A	ACT		INS	143.21	232	PG4084_C01_13091258		PASS	intron_variant	MODIFIER	c.1226+812_1226+813insAG		DNMT1	protein_coding	NM_182651	DNA (cytosine-5)-methyltransferase 1	link	not_common	0/0	37,0	0	29	81	0,81,1134	0/0	24,1	0.04	23	60	0,60,945	0/0	31,0	0	27	81	0,81,1101	0/0	34,1	0.0285714	30	81	0,81,1196	0/0	33,0	0	32	81
chr7	15933337	A	G		SNP	110.44	220	PG4084_C01_13091259		PASS	intron_variant	MODIFIER	c.1226+728T>C		DNMT1	protein_coding	NM_182651	DNA (cytosine-5)-methyltransferase 1	link	not_common	0/0	34,1	0.0285714	35	76	0,76,1390	0/0	25,0	0	23	66	0,66,961	0/0	30,0	0	29	81	0,81,1135	0/0	34,1	0.0285714	30	81	0,81,1196	0/0	31,0	0	29	81
chr7	15933389	G	A		SNP	98.44	224	PG4084_C01_13091260		PASS	intron_variant	MODIFIER	c.1226+676C>T		DNMT1	protein_coding	NM_182651	DNA (cytosine-5)-methyltransferase 1	link	not_common	0/0	42,0	0	32	81	0,81,1215	0/0	32,0	0	31	81	0,81,1255	0/0	28,0	0	24	60	0,60,900	0/0	34,1	0.0285714	30	81	0,81,1196	0/0	31,0	0	28	81
chr7	15933618	A	C		SNP	131.44	226	PG4084_C01_13091261		PASS	intron_variant	MODIFIER	c.1226+447T>G		DNMT1	protein_coding	NM_182651	DNA (cytosine-5)-methyltransferase 1	link	not_common	0/0	42,0	0	32	81	0,81,1215	0/0	27,1	0.0357143	28	69	0,69,1112	0/0	31,0	0	29	81	0,81,1215	0/0	39,0	0	31	81	0,81,1229	0/0	23,0	0	20	60
chr7	15933827	G	C		SNP	134.44	229	PG4084_C01_13091262		PASS	intron_variant	MODIFIER	c.1226+238C>G		DNMT1	protein_coding	NM_182651	DNA (cytosine-5)-methyltransferase 1	link	not_common	0/0	42,0	0	32	81	0,81,1215	0/0	23,0	0	23	54	0,54,810	0/0	36,0	0	32	81	0,81,1215	0/0	35,0	0	29	81	0,81,1215	0/0	27,0	0	21	63
chr7	15933990	CTA	C		DEL	134.21	262	PG4084_C01_13091263		PASS	intron_variant	MODIFIER	c.1226+73_1226+74delTA		DNMT1	protein_coding	NM_182651	DNA (cytosine-5)-methyltransferase 1	link	not_common	0/0	45,0	0	39	99	0,104,1460	0/0	45,0	0	43	99	0,114,1636	0/0	35,0	0	33	93	0,93,1395	0/0	35,0	0	29	81	0,81,1215	0/0	25,0	0	23	60
chr7	15933991	T	A		SNP	436.47	274	PG4084_C01_13091264		PASS	intron_variant	MODIFIER	c.1226+74A>T		DNMT1	protein_coding	NM_182651	DNA (cytosine-5)-methyltransferase 1	link		1/1	0,47	1	47	138	225,141,0	0/1	23,23	0.5	46	48	85,0,50	1/1	0,36	1	36	105	193,108,0	0/0	35,0	0	29	81	0,81,1215	0/0	25,0	0	23	60
chr7	15933993	C	CCG		INS	137.21	269	PG4084_C01_13091265		PASS	intron_variant	MODIFIER	c.1226+71_1226+72insCG		DNMT1	protein_coding	NM_182651	DNA (cytosine-5)-methyltransferase 1	link	not_common	0/0	48,0	0	47	99	0,120,1800	0/0	45,0	0	41	99	0,108,1655	0/0	37,0	0	34	93	0,93,1395	0/0	35,0	0	29	81	0,81,1215	0/0	25,0	0	23	60
chr7	15934215	C	G		SNP	122.44	238	PG4084_C01_13091266		PASS	intron_variant	MODIFIER	c.1116+35G>C		DNMT1	protein_coding	NM_182651	DNA (cytosine-5)-methyltransferase 1	link	not_common	0/0	32,0	0	29	81	0,81,1215	0/0	32,0	0	31	84	0,84,1260	0/0	37,0	0	32	83	0,83,1129	0/0	24,0	0	22	60	0,60,900	0/0	27,0	0	26	63
chr7	15934362	G	A		SNP	169.44	269	PG4084_C01_13091267		PASS	intron_variant	MODIFIER	c.1036-32C>T		DNMT1	protein_coding	NM_182651	DNA (cytosine-5)-methyltransferase 1	link	not_common	0/0	45,0	0	35	87	0,87,1440	0/0	36,0	0	32	81	0,81,1215	0/0	36,0	0	34	86	0,86,1354	0/0	36,0	0	30	84	0,84,1260	0/0	33,0	0	29	81
chr7	15934388	T	C		SNP	167.44	268	PG4084_C01_13091268		PASS	intron_variant	MODIFIER	c.1035+38A>G		DNMT1	protein_coding	NM_182651	DNA (cytosine-5)-methyltransferase 1	link	not_common	0/0	45,0	0	35	87	0,87,1440	0/0	36,0	0	32	81	0,81,1215	0/0	36,0	0	34	86	0,86,1354	0/0	36,0	0	30	84	0,84,1260	0/0	28,0	0	25	66
chr7	15934431	A	T		SNP	39.2	251	PG4084_C01_13091269		DRAGENHardSNP	missense_variant	MODERATE	c.1030T>A	p.Ser344Thr	DNMT1	protein_coding	NM_182651	DNA (cytosine-5)-methyltransferase 1	link	not_common	0/0	45,0	0	35	87	0,87,1440	0/0	36,0	0	32	81	0,81,1215	0/0	36,0	0	34	86	0,86,1354	0/0	30,0	0	29	84	0,84,1173	0/0	28,0	0	26	63
chr7	15934468	G	A		SNP	155.44	261	PG4084_C01_13091270		PASS	synonymous_variant	LOW	c.993C>T	p.Thr331Thr	DNMT1	protein_coding	NM_182651	DNA (cytosine-5)-methyltransferase 1	link	not_common	0/0	45,0	0	35	87	0,87,1440	0/0	38,0	0	30	81	0,81,1215	0/0	40,0	0	38	88	0,88,1530	0/0	34,0	0	32	84	0,84,1260	0/0	27,1	0.0357143	28	68
chr7	15934498	C	T		SNP	152.44	262	PG4084_C01_13091271		PASS	intron_variant	MODIFIER	c.990-27G>A		DNMT1	protein_coding	NM_182651	DNA (cytosine-5)-methyltransferase 1	link	not_common	0/0	45,0	0	35	87	0,87,1440	0/0	38,0	0	30	81	0,81,1215	0/0	40,0	0	38	88	0,88,1530	0/0	33,0	0	29	81	0,81,1204	0/0	36,0	0	31	84
chr7	15934695	C	A		SNP	104.44	219	PG4084_C01_13091272		PASS	intron_variant	MODIFIER	c.989+221G>T		DNMT1	protein_coding	NM_182651	DNA (cytosine-5)-methyltransferase 1	link	not_common	0/0	35,1	0.0277778	34	93	0,93,1435	0/0	26,0	0	22	60	0,60,900	0/0	26,0	0	23	60	0,60,900	0/0	31,0	0	30	84	0,84,1260	0/0	27,0	0	25	63
chr7	15934803	A	G		SNP	104.44	215	PG4084_C01_13091273		PASS	intron_variant	MODIFIER	c.989+113T>C		DNMT1	protein_coding	NM_182651	DNA (cytosine-5)-methyltransferase 1	link	not_common	0/0	35,3	0.0789474	38	53	0,53,1327	0/0	25,1	0.0384615	26	36	0,36,952	0/0	22,1	0.0434783	23	53	0,53,788	0/0	25,0	0	25	63	0,63,980	0/0	27,0	0	26	63
chr7	15935075	A	G		SNP	164.44	253	PG4084_C01_13091274		PASS	intron_variant	MODIFIER	c.955-125T>C		DNMT1	protein_coding	NM_182651	DNA (cytosine-5)-methyltransferase 1	link	not_common	0/0	40,0	0	33	82	0,82,1286	0/0	35,0	0	30	81	0,81,1215	0/0	38,0	0	31	81	0,81,1192	0/0	39,0	0	30	84	0,84,1260	0/0	36,0	0	33	84
chr7	15935174	A	T		SNP	359.08	233	PG4084_C01_13091275		PASS	intron_variant	MODIFIER	c.955-224T>A		DNMT1	protein_coding	NM_182651	DNA (cytosine-5)-methyltransferase 1	link	not_common	1/1	0,35	1	35	100	188,103,0	0/1	18,11	0.37931	29	45	81,0,50	1/1	0,25	1	25	72	160,75,0	0/0	35,1	0.0277778	31	81	0,81,1215	0/0	34,0	0	32	81
chr7	15935203	C	T		SNP	133.44	251	PG4084_C01_13091276		PASS	intron_variant	MODIFIER	c.955-253G>A		DNMT1	protein_coding	NM_182651	DNA (cytosine-5)-methyltransferase 1	link	not_common	0/0	40,4	0.0909091	43	41	0,41,1428	0/0	27,0	0	27	66	0,66,990	0/0	30,1	0.0322581	31	78	0,78,1214	0/0	35,1	0.0277778	31	81	0,81,1215	0/0	29,2	0.0645161	31	62
chr7	15935408	C	T		SNP	149.44	242	PG4084_C01_13091277		PASS	intron_variant	MODIFIER	c.955-458G>A		DNMT1	protein_coding	NM_182651	DNA (cytosine-5)-methyltransferase 1	link	not_common	0/0	40,0	0	32	84	0,84,1305	0/0	35,0	0	29	81	0,81,1215	0/0	26,0	0	23	60	0,60,900	0/0	38,0	0	31	84	0,84,1298	0/0	46,0	0	31	81
chr7	15935447	C	T		SNP	167.44	250	PG4084_C01_13091278		PASS	intron_variant	MODIFIER	c.955-497G>A		DNMT1	protein_coding	NM_182651	DNA (cytosine-5)-methyltransferase 1	link	not_common	0/0	40,0	0	32	84	0,84,1305	0/0	35,0	0	29	81	0,81,1215	0/0	26,0	0	23	60	0,60,900	0/0	38,0	0	31	84	0,84,1298	0/0	46,0	0	31	81
chr7	15935814	C	T		SNP	39.2	209	PG4084_C01_13091279		DRAGENHardSNP	intron_variant	MODIFIER	c.955-864G>A		DNMT1	protein_coding	NM_182651	DNA (cytosine-5)-methyltransferase 1	link	not_common	0/0	44,0	0	29	81	0,81,1215	0/0	28,0	0	27	68	0,68,1036	0/0	25,0	0	23	66	0,66,990	0/0	44,0	0	29	81	0,81,1212	0/0	46,0	0	27	81
chr7	15936527	T	C		SNP	137.44	245	PG4084_C01_13091280		PASS	intron_variant	MODIFIER	c.954+411A>G		DNMT1	protein_coding	NM_182651	DNA (cytosine-5)-methyltransferase 1	link	not_common	0/0	38,0	0	36	93	0,93,1447	0/0	32,0	0	30	81	0,81,1215	0/0	24,0	0	22	66	0,66,893	0/0	40,0	0	31	81	0,81,1244	0/0	27,0	0	27	78
chr7	15936658	G	A		SNP	101.44	217	PG4084_C01_13091281		PASS	intron_variant	MODIFIER	c.954+280C>T		DNMT1	protein_coding	NM_182651	DNA (cytosine-5)-methyltransferase 1	link	not_common	0/0	42,0	0	37	82	0,82,1462	0/0	30,0	0	29	78	0,78,1170	0/0	20,0	0	19	42	0,42,736	0/0	29,0	0	27	78	0,78,1170	0/0	30,0	0	29	84
chr7	15936806	T	G		SNP	789.43	276	PG4084_C01_13091282		PASS	intron_variant	MODIFIER	c.954+132A>C		DNMT1	protein_coding	NM_182651	DNA (cytosine-5)-methyltransferase 1	link	not_common	1/1	0,51	1	51	150	237,153,0	0/1	12,21	0.636364	33	46	85,0,45	1/1	0,29	1	29	84	172,87,0	0/0	26,0	0	24	63	0,63,945	0/1	16,19	0.542857	35	48
chr7	15936839	G	C		SNP	39.2	270	PG4084_C01_13091283		DRAGENHardSNP	intron_variant	MODIFIER	c.954+99C>G		DNMT1	protein_coding	NM_182651	DNA (cytosine-5)-methyltransferase 1	link	not_common	0/0	52,0	0	51	99	0,120,1800	0/0	34,0	0	33	84	0,84,1295	0/0	27,0	0	26	57	0,57,855	0/0	26,0	0	25	66	0,66,990	0/0	32,0	0	32	84
chr7	15937241	T	C		SNP	40.2	198	PG4084_C01_13091284		DRAGENHardSNP	intron_variant	MODIFIER	c.873-222A>G		DNMT1	protein_coding	NM_182651	DNA (cytosine-5)-methyltransferase 1	link	not_common	0/0	29,0	0	26	72	0,72,1074	0/0	26,0	0	24	66	0,66,950	0/0	16,0	0	15	42	0,42,627	0/0	27,0	0	21	60	0,60,900	0/0	26,0	0	24	63
chr7	15937337	C	T		SNP	377.08	223	PG4084_C01_13091285		PASS	intron_variant	MODIFIER	c.872+171G>A		DNMT1	protein_coding	NM_182651	DNA (cytosine-5)-methyltransferase 1	link	not_common	1/1	0,40	1	40	117	205,120,0	0/1	15,21	0.583333	36	47	85,0,48	1/1	0,24	1	24	69	157,72,0	0/0	23,0	0	22	54	0,54,810	0/0	26,0	0	22	60
chr7	15937645	A	G		SNP	140.44	231	PG4084_C01_13091286		PASS	intron_variant	MODIFIER	c.838-103T>C		DNMT1	protein_coding	NM_182651	DNA (cytosine-5)-methyltransferase 1	link	not_common	0/0	43,1	0.0227273	30	84	0,84,1260	0/0	29,0	0	28	81	0,81,1215	0/0	33,0	0	32	87	0,87,1305	0/0	22,0	0	20	60	0,60,797	0/0	32,0	0	31	81
chr7	15937650	G	A		SNP	140.44	233	PG4084_C01_13091287		PASS	intron_variant	MODIFIER	c.838-108C>T		DNMT1	protein_coding	NM_182651	DNA (cytosine-5)-methyltransferase 1	link	not_common	0/0	43,1	0.0227273	30	84	0,84,1260	0/0	29,0	0	28	81	0,81,1215	0/0	33,0	0	32	87	0,87,1305	0/0	26,0	0	24	63	0,63,935	0/0	31,0	0	29	78
chr7	15937834	T	C		SNP	107.44	230	PG4084_C01_13091288		PASS	intron_variant	MODIFIER	c.838-292A>G		DNMT1	protein_coding	NM_182651	DNA (cytosine-5)-methyltransferase 1	link	not_common	0/0	39,0	0	31	82	0,82,1305	0/0	31,0	0	29	81	0,81,1215	0/0	27,0	0	25	66	0,66,990	0/0	33,0	0	29	81	0,81,1215	0/0	32,0	0	28	81
chr7	15938039	G	C		SNP	125.44	220	PG4084_C01_13091289		PASS	intron_variant	MODIFIER	c.838-497C>G		DNMT1	protein_coding	NM_182651	DNA (cytosine-5)-methyltransferase 1	link	not_common	0/0	39,0	0	31	82	0,82,1305	0/0	39,0	0	30	85	0,85,1299	0/0	23,0	0	23	57	0,57,855	0/0	29,0	0	28	75	0,75,1125	0/0	34,0	0	28	81
chr7	15938121	A	G		SNP	152.44	246	PG4084_C01_13091290		PASS	intron_variant	MODIFIER	c.838-579T>C		DNMT1	protein_coding	NM_182651	DNA (cytosine-5)-methyltransferase 1	link	not_common	0/0	39,0	0	31	82	0,82,1305	0/0	33,1	0.0294118	33	75	0,75,1125	0/0	29,0	0	29	81	0,81,1135	0/0	36,0	0	31	81	0,81,1215	0/0	40,0	0	34	87
chr7	15938238	T	C		SNP	115.46	267	PG4084_C01_13091291		PASS	intron_variant	MODIFIER	c.838-696A>G		DNMT1	protein_coding	NM_182651	DNA (cytosine-5)-methyltransferase 1	link	not_common	0/0	48,1	0.0204082	47	45	0,45,675	0/0	36,2	0.0526316	37	60	0,60,900	0/0	28,0	0	27	21	0,21,315	0/0	34,0	0	30	81	0,81,1191	0/0	31,0	0	29	42
chr7	15938255	TA	T		DEL	502.67	264	PG4084_C01_13091292		PASS	intron_variant	MODIFIER	c.838-714delT		DNMT1	protein_coding	NM_182651	DNA (cytosine-5)-methyltransferase 1	link	not_common	1/1	0,34	1	34	98	155,101,0	0/1	17,14	0.451613	31	48	52,0,50	1/1	3,23	0.884615	26	44	101,47,0	0/0	34,0	0	30	81	0,81,1191	0/1	14,12	0.461538	26	48
chr7	15938702	C	A		SNP	164.44	251	PG4084_C01_13091293		PASS	intron_variant	MODIFIER	c.837+535G>T		DNMT1	protein_coding	NM_182651	DNA (cytosine-5)-methyltransferase 1	link	not_common	0/0	44,0	0	33	84	0,84,1199	0/0	34,0	0	29	81	0,81,1191	0/0	37,0	0	31	81	0,81,1215	0/0	24,0	0	22	60	0,60,900	0/0	42,0	0	34	85
chr7	15938720	C	T		SNP	41.2	251	PG4084_C01_13091294		DRAGENHardSNP	intron_variant	MODIFIER	c.837+517G>A		DNMT1	protein_coding	NM_182651	DNA (cytosine-5)-methyltransferase 1	link	not_common	0/0	44,0	0	33	84	0,84,1199	0/0	34,0	0	29	81	0,81,1191	0/0	37,0	0	31	81	0,81,1215	0/0	24,0	0	22	60	0,60,900	0/0	42,0	0	34	85
chr7	15939060	C	T		SNP	158.44	245	PG4084_C01_13091295		PASS	intron_variant	MODIFIER	c.837+177G>A		DNMT1	protein_coding	NM_182651	DNA (cytosine-5)-methyltransferase 1	link	not_common	0/0	34,0	0	31	80	0,80,1215	0/0	32,0	0	30	81	0,81,1208	0/0	26,0	0	24	63	0,63,990	0/0	37,0	0	30	81	0,81,1215	0/0	31,0	0	29	81
chr7	15939429	ACGATTTTTCTCATCTGAAGGG	A		DEL	131.21	253	PG4084_C01_13091296		DRAGENHardINDEL	intron_variant	MODIFIER	c.750-126_750-106delCCCTTCAGATGAGAAAAATCG		DNMT1	protein_coding	NM_182651	DNA (cytosine-5)-methyltransferase 1	link	not_common	0/0	41,0	0	39	82	0,82,1415	0/0	37,0	0	36	92	0,92,1355	0/0	24,0	0	20	60	0,60,823	0/0	33,0	0	30	81	0,81,1170	0/0	36,0	0	34	87
chr7	15939430	C	T		SNP	463.23	250	PG4084_C01_13091297		PASS	intron_variant	MODIFIER	c.750-106G>A		DNMT1	protein_coding	NM_182651	DNA (cytosine-5)-methyltransferase 1	link		1/1	0,39	1	39	114	202,117,0	0/1	18,17	0.485714	35	48	85,0,50	1/1	0,24	1	24	68	156,71,0	0/0	33,0	0	30	81	0,81,1170	0/1	18,16	0.470588	34	48
chr7	15939527	T	G		SNP	416.08	265	PG4084_C01_13091298		PASS	intron_variant	MODIFIER	c.750-203A>C		DNMT1	protein_coding	NM_182651	DNA (cytosine-5)-methyltransferase 1	link	not_common	1/1	0,47	1	47	138	226,141,0	0/1	18,18	0.5	36	48	85,0,50	1/1	0,30	1	30	87	175,90,0	0/0	33,0	0	30	81	0,81,1170	0/0	37,0	0	33	81
chr7	15939536	T	C		SNP	137.44	263	PG4084_C01_13091299		PASS	intron_variant	MODIFIER	c.750-212A>G		DNMT1	protein_coding	NM_182651	DNA (cytosine-5)-methyltransferase 1	link	not_common	0/0	50,1	0.0196078	47	99	0,113,1800	0/0	34,0	0	33	90	0,90,1350	0/0	30,0	0	30	81	0,81,1215	0/0	33,0	0	30	81	0,81,1170	0/0	37,0	0	33	81
chr7	15939581	C	CAA		INS	137.21	243	PG4084_C01_13091300		PASS	intron_variant	MODIFIER	c.750-258_750-257insTT		DNMT1	protein_coding	NM_182651	DNA (cytosine-5)-methyltransferase 1	link	not_common	0/0	43,0	0	29	83	0,83,1248	0/0	34,0	0	30	81	0,81,1215	0/0	29,0	0	28	81	0,81,1215	0/0	29,0	0	28	81	0,81,1215	0/0	34,2	0.0555556	36	77
chr7	15939842	T	G		SNP	122.44	228	PG4084_C01_13091301		PASS	intron_variant	MODIFIER	c.749+431A>C		DNMT1	protein_coding	NM_182651	DNA (cytosine-5)-methyltransferase 1	link	not_common	0/0	43,0	0	29	83	0,83,1248	0/0	34,0	0	31	84	0,84,1247	0/0	25,0	0	21	60	0,60,812	0/0	27,0	0	27	66	0,66,1059	0/0	32,0	0	30	84
chr7	15940100	C	A		SNP	145.44	220	PG4084_C01_13091302		PASS	intron_variant	MODIFIER	c.749+173G>T		DNMT1	protein_coding	NM_182651	DNA (cytosine-5)-methyltransferase 1	link	not_common	0/0	43,0	0	29	83	0,83,1248	0/0	35,0	0	27	81	0,81,1104	0/0	21,0	0	20	54	0,54,810	0/0	29,0	0	27	81	0,81,1117	0/0	29,1	0.0333333	30	75
chr7	15940102	A	G		SNP	148.44	223	PG4084_C01_13091303		PASS	intron_variant	MODIFIER	c.749+171T>C		DNMT1	protein_coding	NM_182651	DNA (cytosine-5)-methyltransferase 1	link	not_common	0/0	43,0	0	29	83	0,83,1248	0/0	35,0	0	27	81	0,81,1104	0/0	21,0	0	20	54	0,54,810	0/0	28,1	0.0344828	29	71	0,71,1051	0/0	29,1	0.0333333	30	75
chr7	15940109	T	C		SNP	151.44	225	PG4084_C01_13091304		PASS	intron_variant	MODIFIER	c.749+164A>G		DNMT1	protein_coding	NM_182651	DNA (cytosine-5)-methyltransferase 1	link	not_common	0/0	43,0	0	29	83	0,83,1248	0/0	35,0	0	27	81	0,81,1104	0/0	22,0	0	21	60	0,60,865	0/0	29,0	0	29	81	0,81,1080	0/0	35,0	0	30	84
chr7	15940284	T	C		SNP	112.44	241	PG4084_C01_13091305		PASS	synonymous_variant	LOW	c.738A>G	p.Gln246Gln	DNMT1	protein_coding	NM_182651	DNA (cytosine-5)-methyltransferase 1	link	not_common	0/0	45,0	0	38	85	0,85,1417	0/0	31,1	0.03125	32	81	0,81,1205	0/0	33,0	0	31	84	0,84,1260	0/0	34,0	0	32	86	0,86,1142	0/0	29,0	0	29	87
chr7	15940330	C	CA		INS	104.21	248	PG4084_C01_13091306		PASS	intron_variant	MODIFIER	c.715-24_715-23insT		DNMT1	protein_coding	NM_182651	DNA (cytosine-5)-methyltransferase 1	link	not_common	0/0	45,0	0	38	85	0,85,1417	0/0	38,0	0	36	83	0,83,1311	0/0	36,0	0	33	90	0,90,1267	0/0	31,1	0.03125	32	46	0,46,1073	0/0	30,2	0.0625	32	39
chr7	15940493	A	G		SNP	170.44	236	PG4084_C01_13091307		PASS	intron_variant	MODIFIER	c.715-186T>C		DNMT1	protein_coding	NM_182651	DNA (cytosine-5)-methyltransferase 1	link	not_common	0/0	39,0	0	32	81	0,81,1215	0/0	25,0	0	22	60	0,60,900	0/0	36,0	0	28	80	0,80,1176	0/0	26,0	0	25	72	0,72,1062	0/0	23,0	0	22	60
chr7	15940543	G	A		SNP	164.44	236	PG4084_C01_13091308		PASS	intron_variant	MODIFIER	c.715-236C>T		DNMT1	protein_coding	NM_182651	DNA (cytosine-5)-methyltransferase 1	link	not_common	0/0	39,0	0	32	81	0,81,1215	0/0	20,0	0	19	45	0,45,675	0/0	36,0	0	28	80	0,80,1176	0/0	31,0	0	31	87	0,87,1305	0/0	24,0	0	20	60
chr7	15940558	G	A		SNP	154.44	237	PG4084_C01_13091309		PASS	intron_variant	MODIFIER	c.715-251C>T		DNMT1	protein_coding	NM_182651	DNA (cytosine-5)-methyltransferase 1	link	not_common	0/0	39,0	0	32	81	0,81,1215	0/0	20,0	0	20	60	0,60,835	0/0	36,0	0	28	80	0,80,1176	0/0	34,0	0	33	82	0,82,1350	0/0	24,0	0	20	60
chr7	15940639	C	T		SNP	41.2	240	PG4084_C01_13091310		DRAGENHardSNP	intron_variant	MODIFIER	c.715-332G>A		DNMT1	protein_coding	NM_182651	DNA (cytosine-5)-methyltransferase 1	link	not_common	0/0	39,0	0	32	81	0,81,1215	0/0	26,0	0	20	60	0,60,737	0/0	36,0	0	28	80	0,80,1176	0/0	37,0	0	33	81	0,81,1246	0/1	15,21	0.583333	36	47
chr7	15940662	C	T		SNP	131.44	240	PG4084_C01_13091311		PASS	intron_variant	MODIFIER	c.715-355G>A		DNMT1	protein_coding	NM_182651	DNA (cytosine-5)-methyltransferase 1	link	not_common	0/0	41,1	0.0238095	39	84	0,84,1582	0/0	26,0	0	20	60	0,60,737	0/0	36,0	0	28	80	0,80,1176	0/0	37,0	0	33	81	0,81,1246	0/0	33,0	0	33	87
chr7	15940815	A	G		SNP	107.44	227	PG4084_C01_13091312		PASS	intron_variant	MODIFIER	c.715-508T>C		DNMT1	protein_coding	NM_182651	DNA (cytosine-5)-methyltransferase 1	link	not_common	0/0	38,1	0.025641	35	93	0,93,1423	0/0	32,0	0	29	81	0,81,1162	0/0	33,0	0	30	81	0,81,1255	0/0	25,0	0	25	57	0,57,855	0/0	23,0	0	22	60
chr7	15940948	C	T		SNP	104.44	230	PG4084_C01_13091313		PASS	intron_variant	MODIFIER	c.715-641G>A		DNMT1	protein_coding	NM_182651	DNA (cytosine-5)-methyltransferase 1	link	not_common	0/0	38,0	0	31	83	0,83,1305	0/0	26,0	0	23	63	0,63,934	0/0	35,0	0	29	81	0,81,1215	0/0	36,0	0	31	87	0,87,1269	0/0	32,0	0	28	81
chr7	15941089	A	G		SNP	122.44	223	PG4084_C01_13091314		PASS	intron_variant	MODIFIER	c.714+690T>C		DNMT1	protein_coding	NM_182651	DNA (cytosine-5)-methyltransferase 1	link	not_common	0/0	38,0	0	31	83	0,83,1305	0/0	19,0	0	18	48	0,48,720	0/0	31,1	0.03125	31	81	0,81,1141	0/0	36,0	0	31	87	0,87,1269	0/0	29,0	0	29	81
chr7	15941091	A	C		SNP	41.2	226	PG4084_C01_13091315		DRAGENHardSNP	intron_variant	MODIFIER	c.714+688T>G		DNMT1	protein_coding	NM_182651	DNA (cytosine-5)-methyltransferase 1	link	not_common	0/0	38,0	0	31	83	0,83,1305	0/0	21,0	0	21	60	0,60,900	0/0	31,1	0.03125	31	81	0,81,1141	0/0	36,0	0	31	87	0,87,1269	0/1	12,17	0.586207	29	48
chr7	15941204	A	G		SNP	98.44	203	PG4084_C01_13091316		PASS	intron_variant	MODIFIER	c.714+575T>C		DNMT1	protein_coding	NM_182651	DNA (cytosine-5)-methyltransferase 1	link	not_common	0/0	38,0	0	32	81	0,81,1215	0/0	24,0	0	20	60	0,60,785	0/0	21,0	0	21	51	0,51,765	0/0	37,0	0	32	87	0,87,1305	0/0	28,0	0	25	71
chr7	15941214	G	A		SNP	98.44	204	PG4084_C01_13091317		PASS	intron_variant	MODIFIER	c.714+565C>T		DNMT1	protein_coding	NM_182651	DNA (cytosine-5)-methyltransferase 1	link	not_common	0/0	38,0	0	32	81	0,81,1215	0/0	24,0	0	20	60	0,60,785	0/0	21,0	0	21	51	0,51,765	0/0	37,0	0	32	87	0,87,1305	0/0	28,0	0	25	71
chr7	15941266	T	C		SNP	101.44	207	PG4084_C01_13091318		PASS	intron_variant	MODIFIER	c.714+513A>G		DNMT1	protein_coding	NM_182651	DNA (cytosine-5)-methyltransferase 1	link	not_common	0/0	38,0	0	32	81	0,81,1215	0/0	27,0	0	25	72	0,72,1080	0/0	19,0	0	16	44	0,44,630	0/0	34,0	0	29	84	0,84,1260	0/0	28,1	0.0344828	29	45
chr7	15941305	AT	A		DEL	107.21	215	PG4084_C01_13091319		PASS	intron_variant	MODIFIER	c.714+473delA		DNMT1	protein_coding	NM_182651	DNA (cytosine-5)-methyltransferase 1	link	not_common	0/0	38,0	0	32	81	0,81,1215	0/0	31,0	0	28	81	0,81,1127	0/0	26,0	0	21	60	0,60,812	0/0	26,0	0	24	66	0,66,990	0/0	29,0	0	29	78
chr7	15941428	C	CT		INS	122.21	208	PG4084_C01_13091320		PASS	intron_variant	MODIFIER	c.714+350_714+351insA		DNMT1	protein_coding	NM_182651	DNA (cytosine-5)-methyltransferase 1	link	not_common	0/0	38,0	0	32	81	0,81,1215	0/0	22,0	0	21	60	0,60,900	0/0	33,0	0	27	81	0,81,1089	0/0	26,0	0	22	63	0,63,854	0/0	35,0	0	28	81
chr7	15941486	A	C		SNP	116.44	200	PG4084_C01_13091321		PASS	intron_variant	MODIFIER	c.714+293T>G		DNMT1	protein_coding	NM_182651	DNA (cytosine-5)-methyltransferase 1	link	not_common	0/0	39,0	0	29	81	0,81,1215	0/0	19,0	0	16	45	0,45,672	0/0	27,0	0	25	60	0,60,945	0/0	33,0	0	31	81	0,81,1215	0/0	35,0	0	28	81
chr7	15941570	C	T		SNP	116.44	203	PG4084_C01_13091322		PASS	intron_variant	MODIFIER	c.714+209G>A		DNMT1	protein_coding	NM_182651	DNA (cytosine-5)-methyltransferase 1	link	not_common	0/0	39,0	0	29	81	0,81,1215	0/0	22,0	0	18	48	0,48,720	0/0	31,0	0	30	81	0,81,1215	0/0	40,0	0	30	81	0,81,1215	0/0	20,0	0	15	42
chr7	15941688	T	C		SNP	101.44	201	PG4084_C01_13091323		PASS	intron_variant	MODIFIER	c.714+91A>G		DNMT1	protein_coding	NM_182651	DNA (cytosine-5)-methyltransferase 1	link	not_common	0/0	39,0	0	29	81	0,81,1215	0/0	28,0	0	28	81	0,81,1215	0/0	25,0	0	21	60	0,60,900	0/0	32,0	0	30	81	0,81,1215	0/0	24,0	0	21	60
chr7	15941895	T	C		SNP	131.44	238	PG4084_C01_13091324		PASS	intron_variant	MODIFIER	c.633-35A>G		DNMT1	protein_coding	NM_182651	DNA (cytosine-5)-methyltransferase 1	link	not_common	0/0	40,1	0.0243902	34	90	0,90,1378	0/0	22,1	0.0434783	23	27	0,27,839	0/0	36,1	0.027027	28	80	0,80,1187	0/0	38,0	0	29	81	0,81,1215	0/0	32,0	0	30	81
chr7	15941961	C	A		SNP	137.44	243	PG4084_C01_13091325		PASS	intron_variant	MODIFIER	c.633-101G>T		DNMT1	protein_coding	NM_182651	DNA (cytosine-5)-methyltransferase 1	link	not_common	0/0	40,1	0.0243902	34	90	0,90,1378	0/0	35,0	0	28	80	0,80,1104	0/0	36,1	0.027027	28	80	0,80,1187	0/0	34,0	0	33	93	0,93,1395	0/0	29,0	0	28	84
chr7	15942163	G	A		SNP	128.44	245	PG4084_C01_13091326		PASS	intron_variant	MODIFIER	c.632+89C>T		DNMT1	protein_coding	NM_182651	DNA (cytosine-5)-methyltransferase 1	link	not_common	0/0	42,0	0	34	80	0,80,1260	0/0	29,0	0	29	72	0,72,1104	0/0	34,0	0	29	81	0,81,1215	0/0	40,1	0.0243902	31	84	0,84,1260	0/0	26,0	0	24	60
chr7	15942458	C	T		SNP	134.44	253	PG4084_C01_13091327		PASS	intron_variant	MODIFIER	c.598-172G>A		DNMT1	protein_coding	NM_182651	DNA (cytosine-5)-methyltransferase 1	link	not_common	0/0	55,0	0	41	99	0,104,1605	0/0	37,0	0	32	81	0,81,1255	0/0	35,0	0	29	84	0,84,1260	0/0	35,0	0	31	81	0,81,1241	0/0	39,0	0	30	84
chr7	15942589	T	C		SNP	425.08	261	PG4084_C01_13091328		PASS	intron_variant	MODIFIER	c.598-303A>G		DNMT1	protein_coding	NM_182651	DNA (cytosine-5)-methyltransferase 1	link	not_common	1/1	0,45	1	45	132	220,135,0	0/1	15,17	0.53125	32	48	85,0,50	1/1	0,35	1	35	102	190,105,0	0/0	42,0	0	29	80	0,80,1176	0/0	29,1	0.0333333	30	48
chr7	15942801	G	A		SNP	131.44	243	PG4084_C01_13091329		PASS	intron_variant	MODIFIER	c.598-515C>T		DNMT1	protein_coding	NM_182651	DNA (cytosine-5)-methyltransferase 1	link	not_common	0/0	55,1	0.0178571	38	81	0,81,1468	0/0	27,0	0	25	66	0,66,990	0/0	37,0	0	36	85	0,85,1350	0/0	42,0	0	29	80	0,80,1176	0/0	28,0	0	27	72
chr7	15942896	G	A		SNP	184.44	267	PG4084_C01_13091330		PASS	intron_variant	MODIFIER	c.598-610C>T		DNMT1	protein_coding	NM_182651	DNA (cytosine-5)-methyltransferase 1	link	not_common	0/0	55,1	0.0178571	38	81	0,81,1468	0/0	34,0	0	30	81	0,81,1215	0/0	43,0	0	33	81	0,81,1215	0/0	39,0	0	31	84	0,84,1260	0/0	43,0	0	30	81
chr7	15943020	G	A		SNP	137.44	245	PG4084_C01_13091331		PASS	intron_variant	MODIFIER	c.598-734C>T		DNMT1	protein_coding	NM_182651	DNA (cytosine-5)-methyltransferase 1	link	not_common	0/0	55,1	0.0178571	38	81	0,81,1468	0/0	34,0	0	30	81	0,81,1215	0/0	43,0	0	33	81	0,81,1215	0/0	32,0	0	32	81	0,81,1262	0/0	27,0	0	27	81
chr7	15943294	G	A		SNP	41.2	256	PG4084_C01_13091332		DRAGENHardSNP	intron_variant	MODIFIER	c.598-1008C>T		DNMT1	protein_coding	NM_182651	DNA (cytosine-5)-methyltransferase 1	link	not_common	0/0	55,1	0.0178571	38	81	0,81,1468	0/0	40,0	0	31	90	0,90,1295	0/0	42,0	0	31	81	0,81,1191	0/0	40,0	0	33	87	0,87,1325	0/1	17,20	0.540541	37	48
chr7	15943570	T	C		SNP	164.44	243	PG4084_C01_13091333		PASS	intron_variant	MODIFIER	c.598-1284A>G		DNMT1	protein_coding	NM_182651	DNA (cytosine-5)-methyltransferase 1	link	not_common	0/0	45,0	0	38	80	0,80,1412	0/0	26,0	0	22	63	0,63,945	0/0	32,0	0	28	80	0,80,1061	0/0	27,1	0.0357143	27	69	0,69,1088	0/0	37,0	0	29	80
chr7	15943645	T	C		SNP	158.44	244	PG4084_C01_13091334		PASS	intron_variant	MODIFIER	c.598-1359A>G		DNMT1	protein_coding	NM_182651	DNA (cytosine-5)-methyltransferase 1	link	not_common	0/0	45,0	0	38	80	0,80,1412	0/0	25,0	0	21	60	0,60,812	0/0	34,0	0	29	87	0,87,1120	0/0	36,0	0	28	81	0,81,1215	0/0	33,0	0	30	84
chr7	15943728	T	C		SNP	136.44	262	PG4084_C01_13091335		PASS	intron_variant	MODIFIER	c.598-1442A>G		DNMT1	protein_coding	NM_182651	DNA (cytosine-5)-methyltransferase 1	link	not_common	0/0	38,2	0.05	39	89	0,89,1350	0/0	26,0	0	26	62	0,62,873	0/0	31,0	0	30	84	0,84,1188	0/0	44,0	0	42	95	0,95,1462	0/0	30,0	0	30	87
chr7	15943798	TA	TAA,T,AA	TAA	INS	471.14	242	PG4084_C01_13091336		PASS	intron_variant	MODIFIER	c.597+1384_597+1385insT		DNMT1	protein_coding	NM_182651	DNA (cytosine-5)-methyltransferase 1	link	not_common	1/1	0,33,0,0	1	33	94	152,97,0,649,97,650,649,97,650,650	0/1	14,8,0,0	0.363636	22	46	51,0,50,137,240,377,137,240,377,377	1/1	1,21,0,0	0.954545	22	42	100,45,0,409,62,427,409,62,427,427	0/0	36,0,0,0	0	34	80	0,80,1207,80,1207,1207,80,1207,1207,1207	0/0	28,0,0,0	0	24	69
chr7	15943798	TA	TAA,T,AA	T	DEL	471.14	242	PG4084_C01_13091336		PASS	intron_variant	MODIFIER	c.597+1385delT		DNMT1	protein_coding	NM_182651	DNA (cytosine-5)-methyltransferase 1	link	not_common	1/1	0,33,0,0	0	33	94	152,97,0,649,97,650,649,97,650,650	0/1	14,8,0,0	0	22	46	51,0,50,137,240,377,137,240,377,377	1/1	1,21,0,0	0	22	42	100,45,0,409,62,427,409,62,427,427	0/0	36,0,0,0	0	34	80	0,80,1207,80,1207,1207,80,1207,1207,1207	0/0	28,0,0,0	0	24	69
chr7	15943798	TA	TAA,T,AA	AA	SNP	471.14	242	PG4084_C01_13091336		PASS	intron_variant	MODIFIER	c.597+1386A>T		DNMT1	protein_coding	NM_182651	DNA (cytosine-5)-methyltransferase 1	link	not_common	1/1	0,33,0,0	0	33	94	152,97,0,649,97,650,649,97,650,650	0/1	14,8,0,0	0	22	46	51,0,50,137,240,377,137,240,377,377	1/1	1,21,0,0	0	22	42	100,45,0,409,62,427,409,62,427,427	0/0	36,0,0,0	0	34	80	0,80,1207,80,1207,1207,80,1207,1207,1207	0/0	28,0,0,0	0	24	69
chr7	15943800	A	ATT		INS	144.41	243	PG4084_C01_13091337		PASS	intron_variant	MODIFIER	c.597+1383_597+1384insAA		DNMT1	protein_coding	NM_182651	DNA (cytosine-5)-methyltransferase 1	link		0/0	39,0	0	38	93	0,93,1395	0/0	28,0	0	27	75	0,75,1125	0/0	26,0	0	25	66	0,66,990	0/0	36,0	0	34	80	0,80,1207	0/0	28,0	0	24	69
chr7	15944003	C	A		SNP	173.44	255	PG4084_C01_13091338		PASS	intron_variant	MODIFIER	c.597+1181G>T		DNMT1	protein_coding	NM_182651	DNA (cytosine-5)-methyltransferase 1	link	not_common	0/0	46,0	0	40	81	0,81,1528	0/0	27,0	0	23	63	0,63,945	0/0	31,1	0.03125	32	81	0,81,1203	0/0	38,0	0	31	81	0,81,1215	0/0	30,0	0	28	81
chr7	15944169	C	CCTA		INS	116.21	232	PG4084_C01_13091339		PASS	intron_variant	MODIFIER	c.597+1014_597+1015insTAG		DNMT1	protein_coding	NM_182651	DNA (cytosine-5)-methyltransferase 1	link	not_common	0/0	44,0	0	32	81	0,81,1205	0/0	35,0	0	28	81	0,81,1143	0/0	31,0	0	29	81	0,81,1175	0/0	38,0	0	31	81	0,81,1215	0/0	30,0	0	29	75
chr7	15944174	G	A		SNP	117.44	235	PG4084_C01_13091340		PASS	intron_variant	MODIFIER	c.597+1010C>T		DNMT1	protein_coding	NM_182651	DNA (cytosine-5)-methyltransferase 1	link	not_common	0/0	44,0	0	32	81	0,81,1205	0/0	35,0	0	28	81	0,81,1143	0/0	31,0	0	29	81	0,81,1175	0/0	38,0	0	31	81	0,81,1215	0/0	31,0	0	30	81
chr7	15944279	G	A		SNP	100.44	231	PG4084_C01_13091341		PASS	intron_variant	MODIFIER	c.597+905C>T		DNMT1	protein_coding	NM_182651	DNA (cytosine-5)-methyltransferase 1	link	not_common	0/0	44,0	0	32	81	0,81,1205	0/0	36,0	0	32	81	0,81,1215	0/0	23,0	0	22	60	0,60,900	0/0	31,0	0	29	72	0,72,1080	0/0	31,1	0.03125	31	81
chr7	15944620	C	T		SNP	119.44	252	PG4084_C01_13091342		PASS	intron_variant	MODIFIER	c.597+564G>A		DNMT1	protein_coding	NM_182651	DNA (cytosine-5)-methyltransferase 1	link	not_common	0/0	35,1	0.0277778	35	87	0,87,1305	0/0	32,0	0	31	81	0,81,1255	0/0	34,0	0	30	81	0,81,1215	0/0	42,0	0	34	81	0,81,1215	0/0	40,0	0	37	86
chr7	15944640	A	G		SNP	710.43	248	PG4084_C01_13091343		PASS	intron_variant	MODIFIER	c.597+544T>C		DNMT1	protein_coding	NM_182651	DNA (cytosine-5)-methyltransferase 1	link	not_common	1/1	0,36	1	36	105	193,108,0	0/1	14,15	0.517241	29	48	85,0,50	1/1	0,28	1	28	81	169,84,0	0/0	42,0	0	34	81	0,81,1215	0/1	17,21	0.552632	38	48
chr7	15944876	A	G		SNP	131.44	232	PG4084_C01_13091344		PASS	intron_variant	MODIFIER	c.597+308T>C		DNMT1	protein_coding	NM_182651	DNA (cytosine-5)-methyltransferase 1	link	not_common	0/0	45,0	0	36	87	0,87,1424	0/0	38,0	0	31	81	0,81,1215	0/0	28,0	0	27	81	0,81,1101	0/0	42,0	0	34	81	0,81,1215	0/0	25,0	0	22	60
chr7	15945173	G	A		SNP	361.08	221	PG4084_C01_13091345		PASS	intron_variant	MODIFIER	c.597+11C>T		DNMT1	protein_coding	NM_182651	DNA (cytosine-5)-methyltransferase 1	link	not_common	1/1	0,28	1	28	80	168,83,0	0/1	14,15	0.517241	29	48	85,0,50	1/1	0,31	1	31	90	178,93,0	0/0	36,0	0	29	81	0,81,1185	0/0	39,0	0	30	80
chr7	15945174	C	T		SNP	98.44	212	PG4084_C01_13091346		PASS	intron_variant	MODIFIER	c.597+10G>A		DNMT1	protein_coding	NM_182651	DNA (cytosine-5)-methyltransferase 1	link	not_common	0/0	32,0	0	28	81	0,81,1173	0/0	25,0	0	22	66	0,66,881	0/0	36,0	0	32	82	0,82,1305	0/0	36,0	0	29	81	0,81,1185	0/0	39,0	0	30	80
chr7	15945998	G	C		SNP	143.44	244	PG4084_C01_13091347		PASS	intron_variant	MODIFIER	c.521+537C>G		DNMT1	protein_coding	NM_182651	DNA (cytosine-5)-methyltransferase 1	link	not_common	0/0	37,1	0.0263158	32	81	0,81,1215	0/0	29,0	0	28	74	0,74,1002	0/0	37,0	0	29	87	0,87,1123	0/0	26,0	0	23	62	0,62,884	0/0	42,0	0	31	84
chr7	15946125	T	A		SNP	131.44	244	PG4084_C01_13091348		PASS	intron_variant	MODIFIER	c.521+410A>T		DNMT1	protein_coding	NM_182651	DNA (cytosine-5)-methyltransferase 1	link	not_common	0/0	37,1	0.0263158	32	81	0,81,1215	0/0	30,0	0	28	81	0,81,1215	0/0	37,0	0	29	87	0,87,1123	0/0	26,1	0.037037	25	60	0,60,925	0/0	33,0	0	32	78
chr7	15946232	C	G		SNP	139.44	226	PG4084_C01_13091349		PASS	intron_variant	MODIFIER	c.521+303G>C		DNMT1	protein_coding	NM_182651	DNA (cytosine-5)-methyltransferase 1	link	not_common	0/0	37,1	0.0263158	32	81	0,81,1215	0/0	32,0	0	30	81	0,81,1206	0/0	26,0	0	24	66	0,66,990	0/0	23,0	0	21	60	0,60,865	0/0	28,0	0	25	69
chr7	15946265	A	G		SNP	116.44	224	PG4084_C01_13091350		PASS	intron_variant	MODIFIER	c.521+270T>C		DNMT1	protein_coding	NM_182651	DNA (cytosine-5)-methyltransferase 1	link	not_common	0/0	37,1	0.0263158	32	81	0,81,1215	0/0	32,0	0	30	78	0,78,1170	0/0	24,1	0.04	25	33	0,33,899	0/0	24,0	0	22	60	0,60,900	0/0	29,1	0.0333333	30	75
chr7	15946632	T	A		SNP	119.44	224	PG4084_C01_13091351		PASS	intron_variant	MODIFIER	c.446-22A>T		DNMT1	protein_coding	NM_182651	DNA (cytosine-5)-methyltransferase 1	link	not_common	0/0	40,0	0	35	82	0,82,1424	0/0	27,0	0	24	60	0,60,949	0/0	30,0	0	30	81	0,81,1215	0/0	26,0	0	23	66	0,66,978	0/0	26,0	0	23	60
chr7	15946737	T	C		SNP	41.2	233	PG4084_C01_13091352		DRAGENHardSNP	intron_variant	MODIFIER	c.446-127A>G		DNMT1	protein_coding	NM_182651	DNA (cytosine-5)-methyltransferase 1	link	not_common	0/0	40,0	0	34	90	0,90,1381	0/0	22,0	0	21	60	0,60,893	0/0	33,0	0	29	81	0,81,1211	0/0	31,0	0	28	81	0,81,1159	0/1	15,14	0.482759	29	48
chr7	15946755	T	C		SNP	110.44	228	PG4084_C01_13091353		PASS	intron_variant	MODIFIER	c.446-145A>G		DNMT1	protein_coding	NM_182651	DNA (cytosine-5)-methyltransferase 1	link	not_common	0/0	40,0	0	34	90	0,90,1381	0/0	21,0	0	20	57	0,57,855	0/0	33,0	0	29	81	0,81,1211	0/0	31,0	0	30	81	0,81,1191	0/0	30,0	0	29	84
chr7	15947988	T	A		SNP	41.2	245	PG4084_C01_13091354		DRAGENHardSNP	intron_variant	MODIFIER	c.226-90A>T		DNMT1	protein_coding	NM_182651	DNA (cytosine-5)-methyltransferase 1	link	not_common	0/0	44,0	0	36	95	0,95,1385	0/0	38,0	0	30	81	0,81,1215	0/0	30,0	0	30	81	0,81,1215	0/0	27,1	0.0357143	27	69	0,69,1074	0/0	35,0	0	27	81
chr7	15948907	G	GAAGA		INS	116.21	230	PG4084_C01_13091355		PASS	intron_variant	MODIFIER	c.81-20_81-19insTCTT		DNMT1	protein_coding	NM_182651	DNA (cytosine-5)-methyltransferase 1	link	not_common	0/0	44,0	0	29	81	0,81,1159	0/0	25,0	0	20	60	0,60,804	0/0	39,0	0	29	81	0,81,1215	0/0	26,0	0	25	63	0,63,953	0/0	38,0	0	33	82
chr7	15949080	G	A		SNP	158.44	255	PG4084_C01_13091356		PASS	intron_variant	MODIFIER	c.81-192C>T		DNMT1	protein_coding	NM_182651	DNA (cytosine-5)-methyltransferase 1	link	not_common	0/0	44,0	0	29	81	0,81,1159	0/0	32,0	0	32	84	0,84,1260	0/0	39,0	0	29	81	0,81,1215	0/0	32,0	0	27	81	0,81,1116	0/0	38,0	0	33	82
chr7	15949151	T	C		SNP	134.44	243	PG4084_C01_13091357		PASS	intron_variant	MODIFIER	c.81-263A>G		DNMT1	protein_coding	NM_182651	DNA (cytosine-5)-methyltransferase 1	link	not_common	0/0	44,0	0	29	81	0,81,1159	0/0	28,0	0	28	81	0,81,1078	0/0	38,0	0	29	81	0,81,1185	0/0	28,0	0	26	69	0,69,1012	0/0	38,0	0	33	82
chr7	15949274	T	A		SNP	158.44	256	PG4084_C01_13091358		PASS	intron_variant	MODIFIER	c.81-386A>T		DNMT1	protein_coding	NM_182651	DNA (cytosine-5)-methyltransferase 1	link	not_common	0/0	44,0	0	29	81	0,81,1159	0/0	27,0	0	27	81	0,81,1051	0/0	38,0	0	29	81	0,81,1185	0/0	35,0	0	31	81	0,81,1215	0/0	37,1	0.0263158	38	73
chr7	15949712	G	A		SNP	392.08	242	PG4084_C01_13091359		PASS	intron_variant	MODIFIER	c.81-824C>T		DNMT1	protein_coding	NM_182651	DNA (cytosine-5)-methyltransferase 1	link	not_common	1/1	0,39	1	39	114	202,117,0	0/1	12,14	0.538462	26	48	85,0,50	1/1	0,30	1	30	87	175,90,0	0/0	38,0	0	31	85	0,85,1206	0/0	39,0	0	33	84
chr7	15949770	G	C		SNP	152.44	247	PG4084_C01_13091360		PASS	intron_variant	MODIFIER	c.81-882C>G		DNMT1	protein_coding	NM_182651	DNA (cytosine-5)-methyltransferase 1	link	not_common	0/0	38,0	0	36	99	0,99,1485	0/0	25,0	0	24	62	0,62,899	0/0	30,0	0	29	81	0,81,1125	0/0	32,0	0	32	81	0,81,1243	0/0	39,0	0	33	84
chr7	15949844	T	C		SNP	617.62	261	PG4084_C01_13091361		PASS	intron_variant	MODIFIER	c.81-956A>G		DNMT1	protein_coding	NM_182651	DNA (cytosine-5)-methyltransferase 1	link	not_common	1/1	0,43	1	43	126	214,129,0	0/1	15,11	0.423077	26	47	83,0,50	1/1	0,27	1	27	78	166,81,0	0/0	25,0	0	22	60	0,60,900	0/0	37,0	0	34	84
chr7	15950000	C	A		SNP	41.2	235	PG4084_C01_13091362		DRAGENHardSNP	intron_variant	MODIFIER	c.81-1112G>T		DNMT1	protein_coding	NM_182651	DNA (cytosine-5)-methyltransferase 1	link	not_common	0/0	45,0	0	31	81	0,81,1203	0/0	31,0	0	30	78	0,78,1170	0/0	24,0	0	22	60	0,60,900	0/0	26,0	0	23	66	0,66,990	0/1	17,19	0.527778	36	48
chr7	15950354	CA	CAA,C	CAA	INS	425.05	259	PG4084_C01_13091363		PASS	intron_variant	MODIFIER	c.81-1468_81-1467insT		DNMT1	protein_coding	NM_182651	DNA (cytosine-5)-methyltransferase 1	link	not_common	1/1	1,33,0	0.970588	34	78	136,81,0,638,98,656	0/1	13,18,0	0.580645	31	47	55,0,48,307,209,516	1/1	0,25,0	1	25	71	129,74,0,511,74,511	0/0	35,0,0	0	33	89	0,89,1243,89,1243,1243	0/2	13,0,12	0	25	48
chr7	15950354	CA	CAA,C	C	DEL	425.05	259	PG4084_C01_13091363		PASS	intron_variant	MODIFIER	c.81-1467delT		DNMT1	protein_coding	NM_182651	DNA (cytosine-5)-methyltransferase 1	link	not_common	1/1	1,33,0	0	34	78	136,81,0,638,98,656	0/1	13,18,0	0	31	47	55,0,48,307,209,516	1/1	0,25,0	0	25	71	129,74,0,511,74,511	0/0	35,0,0	0	33	89	0,89,1243,89,1243,1243	0/2	13,0,12	0.48	25	48
chr7	15950383	C	T		SNP	136.44	280	PG4084_C01_13091364		PASS	intron_variant	MODIFIER	c.81-1495G>A		DNMT1	protein_coding	NM_182651	DNA (cytosine-5)-methyltransferase 1	link	not_common	0/0	40,0	0	39	84	0,84,1390	0/0	39,0	0	37	83	0,83,1411	0/0	26,1	0.037037	27	66	0,66,1032	0/0	32,0	0	32	78	0,78,1170	0/0	34,0	0	32	81
chr7	15950970	T	C		SNP	134.44	253	PG4084_C01_13091365		PASS	intron_variant	MODIFIER	c.81-2082A>G		DNMT1	protein_coding	NM_182651	DNA (cytosine-5)-methyltransferase 1	link	not_common	0/0	41,0	0	33	84	0,84,1260	0/0	31,0	0	29	81	0,81,1215	0/0	40,0	0	35	81	0,81,1395	0/0	39,0	0	32	81	0,81,1255	0/0	33,0	0	28	81
chr7	15951108	TAC	T,TACAC	T	DEL	419.37	263	PG4084_C01_13091366		PASS	intron_variant	MODIFIER	c.81-2222_81-2221delGT		DNMT1	protein_coding	NM_182651	DNA (cytosine-5)-methyltransferase 1	link	not_common	1/1	2,26,0	0.928571	28	59	119,62,0,483,76,497	0/1	9,9,0	0.5	18	48	56,0,50,177,194,371	1/1	0,32,0	1	32	92	151,95,0,714,95,714	0/0	43,1,1	0.0222222	41	84	0,84,1513,84,1513,1513	0/1	13,5,0	0.277778	18	42
chr7	15951108	TAC	T,TACAC	TACAC	INS	419.37	263	PG4084_C01_13091366		PASS	intron_variant	MODIFIER	c.81-2223_81-2222insGT		DNMT1	protein_coding	NM_182651	DNA (cytosine-5)-methyltransferase 1	link	not_common	1/1	2,26,0	0	28	59	119,62,0,483,76,497	0/1	9,9,0	0	18	48	56,0,50,177,194,371	1/1	0,32,0	0	32	92	151,95,0,714,95,714	0/0	43,1,1	0.0222222	41	84	0,84,1513,84,1513,1513	0/1	13,5,0	0	18	42
chr7	15951128	C	T		SNP	43.67	269	PG4084_C01_13091367		DRAGENHardSNP	intron_variant	MODIFIER	c.81-2240G>A		DNMT1	protein_coding	NM_182651	DNA (cytosine-5)-methyltransferase 1	link	not_common	0/0	32,4	0.111111	36	0	0,0,1146	0/0	22,1	0.0434783	23	27	0,27,853	0/0	35,5	0.125	40	0	0,0,1267	0/0	43,1	0.0227273	41	84	0,84,1513	0/0	20,1	0.047619	21	21
chr7	15951130	T	C		SNP	86.44	262	PG4084_C01_13091368		PASS	intron_variant	MODIFIER	c.81-2242A>G		DNMT1	protein_coding	NM_182651	DNA (cytosine-5)-methyltransferase 1	link	not_common	0/0	35,0	0	34	87	0,87,1305	0/0	27,0	0	24	66	0,66,926	0/0	39,1	0.025	40	86	0,86,1544	0/0	43,1	0.0227273	41	84	0,84,1513	0/0	20,0	0	19	48
chr7	15951132	T	C		SNP	86.44	258	PG4084_C01_13091369		PASS	intron_variant	MODIFIER	c.81-2244A>G		DNMT1	protein_coding	NM_182651	DNA (cytosine-5)-methyltransferase 1	link	not_common	0/0	35,0	0	34	87	0,87,1305	0/0	27,0	0	24	66	0,66,926	0/0	41,0	0	39	99	0,108,1571	0/0	43,1	0.0227273	41	84	0,84,1513	0/0	20,0	0	19	48
chr7	15951513	T	A		SNP	149.44	253	PG4084_C01_13091370		PASS	intron_variant	MODIFIER	c.81-2625A>T		DNMT1	protein_coding	NM_182651	DNA (cytosine-5)-methyltransferase 1	link	not_common	0/0	47,0	0	30	81	0,81,1215	0/0	36,0	0	30	81	0,81,1215	0/0	40,0	0	31	81	0,81,1215	0/0	37,0	0	31	80	0,80,1244	0/0	35,0	0	30	81
chr7	15952391	T	C		SNP	140.44	238	PG4084_C01_13091371		PASS	intron_variant	MODIFIER	c.81-3503A>G		DNMT1	protein_coding	NM_182651	DNA (cytosine-5)-methyltransferase 1	link	not_common	0/0	34,1	0.0285714	35	75	0,75,1340	0/0	28,0	0	26	66	0,66,1032	0/0	27,0	0	26	62	0,62,911	0/0	32,0	0	32	78	0,78,1170	0/0	29,0	0	29	81
chr7	15952899	GA	G		DEL	762.27	106	PG4084_C01_13091372		PASS	intron_variant	MODIFIER	c.80+3915delT		DNMT1	protein_coding	NM_182651	DNA (cytosine-5)-methyltransferase 1	link	common	1/1	0,5	1	5	13	95,16,0	1/1	0,1	1	1	2	35,4,0	1/1	0,14	1	14	40	122,43,0	1/1	0,4	1	4	10	91,12,0	1/1	0,7	1	7	17
chr7	15953697	A	G		SNP	96.44	229	PG4084_C01_13091373		PASS	intron_variant	MODIFIER	c.80+3118T>C		DNMT1	protein_coding	NM_182651	DNA (cytosine-5)-methyltransferase 1	link	not_common	0/0	40,0	0	30	81	0,81,1305	0/0	29,0	0	28	84	0,84,1122	0/0	27,0	0	27	78	0,78,1170	0/0	27,0	0	25	60	0,60,975	0/0	36,0	0	32	84
chr7	15953748	A	G		SNP	131.23	239	PG4084_C01_13091374		PASS	intron_variant	MODIFIER	c.80+3067T>C		DNMT1	protein_coding	NM_182651	DNA (cytosine-5)-methyltransferase 1	link		NA	NA	NA	NA	NA	NA	NA	NA	NA	NA	NA	NA	NA	NA	NA	NA	NA	NA	NA	NA	NA	NA	NA	NA	NA	NA	NA	NA	NA
chr7	15953754	A	C		SNP	1339.23	247	PG4084_C01_13091375		PASS	intron_variant	MODIFIER	c.80+3061T>G		DNMT1	protein_coding	NM_182651	DNA (cytosine-5)-methyltransferase 1	link	common	1/1	0,43	1	43	127	215,130,0	1/1	0,23	1	23	64	152,67,0	1/1	0,33	1	33	96	184,99,0	1/1	0,23	1	23	67	155,70,0	1/1	0,28	1	28	80
chr7	15953756	AG	A		DEL	1298	244	PG4084_C01_13091376		PASS	intron_variant	MODIFIER	c.80+3058delC		DNMT1	protein_coding	NM_182651	DNA (cytosine-5)-methyltransferase 1	link	common	1/1	0,43	1	43	126	208,129,0	1/1	0,23	1	23	64	146,67,0	1/1	0,33	1	33	97	179,100,0	1/1	0,23	1	23	67	149,70,0	1/1	0,28	1	28	80
chr7	15954002	G	A		SNP	110.44	223	PG4084_C01_13091377		PASS	intron_variant	MODIFIER	c.80+2813C>T		DNMT1	protein_coding	NM_182651	DNA (cytosine-5)-methyltransferase 1	link	not_common	0/0	40,0	0	32	84	0,84,1260	0/0	34,0	0	30	84	0,84,1191	0/0	26,0	0	24	63	0,63,945	0/0	33,0	0	30	87	0,87,1305	0/0	32,0	0	30	81
chr7	15954005	T	C		SNP	113.44	224	PG4084_C01_13091378		PASS	intron_variant	MODIFIER	c.80+2810A>G		DNMT1	protein_coding	NM_182651	DNA (cytosine-5)-methyltransferase 1	link	not_common	0/0	40,0	0	32	84	0,84,1260	0/0	34,0	0	30	84	0,84,1191	0/0	26,0	0	24	63	0,63,945	0/0	33,0	0	30	87	0,87,1305	0/0	32,0	0	30	81
chr7	15954032	G	A		SNP	113.44	227	PG4084_C01_13091379		PASS	intron_variant	MODIFIER	c.80+2783C>T		DNMT1	protein_coding	NM_182651	DNA (cytosine-5)-methyltransferase 1	link	not_common	0/0	40,0	0	32	84	0,84,1260	0/0	34,0	0	30	84	0,84,1191	0/0	26,0	0	24	63	0,63,945	0/0	30,0	0	29	81	0,81,1215	0/0	32,0	0	30	81
chr7	15954107	G	A		SNP	107.44	233	PG4084_C01_13091380		PASS	intron_variant	MODIFIER	c.80+2708C>T		DNMT1	protein_coding	NM_182651	DNA (cytosine-5)-methyltransferase 1	link	not_common	0/0	40,0	0	32	84	0,84,1260	0/0	30,0	0	29	81	0,81,1211	0/0	31,0	0	28	81	0,81,1215	0/0	27,0	0	25	68	0,68,1009	0/0	36,0	0	32	93
chr7	15954345	G	A		SNP	125.44	229	PG4084_C01_13091381		PASS	intron_variant	MODIFIER	c.80+2470C>T		DNMT1	protein_coding	NM_182651	DNA (cytosine-5)-methyltransferase 1	link	not_common	0/0	44,0	0	30	80	0,80,1215	0/0	29,0	0	29	81	0,81,1215	0/0	29,0	0	29	84	0,84,1260	0/0	33,1	0.0294118	31	81	0,81,1243	0/0	34,0	0	29	81
chr7	15954405	T	C		SNP	113.44	220	PG4084_C01_13091382		PASS	intron_variant	MODIFIER	c.80+2410A>G		DNMT1	protein_coding	NM_182651	DNA (cytosine-5)-methyltransferase 1	link	not_common	0/0	44,0	0	30	80	0,80,1215	0/0	32,0	0	31	81	0,81,1215	0/0	27,0	0	25	66	0,66,990	0/0	26,0	0	24	60	0,60,975	0/0	34,0	0	29	81
chr7	15954522	A	G		SNP	119.44	229	PG4084_C01_13091383		PASS	intron_variant	MODIFIER	c.80+2293T>C		DNMT1	protein_coding	NM_182651	DNA (cytosine-5)-methyltransferase 1	link	not_common	0/0	44,0	0	30	80	0,80,1215	0/0	25,0	0	23	60	0,60,900	0/0	40,0	0	30	87	0,87,1305	0/0	30,0	0	29	81	0,81,1215	0/0	29,0	0	28	81
chr7	15954742	G	T		SNP	133.44	247	PG4084_C01_13091384		PASS	intron_variant	MODIFIER	c.80+2073C>A		DNMT1	protein_coding	NM_182651	DNA (cytosine-5)-methyltransferase 1	link	not_common	0/0	42,0	0	35	82	0,82,1379	0/0	33,0	0	29	80	0,80,1176	0/0	33,0	0	30	81	0,81,1191	0/0	34,1	0.0285714	28	81	0,81,1215	0/0	29,1	0.0333333	30	75
chr7	15955019	G	A		SNP	115.44	237	PG4084_C01_13091385		PASS	intron_variant	MODIFIER	c.80+1796C>T		DNMT1	protein_coding	NM_182651	DNA (cytosine-5)-methyltransferase 1	link	not_common	0/0	38,0	0	36	96	0,96,1326	0/0	37,0	0	35	93	0,93,1358	0/0	25,0	0	24	60	0,60,900	0/0	23,1	0.0416667	22	50	0,50,809	0/0	33,0	0	31	81
chr7	15955050	A	C		SNP	359.08	242	PG4084_C01_13091386		PASS	intron_variant	MODIFIER	c.80+1765T>G		DNMT1	protein_coding	NM_182651	DNA (cytosine-5)-methyltransferase 1	link	not_common	1/1	0,38	1	38	111	199,114,0	0/1	13,22	0.628571	35	46	85,0,45	1/1	0,20	1	20	57	145,60,0	0/0	41,1	0.0238095	30	81	0,81,1189	0/0	30,0	0	30	81
chr7	15955330	T	C		SNP	41.2	244	PG4084_C01_13091387		DRAGENHardSNP	intron_variant	MODIFIER	c.80+1485A>G		DNMT1	protein_coding	NM_182651	DNA (cytosine-5)-methyltransferase 1	link	not_common	0/0	45,0	0	29	81	0,81,1175	0/0	40,0	0	29	81	0,81,1215	0/0	33,0	0	29	81	0,81,1215	0/0	32,0	0	29	81	0,81,1215	0/1	14,22	0.611111	36	47
chr7	15955499	G	C		SNP	122.44	211	PG4084_C01_13091388		PASS	intron_variant	MODIFIER	c.80+1316C>G		DNMT1	protein_coding	NM_182651	DNA (cytosine-5)-methyltransferase 1	link	not_common	0/0	35,1	0.0277778	33	84	0,84,1295	0/0	40,0	0	29	81	0,81,1215	0/0	14,0	0	13	30	0,30,517	0/0	27,0	0	25	63	0,63,945	0/0	27,0	0	25	66
chr7	15955559	G	A		SNP	127.44	204	PG4084_C01_13091389		PASS	intron_variant	MODIFIER	c.80+1256C>T		DNMT1	protein_coding	NM_182651	DNA (cytosine-5)-methyltransferase 1	link	not_common	0/0	38,0	0	30	81	0,81,1215	0/0	25,0	0	24	60	0,60,900	0/0	18,0	0	14	42	0,42,573	0/0	36,0	0	28	81	0,81,1170	0/0	27,0	0	24	63
chr7	15955573	T	C		SNP	134.44	210	PG4084_C01_13091390		PASS	intron_variant	MODIFIER	c.80+1242A>G		DNMT1	protein_coding	NM_182651	DNA (cytosine-5)-methyltransferase 1	link	not_common	0/0	38,0	0	30	81	0,81,1215	0/0	25,0	0	24	60	0,60,900	0/0	18,0	0	14	42	0,42,573	0/0	36,0	0	28	81	0,81,1170	0/0	27,0	0	24	63
chr7	15957382	G	A		SNP	1164.23	175	PG4084_C01_13091391		PASS	intergenic_region;upstream_gene_variant	MODIFIER	c.-488C>T;n.15957382G>A		DNMT1;DNMT1-S1PR2	protein_coding	NM_182651;DNMT1-S1PR2	DNA (cytosine-5)-methyltransferase 1	link	common	1/1	0,25	1	25	72	160,75,0	1/1	0,14	1	14	39	127,42,0	1/1	0,26	1	26	75	163,78,0	1/1	0,24	1	24	69	157,72,0	1/1	0,21	1	21	60
chr7	15957838	A	G		SNP	107.44	208	PG4084_C01_13091392		PASS	intergenic_region;upstream_gene_variant	MODIFIER	c.-944T>C;n.15957838A>G		DNMT1;DNMT1-S1PR2	protein_coding	NM_182651;DNMT1-S1PR2	DNA (cytosine-5)-methyltransferase 1	link	not_common	0/0	31,0	0	29	81	0,81,1127	0/0	27,0	0	23	60	0,60,900	0/0	22,0	0	20	60	0,60,759	0/0	26,0	0	25	63	0,63,978	0/0	33,1	0.0294118	32	84
chr7	15958263	G	A		SNP	110.44	238	PG4084_C01_13091393		PASS	intergenic_region;upstream_gene_variant	MODIFIER	c.-1369C>T;n.15958263G>A		DNMT1;DNMT1-S1PR2	protein_coding	NM_182651;DNMT1-S1PR2	DNA (cytosine-5)-methyltransferase 1	link	not_common	0/0	35,0	0	31	84	0,84,1161	0/0	32,1	0.030303	30	81	0,81,1215	0/0	33,0	0	31	83	0,83,1062	0/0	29,0	0	29	84	0,84,1149	0/0	27,0	0	27	65
chr7	15958327	T	A		SNP	493.62	226	PG4084_C01_13091394		PASS	intergenic_region;upstream_gene_variant	MODIFIER	c.-1433A>T;n.15958327T>A		DNMT1;DNMT1-S1PR2	protein_coding	NM_182651;DNMT1-S1PR2	DNA (cytosine-5)-methyltransferase 1	link	not_common	1/1	0,26	1	26	75	163,78,0	0/1	16,16	0.5	32	48	85,0,50	1/1	0,27	1	27	78	166,81,0	0/0	36,0	0	31	81	0,81,1229	0/0	25,1	0.0384615	26	43
chr7	15958500	G	A		SNP	40.2	211	PG4084_C01_13091395		DRAGENHardSNP	intergenic_region;upstream_gene_variant	MODIFIER	c.-1606C>T;n.15958500G>A		DNMT1;DNMT1-S1PR2	protein_coding	NM_182651;DNMT1-S1PR2	DNA (cytosine-5)-methyltransferase 1	link	not_common	0/0	41,0	0	28	84	0,84,1131	0/0	26,0	0	24	65	0,65,970	0/0	20,0	0	19	42	0,42,724	0/0	23,2	0.08	25	44	0,44,877	0/1	18,15	0.454545	33	48
chr7	15958759	A	C		SNP	433.08	260	PG4084_C01_13091396		PASS	intergenic_region;upstream_gene_variant	MODIFIER	c.-1865T>G;n.15958759A>C		DNMT1;DNMT1-S1PR2	protein_coding	NM_182651;DNMT1-S1PR2	DNA (cytosine-5)-methyltransferase 1	link	not_common	1/1	0,55	1	55	162	249,165,0	0/1	8,24	0.75	32	33	85,0,31	1/1	0,28	1	28	81	169,84,0	0/0	36,0	0	29	84	0,84,1244	0/0	32,0	0	29	81
chr7	15959837	GA	G		DEL	1335	254	PG4084_C01_13091397		PASS	intergenic_region;upstream_gene_variant	MODIFIER	c.-2944delT;n.15959838delA		DNMT1;DNMT1-S1PR2	protein_coding	NM_182651;DNMT1-S1PR2	DNA (cytosine-5)-methyltransferase 1	link	common	1/1	0,34	1	34	99	181,102,0	1/1	0,28	1	28	81	163,84,0	1/1	0,31	1	31	90	172,93,0	1/1	0,37	1	37	108	190,111,0	1/1	2,29	0.935484	31	81
chr7	15960193	A	G		SNP	110.44	230	PG4084_C01_13091398		PASS	intergenic_region;upstream_gene_variant	MODIFIER	c.-3299T>C;n.15960193A>G		DNMT1;DNMT1-S1PR2	protein_coding	NM_182651;DNMT1-S1PR2	DNA (cytosine-5)-methyltransferase 1	link	not_common	0/0	35,0	0	31	84	0,84,1232	0/0	31,0	0	30	87	0,87,1203	0/0	38,0	0	29	81	0,81,1207	0/0	26,0	0	23	60	0,60,900	0/0	31,0	0	29	81
chr7	15960251	T	C		SNP	128.44	224	PG4084_C01_13091399		PASS	intergenic_region;upstream_gene_variant	MODIFIER	c.-3357A>G;n.15960251T>C		DNMT1;DNMT1-S1PR2	protein_coding	NM_182651;DNMT1-S1PR2	DNA (cytosine-5)-methyltransferase 1	link	not_common	0/0	31,0	0	30	75	0,75,1125	0/0	33,0	0	29	81	0,81,1135	0/0	38,0	0	29	81	0,81,1207	0/0	27,0	0	27	78	0,78,1170	0/0	26,0	0	25	63
chr7	15960907	T	C		SNP	140.44	253	PG4084_C01_13091400		PASS	intergenic_region;upstream_gene_variant	MODIFIER	c.-4013A>G;n.15960907T>C		DNMT1;DNMT1-S1PR2	protein_coding	NM_182651;DNMT1-S1PR2	DNA (cytosine-5)-methyltransferase 1	link	not_common	0/0	42,1	0.0232558	33	85	0,85,1350	0/0	36,0	0	31	81	0,81,1260	0/0	35,0	0	31	81	0,81,1215	0/0	29,0	0	29	78	0,78,1170	0/0	32,0	0	29	81
chr7	15961040	AT	A		DEL	140.21	256	PG4084_C01_13091401		PASS	intergenic_region;upstream_gene_variant	MODIFIER	c.-4147delA;n.15961041delT		DNMT1;DNMT1-S1PR2	protein_coding	NM_182651;DNMT1-S1PR2	DNA (cytosine-5)-methyltransferase 1	link	not_common	0/0	42,1	0.0232558	33	85	0,85,1350	0/0	42,0	0	36	84	0,84,1421	0/0	33,0	0	30	81	0,81,1191	0/0	38,0	0	32	81	0,81,1193	0/0	29,0	0	28	81
chr7	15961044	T	A		SNP	41.23	257	PG4084_C01_13091402		DRAGENHardSNP	intergenic_region;upstream_gene_variant	MODIFIER	c.-4150A>T;n.15961044T>A		DNMT1;DNMT1-S1PR2	protein_coding	NM_182651;DNMT1-S1PR2	DNA (cytosine-5)-methyltransferase 1	link	not_common	0/0	42,1	0.0232558	33	85	0,85,1350	0/0	42,0	0	36	84	0,84,1421	0/0	29,0	0	27	72	0,72,1080	0/0	38,0	0	32	81	0,81,1193	0/1	16,13	0.448276	29	48
chr7	15961151	G	A		SNP	137.44	254	PG4084_C01_13091403		PASS	intergenic_region;upstream_gene_variant	MODIFIER	c.-4257C>T;n.15961151G>A		DNMT1;DNMT1-S1PR2	protein_coding	NM_182651;DNMT1-S1PR2	DNA (cytosine-5)-methyltransferase 1	link	not_common	0/0	42,1	0.0232558	33	85	0,85,1350	0/0	42,0	0	36	84	0,84,1421	0/0	36,0	0	31	81	0,81,1201	0/0	33,0	0	30	81	0,81,1136	0/0	44,0	0	30	84
chr7	15961204	T	C		SNP	128.44	238	PG4084_C01_13091404		PASS	intergenic_region;upstream_gene_variant	MODIFIER	c.-4310A>G;n.15961204T>C		DNMT1;DNMT1-S1PR2	protein_coding	NM_182651;DNMT1-S1PR2	DNA (cytosine-5)-methyltransferase 1	link	not_common	0/0	42,1	0.0232558	33	85	0,85,1350	0/0	29,1	0.0333333	30	61	0,61,1131	0/0	36,0	0	31	81	0,81,1201	0/0	23,2	0.08	25	44	0,44,904	0/0	44,0	0	30	84
chr7	15961265	C	T		SNP	134.44	236	PG4084_C01_13091405		PASS	intergenic_region;upstream_gene_variant	MODIFIER	c.-4371G>A;n.15961265C>T		DNMT1;DNMT1-S1PR2	protein_coding	NM_182651;DNMT1-S1PR2	DNA (cytosine-5)-methyltransferase 1	link	not_common	0/0	42,1	0.0232558	33	85	0,85,1350	0/0	30,0	0	29	81	0,81,1215	0/0	36,0	0	31	81	0,81,1201	0/0	27,0	0	25	72	0,72,1080	0/0	44,0	0	30	84
chr7	15961345	A	G		SNP	128.44	236	PG4084_C01_13091406		PASS	intergenic_region;upstream_gene_variant	MODIFIER	c.-4451T>C;n.15961345A>G		DNMT1;DNMT1-S1PR2	protein_coding	NM_182651;DNMT1-S1PR2	DNA (cytosine-5)-methyltransferase 1	link	not_common	0/0	42,1	0.0232558	33	85	0,85,1350	0/0	24,0	0	23	60	0,60,900	0/0	28,0	0	26	72	0,72,1080	0/0	37,0	0	32	81	0,81,1215	0/0	44,0	0	30	84
chr7	15961376	G	A		SNP	110.44	225	PG4084_C01_13091407		PASS	intergenic_region;upstream_gene_variant	MODIFIER	c.-4482C>T;n.15961376G>A		DNMT1;DNMT1-S1PR2	protein_coding	NM_182651;DNMT1-S1PR2	DNA (cytosine-5)-methyltransferase 1	link	not_common	0/0	42,1	0.0232558	33	85	0,85,1350	0/0	20,0	0	19	42	0,42,736	0/0	27,0	0	25	72	0,72,1008	0/0	37,0	0	32	81	0,81,1215	0/0	44,0	0	30	84
chr7	15961426	AT	A		DEL	110.21	255	PG4084_C01_13091408		PASS	intergenic_region;upstream_gene_variant	MODIFIER	c.-4533delA;n.15961427delT		DNMT1;DNMT1-S1PR2	protein_coding	NM_182651;DNMT1-S1PR2	DNA (cytosine-5)-methyltransferase 1	link	not_common	0/0	42,1	0.0232558	33	85	0,85,1350	0/0	20,0	0	19	45	0,45,720	0/0	30,2	0.0625	32	39	0,39,1170	0/0	44,0	0	40	84	0,84,1530	0/0	38,1	0.025641	39	75
chr7	15961615	GC	G,GCC	G	DEL	382.27	249	PG4084_C01_13091409		PASS	intergenic_region;upstream_gene_variant	MODIFIER	c.-4722delG;n.15961616delC		DNMT1;DNMT1-S1PR2	protein_coding	NM_182651;DNMT1-S1PR2	DNA (cytosine-5)-methyltransferase 1	link		1/1	0,38,0	1	38	111	176,114,0,1011,114,1011	0/1	9,13,0	0.590909	22	48	61,0,48,297,218,515	1/1	0,23,0	1	23	66	130,69,0,599,69,599	0/0	31,0,0	0	29	71	0,71,958,71,958,958	0/2	19,0,7	0	26	37
chr7	15961615	GC	G,GCC	GCC	INS	382.27	249	PG4084_C01_13091409		PASS	intergenic_region;upstream_gene_variant	MODIFIER	c.-4723_-4722insG;n.15961616_15961617insC		DNMT1;DNMT1-S1PR2	protein_coding	NM_182651;DNMT1-S1PR2	DNA (cytosine-5)-methyltransferase 1	link		1/1	0,38,0	0	38	111	176,114,0,1011,114,1011	0/1	9,13,0	0	22	48	61,0,48,297,218,515	1/1	0,23,0	0	23	66	130,69,0,599,69,599	0/0	31,0,0	0	29	71	0,71,958,71,958,958	0/2	19,0,7	0.269231	26	37
chr7	15961619	C	CG		INS	116.21	271	PG4084_C01_13091410		PASS	intergenic_region;upstream_gene_variant	MODIFIER	c.-4726_-4725insC;n.15961619_15961620insG		DNMT1;DNMT1-S1PR2	protein_coding	NM_182651;DNMT1-S1PR2	DNA (cytosine-5)-methyltransferase 1	link	not_common	0/0	44,1	0.0222222	43	99	0,111,1665	0/0	29,1	0.0333333	29	74	0,74,1093	0/0	26,1	0.037037	25	65	0,65,929	0/0	28,0	0	28	68	0,68,1024	0/0	40,3	0.0697674	43	68
chr7	15961623	C	CCCG		INS	117.21	270	PG4084_C01_13091411		PASS	intergenic_region;upstream_gene_variant	MODIFIER	c.-4730_-4729insCGG;n.15961623_15961624insCCG		DNMT1;DNMT1-S1PR2	protein_coding	NM_182651;DNMT1-S1PR2	DNA (cytosine-5)-methyltransferase 1	link	not_common	0/0	44,1	0.0222222	43	99	0,111,1665	0/0	29,0	0	29	81	0,81,1215	0/0	26,1	0.037037	25	65	0,65,929	0/0	28,0	0	28	68	0,68,1024	0/0	40,2	0.047619	41	92
chr7	15962027	A	G		SNP	116.44	249	PG4084_C01_13091412		PASS	intergenic_region	MODIFIER	n.15962027A>G		DNMT1-S1PR2		DNMT1-S1PR2		link	not_common	0/0	47,0	0	29	80	0,80,1173	0/0	31,0	0	30	84	0,84,1141	0/0	39,1	0.025	34	87	0,87,1305	0/0	36,1	0.027027	37	96	0,96,1402	0/0	37,1	0.0263158	35	80
chr7	15962073	G	C		SNP	98.44	236	PG4084_C01_13091413		PASS	intergenic_region	MODIFIER	n.15962073G>C		DNMT1-S1PR2		DNMT1-S1PR2		link	not_common	0/0	47,0	0	29	80	0,80,1173	0/0	32,0	0	31	81	0,81,1243	0/0	39,1	0.025	34	87	0,87,1305	0/0	40,0	0	35	87	0,87,1395	0/0	38,0	0	35	86
chr7	15962160	C	T		SNP	122.44	223	PG4084_C01_13091414		PASS	intergenic_region	MODIFIER	n.15962160C>T		DNMT1-S1PR2		DNMT1-S1PR2		link	not_common	0/0	47,0	0	29	80	0,80,1173	0/0	23,0	0	21	60	0,60,800	0/0	39,1	0.025	34	87	0,87,1305	0/0	34,0	0	30	81	0,81,1215	0/0	35,0	0	33	84
chr7	15962292	A	G		SNP	128.44	225	PG4084_C01_13091415		PASS	intergenic_region	MODIFIER	n.15962292A>G		DNMT1-S1PR2		DNMT1-S1PR2		link	not_common	0/0	47,0	0	29	80	0,80,1173	0/0	23,0	0	22	60	0,60,866	0/0	27,0	0	24	66	0,66,990	0/0	32,0	0	27	81	0,81,1089	0/0	37,0	0	36	99
chr7	15962530	T	G		SNP	142.44	245	PG4084_C01_13091416		PASS	intergenic_region	MODIFIER	n.15962530T>G		DNMT1-S1PR2		DNMT1-S1PR2		link	not_common	0/0	47,0	0	29	80	0,80,1173	0/0	32,1	0.030303	31	81	0,81,1232	0/0	38,0	0	28	81	0,81,1211	0/0	36,0	0	29	81	0,81,1188	0/0	33,0	0	31	81
chr7	15962863	C	T		SNP	130.44	243	PG4084_C01_13091417		PASS	intergenic_region	MODIFIER	n.15962863C>T		DNMT1-S1PR2		DNMT1-S1PR2		link	not_common	0/0	47,0	0	29	80	0,80,1173	0/0	30,0	0	30	81	0,81,1215	0/0	34,0	0	28	81	0,81,1170	0/0	32,0	0	31	81	0,81,1215	0/0	35,0	0	30	81
chr7	15962993	CACA	C		DEL	110.21	234	PG4084_C01_13091418		PASS	intergenic_region	MODIFIER	n.15962994_15962996delACA		DNMT1-S1PR2		DNMT1-S1PR2		link	not_common	0/0	47,0	0	31	90	0,90,1244	0/0	33,0	0	29	81	0,81,1215	0/0	39,0	0	33	81	0,81,1215	0/0	36,0	0	29	81	0,81,1149	0/0	28,0	0	26	62
chr7	15963051	A	C		SNP	107.44	238	PG4084_C01_13091419		PASS	intergenic_region	MODIFIER	n.15963051A>C		DNMT1-S1PR2		DNMT1-S1PR2		link	not_common	0/0	47,0	0	31	90	0,90,1244	0/0	34,0	0	32	90	0,90,1350	0/0	29,0	0	28	75	0,75,1125	0/0	36,0	0	29	81	0,81,1149	0/0	31,0	0	30	81
chr7	15963052	CTAGT	C		DEL	107.21	238	PG4084_C01_13091420		PASS	intergenic_region	MODIFIER	n.15963053_15963056delTAGT		DNMT1-S1PR2		DNMT1-S1PR2		link	not_common	0/0	47,0	0	31	90	0,90,1244	0/0	34,0	0	32	90	0,90,1350	0/0	29,0	0	28	75	0,75,1125	0/0	36,0	0	29	81	0,81,1149	0/0	31,0	0	30	81
chr7	15963061	G	A		SNP	113.44	239	PG4084_C01_13091421		PASS	intergenic_region	MODIFIER	n.15963061G>A		DNMT1-S1PR2		DNMT1-S1PR2		link	not_common	0/0	47,0	0	31	90	0,90,1244	0/0	36,0	0	33	84	0,84,1246	0/0	28,0	0	28	81	0,81,1215	0/0	36,0	0	29	81	0,81,1149	0/0	29,0	0	29	81
chr7	15963091	T	C		SNP	125.44	240	PG4084_C01_13091422		PASS	intergenic_region	MODIFIER	n.15963091T>C		DNMT1-S1PR2		DNMT1-S1PR2		link	not_common	0/0	47,0	0	31	90	0,90,1244	0/0	36,0	0	33	84	0,84,1246	0/0	30,0	0	29	81	0,81,1215	0/0	36,0	0	29	81	0,81,1149	0/0	27,0	0	25	63
chr7	15963092	G	A		SNP	120.44	239	PG4084_C01_13091423		PASS	intergenic_region	MODIFIER	n.15963092G>A		DNMT1-S1PR2		DNMT1-S1PR2		link	not_common	0/0	47,0	0	31	90	0,90,1244	0/0	36,0	0	33	84	0,84,1246	0/0	29,1	0.0333333	29	71	0,71,1075	0/0	36,0	0	29	81	0,81,1149	0/0	27,0	0	25	63
chr7	15963264	C	T		SNP	92.44	228	PG4084_C01_13091424		PASS	intergenic_region	MODIFIER	n.15963264C>T		DNMT1-S1PR2		DNMT1-S1PR2		link	not_common	0/0	47,0	0	31	90	0,90,1244	0/0	31,0	0	31	81	0,81,1215	0/0	34,0	0	29	81	0,81,1215	0/0	36,0	0	29	81	0,81,1149	0/0	39,0	0	30	81
chr7	15963340	T	G		SNP	127.44	225	PG4084_C01_13091425		PASS	intergenic_region	MODIFIER	n.15963340T>G		DNMT1-S1PR2		DNMT1-S1PR2		link	not_common	0/0	34,0	0	31	81	0,81,1298	0/0	30,0	0	30	81	0,81,1215	0/0	27,0	0	23	60	0,60,900	0/0	36,0	0	29	81	0,81,1149	0/0	39,0	0	30	81
chr7	15963438	G	A		SNP	161.44	233	PG4084_C01_13091426		PASS	intergenic_region	MODIFIER	n.15963438G>A		DNMT1-S1PR2		DNMT1-S1PR2		link	not_common	0/0	38,0	0	31	81	0,81,1215	0/0	32,0	0	30	81	0,81,1215	0/0	26,0	0	22	60	0,60,900	0/0	28,0	0	26	65	0,65,982	0/0	26,0	0	21	60
chr7	15963467	C	T		SNP	133.44	228	PG4084_C01_13091427		PASS	intergenic_region	MODIFIER	n.15963467C>T		DNMT1-S1PR2		DNMT1-S1PR2		link	not_common	0/0	38,0	0	31	81	0,81,1215	0/0	32,0	0	30	81	0,81,1215	0/0	32,0	0	28	81	0,81,1134	0/0	30,0	0	28	81	0,81,1173	0/0	21,0	0	21	57
chr7	15963470	C	T		SNP	127.44	227	PG4084_C01_13091428		PASS	intergenic_region	MODIFIER	n.15963470C>T		DNMT1-S1PR2		DNMT1-S1PR2		link	not_common	0/0	38,0	0	31	81	0,81,1215	0/0	32,0	0	30	81	0,81,1215	0/0	32,0	0	28	81	0,81,1134	0/0	30,0	0	28	81	0,81,1173	0/0	21,0	0	21	57
chr7	15963794	T	C		SNP	137.44	231	PG4084_C01_13091429		PASS	intergenic_region	MODIFIER	n.15963794T>C		DNMT1-S1PR2		DNMT1-S1PR2		link	not_common	0/0	41,0	0	31	81	0,81,1215	0/0	30,0	0	27	75	0,75,1125	0/0	27,0	0	24	60	0,60,900	0/0	27,0	0	25	69	0,69,1035	0/0	31,0	0	30	81
chr7	15963801	A	G		SNP	134.44	226	PG4084_C01_13091430		PASS	intergenic_region	MODIFIER	n.15963801A>G		DNMT1-S1PR2		DNMT1-S1PR2		link	not_common	0/0	41,0	0	31	81	0,81,1215	0/0	26,0	0	24	69	0,69,1035	0/0	27,0	0	24	60	0,60,900	0/0	27,0	0	25	69	0,69,1035	0/0	31,0	0	30	81
chr7	15963938	C	T		SNP	107.44	227	PG4084_C01_13091431		PASS	intergenic_region	MODIFIER	n.15963938C>T		DNMT1-S1PR2		DNMT1-S1PR2		link	not_common	0/0	41,0	0	31	81	0,81,1215	0/0	35,0	0	29	81	0,81,1215	0/0	24,0	0	23	60	0,60,900	0/0	32,0	0	28	81	0,81,1215	0/0	35,0	0	31	81
chr7	15964469	C	CT,CTTT	CT	INS	419.75	237	PG4084_C01_13091432		PASS	intergenic_region	MODIFIER	n.15964469_15964470insT		DNMT1-S1PR2		DNMT1-S1PR2		link	not_common	1/1	0,40,0	1	40	117	184,120,0,1144,120,1144	0/1	15,10,0	0.4	25	47	62,0,50,258,347,605	1/1	0,19,0	1	19	54	121,57,0,519,57,519	0/0	43,0,0	0	31	83	0,83,1280,83,1280,1280	0/0	40,0,0	0	27	81
chr7	15964469	C	CT,CTTT	CTTT	INS	419.75	237	PG4084_C01_13091432		PASS	intergenic_region	MODIFIER	n.15964469_15964470insTTT		DNMT1-S1PR2		DNMT1-S1PR2		link	not_common	1/1	0,40,0	0	40	117	184,120,0,1144,120,1144	0/1	15,10,0	0	25	47	62,0,50,258,347,605	1/1	0,19,0	0	19	54	121,57,0,519,57,519	0/0	43,0,0	0	31	83	0,83,1280,83,1280,1280	0/0	40,0,0	0	27	81
chr7	15964661	G	A		SNP	107.44	232	PG4084_C01_13091433		PASS	intergenic_region	MODIFIER	n.15964661G>A		DNMT1-S1PR2		DNMT1-S1PR2		link	not_common	0/0	28,0	0	26	62	0,62,945	0/0	23,0	0	22	60	0,60,854	0/0	34,2	0.0555556	36	51	0,51,1226	0/0	39,1	0.025	39	86	0,86,1402	0/0	27,0	0	23	63
chr7	15964787	G	A		SNP	125.44	250	PG4084_C01_13091434		PASS	intergenic_region	MODIFIER	n.15964787G>A		DNMT1-S1PR2		DNMT1-S1PR2		link	not_common	0/0	43,0	0	35	81	0,81,1354	0/0	36,0	0	29	81	0,81,1215	0/0	35,0	0	28	80	0,80,1205	0/0	41,0	0	37	82	0,82,1428	0/0	40,0	0	27	81
chr7	15964952	A	G		SNP	119.44	224	PG4084_C01_13091435		PASS	intergenic_region	MODIFIER	n.15964952A>G		DNMT1-S1PR2		DNMT1-S1PR2		link	not_common	0/0	43,0	0	35	81	0,81,1354	0/0	28,0	0	25	69	0,69,968	0/0	33,0	0	29	81	0,81,1215	0/0	29,0	0	29	81	0,81,1215	0/0	40,0	0	27	81
chr7	15965019	A	G		SNP	128.44	231	PG4084_C01_13091436		PASS	intergenic_region	MODIFIER	n.15965019A>G		DNMT1-S1PR2		DNMT1-S1PR2		link	not_common	0/0	43,0	0	35	81	0,81,1354	0/0	27,0	0	27	66	0,66,1036	0/0	33,0	0	29	81	0,81,1215	0/0	29,0	0	28	78	0,78,1170	0/0	40,0	0	27	81
chr7	15965072	A	C		SNP	116.44	232	PG4084_C01_13091437		PASS	intergenic_region	MODIFIER	n.15965072A>C		DNMT1-S1PR2		DNMT1-S1PR2		link	not_common	0/0	34,0	0	33	90	0,90,1350	0/0	35,1	0.0277778	34	87	0,87,1315	0/0	28,0	0	24	66	0,66,990	0/0	40,0	0	31	81	0,81,1215	0/0	29,1	0.0333333	27	66
chr7	15965096	C	T		SNP	334.08	228	PG4084_C01_13091438		PASS	intergenic_region	MODIFIER	n.15965096C>T		DNMT1-S1PR2		DNMT1-S1PR2		link	not_common	1/1	0,30	1	30	87	175,90,0	0/1	21,11	0.34375	32	43	78,0,50	1/1	0,22	1	22	63	151,66,0	0/0	40,0	0	31	81	0,81,1215	0/0	23,1	0.0416667	24	57
chr7	15965127	G	A		SNP	116.44	233	PG4084_C01_13091439		PASS	intergenic_region	MODIFIER	n.15965127G>A		DNMT1-S1PR2		DNMT1-S1PR2		link	not_common	0/0	30,0	0	28	81	0,81,1215	0/0	36,0	0	35	93	0,93,1360	0/0	23,1	0.0416667	24	57	0,57,919	0/0	40,0	0	31	81	0,81,1215	0/0	21,1	0.0454545	22	51
chr7	15965220	C	T		SNP	158.44	246	PG4084_C01_13091440		PASS	intergenic_region	MODIFIER	n.15965220C>T		DNMT1-S1PR2		DNMT1-S1PR2		link	not_common	0/0	35,0	0	31	87	0,87,1302	0/0	27,0	0	25	72	0,72,1080	0/0	28,0	0	27	81	0,81,1128	0/0	40,0	0	31	81	0,81,1215	0/0	29,0	0	26	75
chr7	15965281	A	G		SNP	699.61	284	PG4084_C01_13091441		PASS	intergenic_region	MODIFIER	n.15965281A>G		DNMT1-S1PR2		DNMT1-S1PR2		link	not_common	1/1	0,39	1	39	114	202,117,0	0/1	14,13	0.481481	27	48	85,0,50	1/1	0,31	1	31	90	178,93,0	0/0	40,0	0	31	81	0,81,1215	0/1	23,17	0.425	40	47
chr7	15965361	C	T		SNP	125.44	251	PG4084_C01_13091442		PASS	intergenic_region	MODIFIER	n.15965361C>T		DNMT1-S1PR2		DNMT1-S1PR2		link	not_common	0/0	39,0	0	38	81	0,81,1454	0/0	28,0	0	26	60	0,60,900	0/0	36,0	0	31	81	0,81,1215	0/0	34,0	0	30	80	0,80,1176	0/0	37,0	0	33	87
chr7	15965624	G	A		SNP	41.2	231	PG4084_C01_13091443		DRAGENHardSNP	intergenic_region	MODIFIER	n.15965624G>A		DNMT1-S1PR2		DNMT1-S1PR2		link	not_common	0/0	43,0	0	33	81	0,81,1314	0/0	24,0	0	24	69	0,69,1035	0/0	28,0	0	27	78	0,78,1170	0/0	34,1	0.0285714	30	81	0,81,1215	0/1	14,19	0.575758	33	48
chr7	15965868	A	AT		INS	122.21	229	PG4084_C01_13091444		PASS	intergenic_region	MODIFIER	n.15965868_15965869insT		DNMT1-S1PR2		DNMT1-S1PR2		link	not_common	0/0	27,0	0	25	63	0,63,945	0/0	30,0	0	30	81	0,81,1215	0/0	33,0	0	31	84	0,84,1244	0/0	30,0	0	29	81	0,81,1215	0/0	30,1	0.0322581	31	77
chr7	15965926	G	A		SNP	41.2	249	PG4084_C01_13091445		DRAGENHardSNP	intergenic_region	MODIFIER	n.15965926G>A		DNMT1-S1PR2		DNMT1-S1PR2		link	not_common	0/0	46,0	0	36	83	0,83,1255	0/0	25,0	0	24	60	0,60,937	0/0	33,0	0	29	81	0,81,1177	0/0	28,0	0	28	78	0,78,1170	0/0	32,0	0	31	75
chr7	15965955	G	A		SNP	152.44	264	PG4084_C01_13091446		PASS	intergenic_region	MODIFIER	n.15965955G>A		DNMT1-S1PR2		DNMT1-S1PR2		link	not_common	0/0	46,0	0	36	83	0,83,1255	0/0	29,0	0	28	84	0,84,1040	0/0	33,0	0	29	81	0,81,1177	0/0	32,0	0	31	81	0,81,1179	0/0	31,0	0	31	87
chr7	15966125	G	C		SNP	116.44	228	PG4084_C01_13091447		PASS	intergenic_region	MODIFIER	n.15966125G>C		DNMT1-S1PR2		DNMT1-S1PR2		link	not_common	0/0	46,0	0	36	83	0,83,1255	0/0	28,0	0	21	60	0,60,900	0/0	40,0	0	30	81	0,81,1215	0/0	35,0	0	31	84	0,84,1260	0/0	29,0	0	28	81
chr7	15966428	G	T		SNP	103.44	230	PG4084_C01_13091448		PASS	intergenic_region	MODIFIER	n.15966428G>T		DNMT1-S1PR2		DNMT1-S1PR2		link	not_common	0/0	36,0	0	35	89	0,89,1249	0/0	39,0	0	34	83	0,83,1210	0/0	26,0	0	24	60	0,60,914	0/0	30,0	0	29	81	0,81,1215	0/0	27,0	0	24	65
chr7	15966591	ATTTC	A		DEL	128.21	260	PG4084_C01_13091449		PASS	intergenic_region	MODIFIER	n.15966592_15966595delTTTC		DNMT1-S1PR2		DNMT1-S1PR2		link	not_common	0/0	48,0	0	39	85	0,85,1431	0/0	34,0	0	31	81	0,81,1215	0/0	39,0	0	30	81	0,81,1215	0/0	36,0	0	29	81	0,81,1215	0/0	33,0	0	29	81
chr7	15966627	T	A		SNP	115.44	242	PG4084_C01_13091450		PASS	intergenic_region	MODIFIER	n.15966627T>A		DNMT1-S1PR2		DNMT1-S1PR2		link	not_common	0/0	48,0	0	39	85	0,85,1431	0/0	32,1	0.030303	30	84	0,84,1232	0/0	39,0	0	30	81	0,81,1215	0/0	36,0	0	29	81	0,81,1215	0/0	33,0	0	29	81
chr7	15966725	T	C		SNP	638.61	229	PG4084_C01_13091451		PASS	intergenic_region	MODIFIER	n.15966725T>C		DNMT1-S1PR2		DNMT1-S1PR2		link	not_common	1/1	0,40	1	40	116	204,119,0	0/1	13,7	0.35	20	45	81,0,50	1/1	0,32	1	32	93	181,96,0	0/0	26,0	0	22	60	0,60,816	0/1	15,16	0.516129	31	48
chr7	15966777	C	A		SNP	98.79	226	PG4084_C01_13091452		PASS	intergenic_region	MODIFIER	n.15966777C>A		DNMT1-S1PR2		DNMT1-S1PR2		link	not_common	0/0	33,1	0.0294118	34	86	0,86,1219	0/0	15,3	0.166667	18	7	0,7,504	0/0	34,1	0.0285714	35	90	0,90,1304	0/0	26,1	0.037037	27	65	0,65,968	0/0	23,1	0.0416667	24	56
chr7	15966786	G	A		SNP	94.44	227	PG4084_C01_13091453		PASS	intergenic_region	MODIFIER	n.15966786G>A		DNMT1-S1PR2		DNMT1-S1PR2		link	not_common	0/0	34,0	0	34	84	0,84,1207	0/0	19,0	0	19	41	0,41,645	0/0	36,0	0	35	96	0,96,1440	0/0	29,1	0.0333333	30	75	0,75,1184	0/0	24,0	0	23	63
chr7	15966792	A	G		SNP	87.44	213	PG4084_C01_13091454		PASS	intergenic_region	MODIFIER	n.15966792A>G		DNMT1-S1PR2		DNMT1-S1PR2		link	not_common	0/0	31,0	0	31	87	0,87,1305	0/0	19,0	0	18	44	0,44,663	0/0	33,0	0	33	81	0,81,1215	0/0	30,1	0.0322581	29	78	0,78,1161	0/0	23,0	0	21	60
chr7	15966799	C	T		SNP	80.44	198	PG4084_C01_13091455		PASS	intergenic_region	MODIFIER	n.15966799C>T		DNMT1-S1PR2		DNMT1-S1PR2		link	not_common	0/0	32,1	0.030303	31	83	0,83,1204	0/0	18,0	0	17	48	0,48,633	0/0	26,0	0	23	60	0,60,900	0/0	30,0	0	29	81	0,81,1215	0/0	23,0	0	21	60
chr7	15966813	G	C		SNP	78.44	190	PG4084_C01_13091456		PASS	intergenic_region	MODIFIER	n.15966813G>C		DNMT1-S1PR2		DNMT1-S1PR2		link	not_common	0/0	32,1	0.030303	31	83	0,83,1204	0/0	16,1	0.0588235	17	35	0,35,588	0/0	26,0	0	23	60	0,60,900	0/0	29,0	0	29	84	0,84,1135	0/0	23,0	0	21	60
chr7	15967382	G	C		SNP	95.44	210	PG4084_C01_13091457		PASS	intergenic_region	MODIFIER	n.15967382G>C		DNMT1-S1PR2		DNMT1-S1PR2		link	not_common	0/0	37,0	0	32	81	0,81,1215	0/0	23,0	0	22	63	0,63,945	0/0	32,0	0	29	81	0,81,1215	0/0	19,0	0	18	45	0,45,675	0/0	26,0	0	24	62
chr7	15967441	G	T		SNP	98.44	197	PG4084_C01_13091458		PASS	intergenic_region	MODIFIER	n.15967441G>T		DNMT1-S1PR2		DNMT1-S1PR2		link	not_common	0/0	27,1	0.0357143	24	66	0,66,990	0/0	23,1	0.0416667	24	57	0,57,945	0/0	36,0	0	33	84	0,84,1278	0/0	19,0	0	18	45	0,45,675	0/0	19,0	0	18	48
chr7	15967757	A	G		SNP	748.43	247	PG4084_C01_13091459		PASS	intergenic_region	MODIFIER	n.15967757A>G		DNMT1-S1PR2		DNMT1-S1PR2		link	not_common	1/1	0,43	1	43	126	214,129,0	0/1	19,14	0.424242	33	47	83,0,50	1/1	0,30	1	30	87	175,90,0	0/0	29,0	0	26	69	0,69,1074	0/1	16,13	0.448276	29	48
chr7	15967785	T	C		SNP	125.44	250	PG4084_C01_13091460		PASS	intergenic_region	MODIFIER	n.15967785T>C		DNMT1-S1PR2		DNMT1-S1PR2		link	not_common	0/0	41,0	0	37	93	0,93,1395	0/0	33,0	0	32	81	0,81,1215	0/0	31,0	0	30	81	0,81,1215	0/0	29,0	0	28	81	0,81,1158	0/0	34,0	0	32	84
chr7	15968662	C	T		SNP	86.44	237	PG4084_C01_13091461		PASS	intergenic_region	MODIFIER	n.15968662C>T		DNMT1-S1PR2		DNMT1-S1PR2		link	not_common	0/0	48,0	0	36	81	0,81,1409	0/0	32,0	0	28	81	0,81,1215	0/0	29,0	0	28	81	0,81,1215	0/0	38,0	0	32	81	0,81,1260	0/0	37,0	0	30	84
chr7	15969141	G	T		SNP	176.44	234	PG4084_C01_13091462		PASS	intergenic_region	MODIFIER	n.15969141G>T		DNMT1-S1PR2		DNMT1-S1PR2		link	not_common	0/0	42,0	0	30	81	0,81,1188	0/0	27,0	0	22	60	0,60,857	0/0	25,0	0	23	63	0,63,945	0/0	38,0	0	28	81	0,81,1161	0/0	30,0	0	28	81
chr7	15969192	G	A		SNP	41.2	241	PG4084_C01_13091463		DRAGENHardSNP	intergenic_region	MODIFIER	n.15969192G>A		DNMT1-S1PR2		DNMT1-S1PR2		link	not_common	0/0	42,0	0	30	81	0,81,1188	0/0	31,0	0	28	81	0,81,1205	0/0	26,0	0	24	60	0,60,945	0/0	38,0	0	28	81	0,81,1161	0/1	11,20	0.645161	31	45
chr7	15969272	G	A		SNP	244.51	261	PG4084_C01_13091464		PASS	intergenic_region	MODIFIER	n.15969272G>A		DNMT1-S1PR2		DNMT1-S1PR2		link	not_common	0/0	42,0	0	30	81	0,81,1188	0/0	27,0	0	24	60	0,60,987	0/0	26,0	0	24	60	0,60,945	0/0	38,0	0	28	81	0,81,1161	0/1	17,30	0.638298	47	44
chr7	15969338	T	A		SNP	384.08	252	PG4084_C01_13091465		PASS	intergenic_region	MODIFIER	n.15969338T>A		DNMT1-S1PR2		DNMT1-S1PR2		link	not_common	1/1	0,33	1	33	95	183,98,0	0/1	16,9	0.36	25	45	81,0,50	1/1	0,35	1	35	102	190,105,0	0/0	31,0	0	28	81	0,81,1215	0/0	40,0	0	30	81
chr7	15969369	C	T		SNP	134.44	251	PG4084_C01_13091466		PASS	intergenic_region	MODIFIER	n.15969369C>T		DNMT1-S1PR2		DNMT1-S1PR2		link	not_common	0/0	37,0	0	34	96	0,96,1389	0/0	26,1	0.037037	23	60	0,60,900	0/0	38,1	0.025641	36	87	0,87,1450	0/0	29,0	0	27	69	0,69,1035	0/0	40,0	0	30	81
chr7	15969418	C	T		SNP	125.44	256	PG4084_C01_13091467		PASS	intergenic_region	MODIFIER	n.15969418C>T		DNMT1-S1PR2		DNMT1-S1PR2		link	not_common	0/0	35,1	0.0277778	34	89	0,89,1266	0/0	28,0	0	26	72	0,72,1080	0/0	40,0	0	37	85	0,85,1296	0/0	32,0	0	31	81	0,81,1215	0/0	40,0	0	30	81
chr7	15969470	A	C		SNP	751.43	255	PG4084_C01_13091468		PASS	intergenic_region	MODIFIER	n.15969470A>C		DNMT1-S1PR2		DNMT1-S1PR2		link	not_common	1/1	0,41	1	41	119	207,122,0	0/1	15,12	0.444444	27	48	84,0,50	1/1	0,29	1	29	84	172,87,0	0/0	40,1	0.0243902	30	81	0,81,1215	0/1	14,17	0.548387	31	48
chr7	15969556	C	T		SNP	208.51	245	PG4084_C01_13091469		PASS	intergenic_region	MODIFIER	n.15969556C>T		DNMT1-S1PR2		DNMT1-S1PR2		link	not_common	0/0	42,0	0	39	99	0,108,1605	0/0	31,0	0	28	81	0,81,1215	0/0	25,0	0	23	60	0,60,896	0/0	40,1	0.0243902	30	81	0,81,1215	0/1	16,17	0.515152	33	48
chr7	15969902	T	C		SNP	534.8	194	PG4084_C01_13091470		PASS	downstream_gene_variant;intergenic_region	MODIFIER	c.*6373A>G;n.15969902T>C		DNMT1-S1PR2;S1PR2	protein_coding	NM_001081541;DNMT1-S1PR2	sphingosine 1-phosphate receptor 2	link	not_common	1/1	0,23	1	23	66	154,69,0	0/1	11,9	0.45	20	48	84,0,50	1/1	0,22	1	22	63	151,66,0	0/0	40,0	0	28	81	0,81,1215	0/1	15,10	0.4	25	47
chr7	15969910	A	C		SNP	526.73	191	PG4084_C01_13091471		PASS	downstream_gene_variant;intergenic_region	MODIFIER	c.*6365T>G;n.15969910A>C		DNMT1-S1PR2;S1PR2	protein_coding	NM_001081541;DNMT1-S1PR2	sphingosine 1-phosphate receptor 2	link	not_common	1/1	0,22	1	22	63	151,66,0	0/1	11,9	0.45	20	48	84,0,50	1/1	0,21	1	21	60	148,63,0	0/0	40,0	0	28	81	0,81,1215	0/1	15,10	0.4	25	47
chr7	15969917	C	T		SNP	515.86	186	PG4084_C01_13091472		PASS	downstream_gene_variant;intergenic_region	MODIFIER	c.*6358G>A;n.15969917C>T		DNMT1-S1PR2;S1PR2	protein_coding	NM_001081541;DNMT1-S1PR2	sphingosine 1-phosphate receptor 2	link	not_common	1/1	0,21	1	21	59	147,62,0	0/1	11,9	0.45	20	48	84,0,50	1/1	0,20	1	20	57	145,60,0	0/0	40,0	0	28	81	0,81,1215	0/1	15,8	0.347826	23	44
chr7	15969927	TTGCC	T		DEL	345.43	178	PG4084_C01_13091473		PASS	downstream_gene_variant;intergenic_region	MODIFIER	c.*6344_*6347delGGCA;n.15969928_15969931delTGCC		DNMT1-S1PR2;S1PR2	protein_coding	NM_001081541;DNMT1-S1PR2	sphingosine 1-phosphate receptor 2	link	not_common	1/1	0,10	1	10	27	109,30,0	0/1	9,5	0.357143	14	46	77,0,50	1/1	0,13	1	13	37	119,40,0	0/0	40,0	0	28	81	0,81,1215	0/0	25,0	0	23	36
chr7	15969932	A	AAC		INS	42.75	110	PG4084_C01_13091474		PASS	downstream_gene_variant;intergenic_region	MODIFIER	c.*6342_*6343insGT;n.15969932_15969933insAC		DNMT1-S1PR2;S1PR2	protein_coding	NM_001081541;DNMT1-S1PR2	sphingosine 1-phosphate receptor 2	link		NA	NA	NA	NA	NA	NA	0/1	8,5	0.384615	13	47	77,0,50	NA	NA	NA	NA	NA	NA	0/0	40,0	0	28	81	0,81,1215	0/0	13,1	0.0714286	14	12
chr7	15969935	T	TC		INS	44.48	109	PG4084_C01_13091475		PASS	downstream_gene_variant;intergenic_region	MODIFIER	c.*6339_*6340insG;n.15969935_15969936insC		DNMT1-S1PR2;S1PR2	protein_coding	NM_001081541;DNMT1-S1PR2	sphingosine 1-phosphate receptor 2	link		NA	NA	NA	NA	NA	NA	0/1	7,4	0.363636	11	47	77,0,50	NA	NA	NA	NA	NA	NA	0/0	40,0	0	28	81	0,81,1215	0/0	13,1	0.0714286	14	0
chr7	15969939	A	T		SNP	43.71	107	PG4084_C01_13091476		PASS	downstream_gene_variant;intergenic_region	MODIFIER	c.*6336T>A;n.15969939A>T		DNMT1-S1PR2;S1PR2	protein_coding	NM_001081541;DNMT1-S1PR2	sphingosine 1-phosphate receptor 2	link		NA	NA	NA	NA	NA	NA	0/1	8,4	0.333333	12	46	82,0,50	NA	NA	NA	NA	NA	NA	0/0	40,0	0	28	81	0,81,1215	0/0	13,1	0.0714286	14	0
chr7	15969943	C	T		SNP	41.84	105	PG4084_C01_13091477		PASS	downstream_gene_variant;intergenic_region	MODIFIER	c.*6332G>A;n.15969943C>T		DNMT1-S1PR2;S1PR2	protein_coding	NM_001081541;DNMT1-S1PR2	sphingosine 1-phosphate receptor 2	link		NA	NA	NA	NA	NA	NA	0/1	8,4	0.333333	12	46	82,0,50	NA	NA	NA	NA	NA	NA	0/0	40,0	0	28	81	0,81,1215	0/0	12,0	0	12	30
chr7	15969944	A	G		SNP	41.84	105	PG4084_C01_13091478		PASS	downstream_gene_variant;intergenic_region	MODIFIER	c.*6331T>C;n.15969944A>G		DNMT1-S1PR2;S1PR2	protein_coding	NM_001081541;DNMT1-S1PR2	sphingosine 1-phosphate receptor 2	link		NA	NA	NA	NA	NA	NA	0/1	8,4	0.333333	12	46	82,0,50	NA	NA	NA	NA	NA	NA	0/0	40,0	0	28	81	0,81,1215	0/0	12,0	0	12	30
chr7	15969945	G	C		SNP	75.71	104	PG4084_C01_13091479		PASS	downstream_gene_variant;intergenic_region	MODIFIER	c.*6330C>G;n.15969945G>C		DNMT1-S1PR2;S1PR2	protein_coding	NM_001081541;DNMT1-S1PR2	sphingosine 1-phosphate receptor 2	link		NA	NA	NA	NA	NA	NA	0/0	14,1	0.0666667	15	27	0,27,405	NA	NA	NA	NA	NA	NA	0/0	40,0	0	28	81	0,81,1215	0/0	12,0	0	12	30
chr7	15969955	A	C		SNP	11.18	102	PG4084_C01_13091480		DRAGENHardSNP	downstream_gene_variant;intergenic_region	MODIFIER	c.*6320T>G;n.15969955A>C		DNMT1-S1PR2;S1PR2	protein_coding	NM_001081541;DNMT1-S1PR2	sphingosine 1-phosphate receptor 2	link		NA	NA	NA	NA	NA	NA	0/1	8,2	0.2	10	16	51,0,50	NA	NA	NA	NA	NA	NA	0/0	40,0	0	28	81	0,81,1215	0/0	12,0	0	12	30
chr7	15970089	C	A		SNP	95.7	115	PG4084_C01_13091481		PASS	downstream_gene_variant;intergenic_region	MODIFIER	c.*6186G>T;n.15970089C>A		DNMT1-S1PR2;S1PR2	protein_coding	NM_001081541;DNMT1-S1PR2	sphingosine 1-phosphate receptor 2	link		NA	NA	NA	NA	NA	NA	0/0	16,0	0	15	45	0,45,574	NA	NA	NA	NA	NA	NA	0/0	47,1	0.0208333	45	81	0,81,1722	0/0	16,0	0	16	45
chr7	15970379	G	C		SNP	93.7	102	PG4084_C01_13091482		PASS	downstream_gene_variant;intergenic_region	MODIFIER	c.*5896C>G;n.15970379G>C		DNMT1-S1PR2;S1PR2	protein_coding	NM_001081541;DNMT1-S1PR2	sphingosine 1-phosphate receptor 2	link		NA	NA	NA	NA	NA	NA	0/0	13,0	0	12	30	0,30,437	NA	NA	NA	NA	NA	NA	0/0	28,0	0	28	81	0,81,1143	0/0	14,0	0	13	36
chr7	15970381	G	T		SNP	93.7	102	PG4084_C01_13091483		PASS	downstream_gene_variant;intergenic_region	MODIFIER	c.*5894C>A;n.15970381G>T		DNMT1-S1PR2;S1PR2	protein_coding	NM_001081541;DNMT1-S1PR2	sphingosine 1-phosphate receptor 2	link		NA	NA	NA	NA	NA	NA	0/0	13,0	0	12	30	0,30,437	NA	NA	NA	NA	NA	NA	0/0	28,0	0	28	81	0,81,1143	0/0	14,0	0	13	36
chr7	15970600	G	A		SNP	108.7	95	PG4084_C01_13091484		PASS	downstream_gene_variant;intergenic_region	MODIFIER	c.*5675C>T;n.15970600G>A		DNMT1-S1PR2;S1PR2	protein_coding	NM_001081541;DNMT1-S1PR2	sphingosine 1-phosphate receptor 2	link		NA	NA	NA	NA	NA	NA	0/0	13,0	0	11	30	0,30,421	NA	NA	NA	NA	NA	NA	0/0	33,0	0	32	81	0,81,1241	0/0	12,0	0	11	30
chr7	15970610	C	T		SNP	117.7	99	PG4084_C01_13091485		PASS	downstream_gene_variant;intergenic_region	MODIFIER	c.*5665G>A;n.15970610C>T		DNMT1-S1PR2;S1PR2	protein_coding	NM_001081541;DNMT1-S1PR2	sphingosine 1-phosphate receptor 2	link		NA	NA	NA	NA	NA	NA	0/0	13,0	0	11	30	0,30,421	NA	NA	NA	NA	NA	NA	0/0	34,1	0.0285714	33	90	0,90,1328	0/0	12,0	0	11	30
chr7	15970672	C	T		SNP	367.04	106	PG4084_C01_13091486		PASS	downstream_gene_variant;intergenic_region	MODIFIER	c.*5603G>A;n.15970672C>T		DNMT1-S1PR2;S1PR2	protein_coding	NM_001081541;DNMT1-S1PR2	sphingosine 1-phosphate receptor 2	link		NA	NA	NA	NA	NA	NA	0/0	17,0	0	15	42	0,42,574	NA	NA	NA	NA	NA	NA	0/0	38,0	0	32	84	0,84,1283	1/1	0,8	1	8	21
chr7	15970759	C	G		SNP	129.7	122	PG4084_C01_13091487		PASS	downstream_gene_variant;intergenic_region	MODIFIER	c.*5516G>C;n.15970759C>G		DNMT1-S1PR2;S1PR2	protein_coding	NM_001081541;DNMT1-S1PR2	sphingosine 1-phosphate receptor 2	link		NA	NA	NA	NA	NA	NA	0/0	13,0	0	13	36	0,36,416	NA	NA	NA	NA	NA	NA	0/0	36,1	0.027027	35	95	0,95,1256	0/0	13,0	0	12	33
chr7	15971090	T	C		SNP	296.86	233	PG4084_C01_13091488		PASS	downstream_gene_variant;intergenic_region	MODIFIER	c.*5185A>G;n.15971090T>C		DNMT1-S1PR2;S1PR2	protein_coding	NM_001081541;DNMT1-S1PR2	sphingosine 1-phosphate receptor 2	link	not_common	0/0	40,0	0	36	84	0,84,1405	0/0	36,0	0	33	82	0,82,1330	0/0	32,0	0	28	81	0,81,1199	0/0	26,1	0.037037	26	36	0,36,976	0/1	13,10	0.434783	23	48
chr7	15971230	A	G		SNP	40.2	254	PG4084_C01_13091489		DRAGENHardSNP	downstream_gene_variant;intergenic_region	MODIFIER	c.*5045T>C;n.15971230A>G		DNMT1-S1PR2;S1PR2	protein_coding	NM_001081541;DNMT1-S1PR2	sphingosine 1-phosphate receptor 2	link	not_common	0/0	43,0	0	40	96	0,96,1440	0/0	30,0	0	28	84	0,84,1146	0/0	28,0	0	27	75	0,75,1125	0/0	37,0	0	34	80	0,80,1251	0/0	26,0	0	24	66
chr7	15971260	A	G		SNP	41.2	265	PG4084_C01_13091490		DRAGENHardSNP	downstream_gene_variant;intergenic_region	MODIFIER	c.*5015T>C;n.15971260A>G		DNMT1-S1PR2;S1PR2	protein_coding	NM_001081541;DNMT1-S1PR2	sphingosine 1-phosphate receptor 2	link	not_common	0/0	44,0	0	44	42	0,42,630	0/0	31,0	0	29	60	0,60,900	0/0	28,0	0	27	30	0,30,450	0/0	37,0	0	34	80	0,80,1251	0/0	29,2	0.0645161	31	62
chr7	15971286	C	CT,CTTT	CT	INS	321.09	249	PG4084_C01_13091491		PASS	downstream_gene_variant;intergenic_region	MODIFIER	c.*4988_*4989insA;n.15971286_15971287insT		DNMT1-S1PR2;S1PR2	protein_coding	NM_001081541;DNMT1-S1PR2	sphingosine 1-phosphate receptor 2	link	not_common	1/1	0,36,0	1	36	105	166,108,0,829,108,829	0/1	19,14,0	0.424242	33	47	56,0,50,270,368,638	1/1	1,22,0	0.956522	23	42	103,45,0,470,65,489	0/0	32,0,0	0	31	80	0,80,1116,80,1116,1116	0/0	34,0,0	0	31	83
chr7	15971286	C	CT,CTTT	CTTT	INS	321.09	249	PG4084_C01_13091491		PASS	downstream_gene_variant;intergenic_region	MODIFIER	c.*4988_*4989insAAA;n.15971286_15971287insTTT		DNMT1-S1PR2;S1PR2	protein_coding	NM_001081541;DNMT1-S1PR2	sphingosine 1-phosphate receptor 2	link	not_common	1/1	0,36,0	0	36	105	166,108,0,829,108,829	0/1	19,14,0	0	33	47	56,0,50,270,368,638	1/1	1,22,0	0	23	42	103,45,0,470,65,489	0/0	32,0,0	0	31	80	0,80,1116,80,1116,1116	0/0	34,0,0	0	31	83
chr7	15971317	A	G		SNP	40.2	249	PG4084_C01_13091492		DRAGENHardSNP	downstream_gene_variant;intergenic_region	MODIFIER	c.*4958T>C;n.15971317A>G		DNMT1-S1PR2;S1PR2	protein_coding	NM_001081541;DNMT1-S1PR2	sphingosine 1-phosphate receptor 2	link	not_common	0/0	35,0	0	31	84	0,84,1260	0/0	31,0	0	31	78	0,78,1170	0/0	28,0	0	27	81	0,81,1077	0/0	29,0	0	28	72	0,72,1116	0/0	39,1	0.025	37	80
chr7	15971723	G	C		SNP	120.46	225	PG4084_C01_13091493		PASS	downstream_gene_variant;intergenic_region	MODIFIER	c.*4552C>G;n.15971723G>C		DNMT1-S1PR2;S1PR2	protein_coding	NM_001081541;DNMT1-S1PR2	sphingosine 1-phosphate receptor 2	link	not_common	0/0	43,0	0	38	84	0,84,1493	0/0	21,1	0.0454545	22	51	0,51,835	0/0	34,1	0.0285714	30	81	0,81,1215	0/0	26,0	0	23	60	0,60,914	0/1	13,13	0.5	26	48
chr7	15971864	C	T		SNP	40.2	232	PG4084_C01_13091494		DRAGENHardSNP	downstream_gene_variant;intergenic_region	MODIFIER	c.*4411G>A;n.15971864C>T		DNMT1-S1PR2;S1PR2	protein_coding	NM_001081541;DNMT1-S1PR2	sphingosine 1-phosphate receptor 2	link	not_common	0/0	30,1	0.0322581	31	77	0,77,1147	0/0	34,0	0	31	84	0,84,1260	0/0	31,0	0	30	87	0,87,1305	0/0	31,1	0.03125	30	80	0,80,1112	0/0	34,0	0	31	81
chr7	15971993	C	CAA,CAAA	CAA	INS	215.92	242	PG4084_C01_13091495		PASS	downstream_gene_variant;intergenic_region	MODIFIER	c.*4281_*4282insTT;n.15971993_15971994insAA		DNMT1-S1PR2;S1PR2	protein_coding	NM_001081541;DNMT1-S1PR2	sphingosine 1-phosphate receptor 2	link	not_common	0/0	37,0,0	0	36	83	0,83,1320,83,1320,1320	0/0	19,0,0	0	19	51	0,51,765,51,765,765	0/0	33,0,0	0	31	84	0,84,1260,84,1260,1260	0/0	34,0,0	0	30	81	0,81,1195,81,1195,1195	0/1	14,14,0	0.5	28	48
chr7	15971993	C	CAA,CAAA	CAAA	INS	215.92	242	PG4084_C01_13091495		PASS	downstream_gene_variant;intergenic_region	MODIFIER	c.*4281_*4282insTTT;n.15971993_15971994insAAA		DNMT1-S1PR2;S1PR2	protein_coding	NM_001081541;DNMT1-S1PR2	sphingosine 1-phosphate receptor 2	link	not_common	0/0	37,0,0	0	36	83	0,83,1320,83,1320,1320	0/0	19,0,0	0	19	51	0,51,765,51,765,765	0/0	33,0,0	0	31	84	0,84,1260,84,1260,1260	0/0	34,0,0	0	30	81	0,81,1195,81,1195,1195	0/1	14,14,0	0	28	48
chr7	15972011	A	C		SNP	118.46	244	PG4084_C01_13091496		DRAGENHardSNP	downstream_gene_variant;intergenic_region	MODIFIER	c.*4264T>G;n.15972011A>C		DNMT1-S1PR2;S1PR2	protein_coding	NM_001081541;DNMT1-S1PR2	sphingosine 1-phosphate receptor 2	link	not_common	0/0	37,0	0	31	84	0,84,1260	0/0	22,1	0.0434783	23	54	0,54,904	0/0	29,1	0.0333333	30	74	0,74,1083	0/0	34,0	0	30	81	0,81,1195	0/1	15,15	0.5	30	48
chr7	15972345	TA	T		DEL	700.51	224	PG4084_C01_13091497		PASS	downstream_gene_variant;intergenic_region	MODIFIER	c.*3929delT;n.15972346delA		DNMT1-S1PR2;S1PR2	protein_coding	NM_001081541;DNMT1-S1PR2	sphingosine 1-phosphate receptor 2	link	not_common	1/1	0,28	1	28	80	137,83,0	0/1	9,6	0.4	15	47	53,0,50	1/1	0,23	1	23	65	122,68,0	0/0	27,0	0	26	65	0,65,886	1/1	0,18	1	18	50
chr7	15972376	T	C		SNP	128.44	233	PG4084_C01_13091498		PASS	downstream_gene_variant;intergenic_region	MODIFIER	c.*3899A>G;n.15972376T>C		DNMT1-S1PR2;S1PR2	protein_coding	NM_001081541;DNMT1-S1PR2	sphingosine 1-phosphate receptor 2	link	not_common	0/0	36,0	0	33	84	0,84,1200	0/0	25,1	0.0384615	26	48	0,48,911	0/0	26,2	0.0714286	28	45	0,45,887	0/0	31,1	0.03125	32	81	0,81,1193	0/0	28,1	0.0344828	28	71
chr7	15972401	G	T		SNP	915.4	261	PG4084_C01_13091499		PASS	downstream_gene_variant;intergenic_region	MODIFIER	c.*3874C>A;n.15972401G>T		DNMT1-S1PR2;S1PR2	protein_coding	NM_001081541;DNMT1-S1PR2	sphingosine 1-phosphate receptor 2	link	not_common	1/1	0,42	1	42	122	210,125,0	0/1	14,11	0.44	25	48	84,0,50	1/1	1,31	0.96875	32	81	169,85,0	0/0	33,0	0	31	84	0,84,1260	0/1	23,11	0.323529	34	40
chr7	15972471	T	C		SNP	142.44	259	PG4084_C01_13091500		PASS	downstream_gene_variant;intergenic_region	MODIFIER	c.*3804A>G;n.15972471T>C		DNMT1-S1PR2;S1PR2	protein_coding	NM_001081541;DNMT1-S1PR2	sphingosine 1-phosphate receptor 2	link	not_common	0/0	39,0	0	34	87	0,87,1305	0/0	35,0	0	32	80	0,80,1310	0/0	34,0	0	31	84	0,84,1259	0/0	39,0	0	32	80	0,80,1355	0/0	30,1	0.0322581	31	78
chr7	15972650	CAAA	CAA,C,CA	CAA	DEL	402.97	237	PG4084_C01_13091501		PASS	downstream_gene_variant;intergenic_region	MODIFIER	c.*3622delT;n.15972653delA		DNMT1-S1PR2;S1PR2	protein_coding	NM_001081541;DNMT1-S1PR2	sphingosine 1-phosphate receptor 2	link	not_common	0/0	29,0,0,0	0	29	72	0,72,1142,72,1142,1142,72,1142,1142,1142	0/0	30,4,4,4	0.0952381	34	12	0,12,1100,12,1100,1100,12,1100,1100,1100	0/0	25,0,0,0	0	23	60	0,60,945,60,945,945,60,945,945,945	0/0	25,0,0,0	0	23	60	0,60,922,60,922,922,60,922,922,922	1/2	0,17,8,0	0.68	25	44
chr7	15972650	CAAA	CAA,C,CA	C	DEL	402.97	237	PG4084_C01_13091501		PASS	downstream_gene_variant;intergenic_region	MODIFIER	c.*3622_*3624delTTT;n.15972651_15972653delAAA		DNMT1-S1PR2;S1PR2	protein_coding	NM_001081541;DNMT1-S1PR2	sphingosine 1-phosphate receptor 2	link	not_common	0/0	29,0,0,0	0	29	72	0,72,1142,72,1142,1142,72,1142,1142,1142	0/0	30,4,4,4	0.0952381	34	12	0,12,1100,12,1100,1100,12,1100,1100,1100	0/0	25,0,0,0	0	23	60	0,60,945,60,945,945,60,945,945,945	0/0	25,0,0,0	0	23	60	0,60,922,60,922,922,60,922,922,922	1/2	0,17,8,0	0.32	25	44
chr7	15972650	CAAA	CAA,C,CA	CA	DEL	402.97	237	PG4084_C01_13091501		PASS	downstream_gene_variant;intergenic_region	MODIFIER	c.*3622_*3623delTT;n.15972652_15972653delAA		DNMT1-S1PR2;S1PR2	protein_coding	NM_001081541;DNMT1-S1PR2	sphingosine 1-phosphate receptor 2	link	not_common	0/0	29,0,0,0	0	29	72	0,72,1142,72,1142,1142,72,1142,1142,1142	0/0	30,4,4,4	0.0952381	34	12	0,12,1100,12,1100,1100,12,1100,1100,1100	0/0	25,0,0,0	0	23	60	0,60,945,60,945,945,60,945,945,945	0/0	25,0,0,0	0	23	60	0,60,922,60,922,922,60,922,922,922	1/2	0,17,8,0	0	25	44
chr7	15972717	T	C		SNP	131.44	243	PG4084_C01_13091502		PASS	downstream_gene_variant;intergenic_region	MODIFIER	c.*3558A>G;n.15972717T>C		DNMT1-S1PR2;S1PR2	protein_coding	NM_001081541;DNMT1-S1PR2	sphingosine 1-phosphate receptor 2	link	not_common	0/0	39,0	0	32	81	0,81,1227	0/0	28,0	0	26	62	0,62,993	0/0	29,0	0	29	72	0,72,1080	0/0	31,0	0	29	81	0,81,1215	0/0	27,0	0	26	62
chr7	15973028	C	A		SNP	125.44	219	PG4084_C01_13091503		PASS	downstream_gene_variant;intergenic_region	MODIFIER	c.*3247G>T;n.15973028C>A		DNMT1-S1PR2;S1PR2	protein_coding	NM_001081541;DNMT1-S1PR2	sphingosine 1-phosphate receptor 2	link	not_common	0/0	26,0	0	23	66	0,66,937	0/0	24,0	0	22	60	0,60,896	0/0	34,0	0	29	80	0,80,1164	0/0	34,0	0	29	81	0,81,1175	0/0	33,0	0	29	81
chr7	15973039	A	G		SNP	127.44	229	PG4084_C01_13091504		PASS	downstream_gene_variant;intergenic_region	MODIFIER	c.*3236T>C;n.15973039A>G		DNMT1-S1PR2;S1PR2	protein_coding	NM_001081541;DNMT1-S1PR2	sphingosine 1-phosphate receptor 2	link	not_common	0/0	45,0	0	28	81	0,81,1215	0/0	24,0	0	22	60	0,60,896	0/0	34,0	0	29	80	0,80,1164	0/0	34,0	0	29	81	0,81,1175	0/0	33,0	0	29	81
chr7	15973118	C	T		SNP	152.44	238	PG4084_C01_13091505		PASS	downstream_gene_variant;intergenic_region	MODIFIER	c.*3157G>A;n.15973118C>T		DNMT1-S1PR2;S1PR2	protein_coding	NM_001081541;DNMT1-S1PR2	sphingosine 1-phosphate receptor 2	link	not_common	0/0	45,0	0	28	81	0,81,1215	0/0	23,0	0	21	60	0,60,839	0/0	34,0	0	29	80	0,80,1164	0/0	33,1	0.0294118	32	81	0,81,1215	0/0	33,0	0	29	81
chr7	15973119	A	G		SNP	149.44	237	PG4084_C01_13091506		PASS	downstream_gene_variant;intergenic_region	MODIFIER	c.*3156T>C;n.15973119A>G		DNMT1-S1PR2;S1PR2	protein_coding	NM_001081541;DNMT1-S1PR2	sphingosine 1-phosphate receptor 2	link	not_common	0/0	45,0	0	28	81	0,81,1215	0/0	23,0	0	21	60	0,60,839	0/0	34,0	0	29	80	0,80,1164	0/0	33,1	0.0294118	32	81	0,81,1215	0/0	33,0	0	29	81
chr7	15973273	G	A		SNP	146.44	236	PG4084_C01_13091507		PASS	downstream_gene_variant;intergenic_region	MODIFIER	c.*3002C>T;n.15973273G>A		DNMT1-S1PR2;S1PR2	protein_coding	NM_001081541;DNMT1-S1PR2	sphingosine 1-phosphate receptor 2	link	not_common	0/0	45,0	0	28	81	0,81,1215	0/0	28,0	0	25	63	0,63,945	0/0	28,0	0	26	66	0,66,990	0/0	35,0	0	28	81	0,81,1215	0/0	37,0	0	30	81
chr7	15973358	A	G		SNP	119.44	241	PG4084_C01_13091508		PASS	downstream_gene_variant;intergenic_region	MODIFIER	c.*2917T>C;n.15973358A>G		DNMT1-S1PR2;S1PR2	protein_coding	NM_001081541;DNMT1-S1PR2	sphingosine 1-phosphate receptor 2	link	not_common	0/0	40,0	0	32	84	0,84,1260	0/0	32,0	0	29	81	0,81,1215	0/0	29,0	0	29	81	0,81,1215	0/0	35,0	0	28	81	0,81,1215	0/0	37,0	0	30	81
chr7	15973382	G	C		SNP	116.44	234	PG4084_C01_13091509		PASS	downstream_gene_variant;intergenic_region	MODIFIER	c.*2893C>G;n.15973382G>C		DNMT1-S1PR2;S1PR2	protein_coding	NM_001081541;DNMT1-S1PR2	sphingosine 1-phosphate receptor 2	link	not_common	0/0	40,0	0	32	84	0,84,1260	0/0	31,0	0	29	81	0,81,1215	0/0	28,0	0	25	60	0,60,975	0/0	35,0	0	28	81	0,81,1215	0/0	37,0	0	30	81
chr7	15973838	A	G		SNP	119.46	220	PG4084_C01_13091510		PASS	downstream_gene_variant;intergenic_region	MODIFIER	c.*2437T>C;n.15973838A>G		DNMT1-S1PR2;S1PR2	protein_coding	NM_001081541;DNMT1-S1PR2	sphingosine 1-phosphate receptor 2	link	not_common	0/0	46,0	0	34	80	0,80,1290	0/0	32,0	0	30	66	0,66,1125	0/0	19,0	0	16	42	0,42,675	0/0	24,0	0	24	60	0,60,937	0/1	12,15	0.555556	27	48
chr7	15973955	T	C		SNP	41.2	256	PG4084_C01_13091511		DRAGENHardSNP	downstream_gene_variant;intergenic_region	MODIFIER	c.*2320A>G;n.15973955T>C		DNMT1-S1PR2;S1PR2	protein_coding	NM_001081541;DNMT1-S1PR2	sphingosine 1-phosphate receptor 2	link	not_common	0/0	46,0	0	34	80	0,80,1290	0/0	35,1	0.0277778	32	81	0,81,1215	0/0	23,0	0	22	60	0,60,869	0/0	38,0	0	31	81	0,81,1215	0/1	20,20	0.5	40	48
chr7	15974015	T	TAAA		INS	146.21	242	PG4084_C01_13091512		PASS	downstream_gene_variant;intergenic_region	MODIFIER	c.*2259_*2260insTTT;n.15974015_15974016insAAA		DNMT1-S1PR2;S1PR2	protein_coding	NM_001081541;DNMT1-S1PR2	sphingosine 1-phosphate receptor 2	link	not_common	0/0	43,0	0	31	82	0,82,1260	0/0	28,0	0	28	78	0,78,1170	0/0	23,0	0	22	60	0,60,869	0/0	38,0	0	31	81	0,81,1215	0/0	28,1	0.0344828	27	68
chr7	15974073	A	G		SNP	151.44	237	PG4084_C01_13091513		PASS	downstream_gene_variant;intergenic_region	MODIFIER	c.*2202T>C;n.15974073A>G		DNMT1-S1PR2;S1PR2	protein_coding	NM_001081541;DNMT1-S1PR2	sphingosine 1-phosphate receptor 2	link	not_common	0/0	43,0	0	31	82	0,82,1260	0/0	26,0	0	25	63	0,63,990	0/0	27,0	0	27	66	0,66,1008	0/0	26,1	0.037037	27	39	0,39,903	0/0	23,0	0	23	63
chr7	15974125	T	C		SNP	145.44	234	PG4084_C01_13091514		PASS	downstream_gene_variant;intergenic_region	MODIFIER	c.*2150A>G;n.15974125T>C		DNMT1-S1PR2;S1PR2	protein_coding	NM_001081541;DNMT1-S1PR2	sphingosine 1-phosphate receptor 2	link	not_common	0/0	43,0	0	31	82	0,82,1260	0/0	26,0	0	24	60	0,60,890	0/0	34,0	0	28	81	0,81,1215	0/0	27,0	0	22	63	0,63,854	0/0	25,0	0	23	60
chr7	15974159	G	A		SNP	137.44	241	PG4084_C01_13091515		PASS	downstream_gene_variant;intergenic_region	MODIFIER	c.*2116C>T;n.15974159G>A		DNMT1-S1PR2;S1PR2	protein_coding	NM_001081541;DNMT1-S1PR2	sphingosine 1-phosphate receptor 2	link	not_common	0/0	43,0	0	31	82	0,82,1260	0/0	26,0	0	24	60	0,60,890	0/0	32,0	0	31	81	0,81,1215	0/0	30,0	0	29	81	0,81,1215	0/0	25,0	0	22	63
chr7	15974409	A	AT		INS	173.21	271	PG4084_C01_13091516		PASS	downstream_gene_variant;intergenic_region	MODIFIER	c.*1865_*1866insA;n.15974409_15974410insT		DNMT1-S1PR2;S1PR2	protein_coding	NM_001081541;DNMT1-S1PR2	sphingosine 1-phosphate receptor 2	link	not_common	0/0	47,0	0	31	83	0,83,1125	0/0	31,0	0	31	84	0,84,1260	0/0	35,0	0	32	81	0,81,1215	0/0	42,0	0	30	81	0,81,1168	0/0	37,0	0	33	80
chr7	15974484	G	C		SNP	143.44	265	PG4084_C01_13091517		PASS	downstream_gene_variant;intergenic_region	MODIFIER	c.*1791C>G;n.15974484G>C		DNMT1-S1PR2;S1PR2	protein_coding	NM_001081541;DNMT1-S1PR2	sphingosine 1-phosphate receptor 2	link	not_common	0/0	47,0	0	31	83	0,83,1125	0/0	36,0	0	35	93	0,93,1395	0/0	29,0	0	29	69	0,69,1035	0/0	42,0	0	30	81	0,81,1168	0/0	36,0	0	35	93
chr7	15974503	T	C		SNP	134.44	248	PG4084_C01_13091518		PASS	downstream_gene_variant;intergenic_region	MODIFIER	c.*1772A>G;n.15974503T>C		DNMT1-S1PR2;S1PR2	protein_coding	NM_001081541;DNMT1-S1PR2	sphingosine 1-phosphate receptor 2	link	not_common	0/0	47,0	0	31	83	0,83,1125	0/0	32,0	0	30	81	0,81,1227	0/0	27,0	0	26	66	0,66,1023	0/0	42,0	0	30	81	0,81,1168	0/0	35,0	0	31	81
chr7	15974530	C	T		SNP	119.46	245	PG4084_C01_13091519		PASS	downstream_gene_variant;intergenic_region	MODIFIER	c.*1745G>A;n.15974530C>T		DNMT1-S1PR2;S1PR2	protein_coding	NM_001081541;DNMT1-S1PR2	sphingosine 1-phosphate receptor 2	link	not_common	0/0	47,0	0	31	83	0,83,1125	0/0	33,0	0	31	81	0,81,1255	0/0	28,0	0	28	81	0,81,1117	0/0	42,0	0	30	81	0,81,1168	0/1	14,12	0.461538	26	48
chr7	15974671	G	C		SNP	405.08	251	PG4084_C01_13091520		PASS	downstream_gene_variant;intergenic_region	MODIFIER	c.*1604C>G;n.15974671G>C		DNMT1-S1PR2;S1PR2	protein_coding	NM_001081541;DNMT1-S1PR2	sphingosine 1-phosphate receptor 2	link	not_common	1/1	0,44	1	44	128	215,131,0	0/1	15,15	0.5	30	48	85,0,50	1/1	0,30	1	30	87	175,90,0	0/0	25,0	0	23	60	0,60,900	0/0	38,0	0	30	81
chr7	15974780	C	T		SNP	39.2	287	PG4084_C01_13091521		DRAGENHardSNP	downstream_gene_variant;intergenic_region	MODIFIER	c.*1495G>A;n.15974780C>T		DNMT1-S1PR2;S1PR2	protein_coding	NM_001081541;DNMT1-S1PR2	sphingosine 1-phosphate receptor 2	link	not_common	0/0	47,2	0.0408163	46	83	0,83,1575	0/0	34,0	0	32	80	0,80,1176	0/0	43,0	0	40	81	0,81,1440	0/0	28,0	0	25	69	0,69,1035	0/0	37,0	0	35	80
chr7	15974792	C	A		SNP	172.44	300	PG4084_C01_13091522		PASS	downstream_gene_variant;intergenic_region	MODIFIER	c.*1483G>T;n.15974792C>A		DNMT1-S1PR2;S1PR2	protein_coding	NM_001081541;DNMT1-S1PR2	sphingosine 1-phosphate receptor 2	link	not_common	0/0	47,2	0.0408163	46	83	0,83,1575	0/0	31,1	0.03125	32	80	0,80,1100	0/0	43,0	0	40	81	0,81,1440	0/0	32,0	0	28	81	0,81,1143	0/0	39,0	0	39	99
chr7	15974892	C	T		SNP	148.44	277	PG4084_C01_13091523		PASS	3_prime_UTR_variant	MODIFIER	c.*1383G>A		S1PR2	protein_coding	NM_001081541	sphingosine 1-phosphate receptor 2	link	not_common	0/0	45,0	0	41	86	0,86,1485	0/0	39,1	0.025	32	81	0,81,1143	0/0	37,0	0	32	83	0,83,1218	0/0	37,1	0.0263158	38	73	0,73,1504	0/0	40,0	0	31	80
chr7	15975158	T	TAC,TACAC	TAC	INS	541.52	262	PG4084_C01_13091524		PASS	3_prime_UTR_variant	MODIFIER	c.*1115_*1116dupGT		S1PR2	protein_coding	NM_001081541	sphingosine 1-phosphate receptor 2	link		1/1	1,43,0	0.977273	44	122	178,125,0,949,128,953	0/1	12,11,0	0.478261	23	48	53,0,50,205,213,418	1/1	1,31,0	0.96875	32	86	142,89,0,675,92,678	0/0	34,0,0	0	32	84	0,84,1297,84,1297,1297	0/2	10,0,10	0	20	48
chr7	15975158	T	TAC,TACAC	TACAC	INS	541.52	262	PG4084_C01_13091524		PASS	3_prime_UTR_variant	MODIFIER	c.*1113_*1116dupGTGT		S1PR2	protein_coding	NM_001081541	sphingosine 1-phosphate receptor 2	link		1/1	1,43,0	0	44	122	178,125,0,949,128,953	0/1	12,11,0	0	23	48	53,0,50,205,213,418	1/1	1,31,0	0	32	86	142,89,0,675,92,678	0/0	34,0,0	0	32	84	0,84,1297,84,1297,1297	0/2	10,0,10	0.5	20	48
chr7	15975174	C	CAT		INS	98.21	270	PG4084_C01_13091525		PASS	3_prime_UTR_variant	MODIFIER	c.*1100_*1101insAT		S1PR2	protein_coding	NM_001081541	sphingosine 1-phosphate receptor 2	link	not_common	0/0	54,0	0	51	81	0,81,1800	0/0	29,0	0	28	81	0,81,1117	0/0	39,0	0	38	84	0,84,1260	0/0	34,0	0	32	84	0,84,1297	0/0	27,0	0	27	72
chr7	15975181	A	ACACACACACACACACG		INS	113.21	275	PG4084_C01_13091526		DRAGENHardINDEL	3_prime_UTR_variant	MODIFIER	c.*1093_*1094insCGTGTGTGTGTGTGTG		S1PR2	protein_coding	NM_001081541	sphingosine 1-phosphate receptor 2	link	not_common	0/0	54,0	0	51	81	0,81,1800	0/0	29,1	0.0333333	30	75	0,75,1148	0/0	39,0	0	38	84	0,84,1260	0/0	34,0	0	32	84	0,84,1297	0/0	30,0	0	30	81
chr7	15975473	C	T		SNP	1038.17	230	PG4084_C01_13091527		PASS	3_prime_UTR_variant	MODIFIER	c.*802G>A		S1PR2	protein_coding	NM_001081541	sphingosine 1-phosphate receptor 2	link	not_common	1/1	0,34	1	34	98	186,101,0	0/1	9,11	0.55	20	48	85,0,50	1/1	0,37	1	37	107	195,110,0	0/0	37,0	0	30	80	0,80,1191	1/1	0,19	1	19	54
chr7	15975627	C	T		SNP	41.2	233	PG4084_C01_13091528		DRAGENHardSNP	3_prime_UTR_variant	MODIFIER	c.*648G>A		S1PR2	protein_coding	NM_001081541	sphingosine 1-phosphate receptor 2	link	not_common	0/0	48,1	0.0204082	49	99	0,117,1848	0/0	29,0	0	29	78	0,78,1170	0/0	26,0	0	26	75	0,75,1125	0/0	26,0	0	26	63	0,63,945	0/1	7,14	0.666667	24	46
chr7	15975939	C	T		SNP	103.44	210	PG4084_C01_13091529		PASS	3_prime_UTR_variant	MODIFIER	c.*336G>A		S1PR2	protein_coding	NM_001081541	sphingosine 1-phosphate receptor 2	link	not_common	0/0	38,0	0	30	84	0,84,1260	0/0	34,0	0	34	93	0,93,1395	0/0	17,0	0	14	42	0,42,573	0/0	26,0	0	22	60	0,60,900	0/0	27,0	0	24	66
chr7	15976139	A	G		SNP	134.44	256	PG4084_C01_13091530		PASS	3_prime_UTR_variant	MODIFIER	c.*136T>C		S1PR2	protein_coding	NM_001081541	sphingosine 1-phosphate receptor 2	link	not_common	0/0	51,0	0	38	96	0,96,1487	0/0	30,0	0	27	81	0,81,1104	0/0	30,0	0	28	81	0,81,1215	0/0	35,0	0	31	81	0,81,1215	0/0	41,0	0	34	81
chr7	15976668	A	G		SNP	41.2	277	PG4084_C01_13091531		DRAGENHardSNP	synonymous_variant	LOW	c.666T>C	p.Asp222Asp	S1PR2	protein_coding	NM_001081541	sphingosine 1-phosphate receptor 2	link	not_common	0/0	51,0	0	38	96	0,96,1487	0/0	44,0	0	32	84	0,84,1259	0/0	44,0	0	27	81	0,81,1092	0/0	39,0	0	31	81	0,81,1260	0/1	20,27	0.574468	47	47
chr7	15976686	G	C		SNP	155.44	265	PG4084_C01_13091532		PASS	synonymous_variant	LOW	c.648C>G	p.Val216Val	S1PR2	protein_coding	NM_001081541	sphingosine 1-phosphate receptor 2	link	not_common	0/0	51,0	0	38	96	0,96,1487	0/0	44,0	0	32	84	0,84,1259	0/0	44,0	0	27	81	0,81,1092	0/0	39,0	0	31	81	0,81,1260	0/0	43,0	0	40	88
chr7	15977049	T	C		SNP	41.2	246	PG4084_C01_13091533		DRAGENHardSNP	synonymous_variant	LOW	c.285A>G	p.Ser95Ser	S1PR2	protein_coding	NM_001081541	sphingosine 1-phosphate receptor 2	link	not_common	0/0	51,0	0	38	96	0,96,1487	0/0	44,0	0	32	84	0,84,1259	0/0	44,0	0	27	81	0,81,1092	0/0	42,0	0	29	81	0,81,1215	0/0	26,0	0	24	63
chr7	15977253	C	T		SNP	139.44	255	PG4084_C01_13091534		PASS	synonymous_variant	LOW	c.81G>A	p.Thr27Thr	S1PR2	protein_coding	NM_001081541	sphingosine 1-phosphate receptor 2	link	not_common	0/0	51,0	0	38	96	0,96,1487	0/0	44,0	0	32	84	0,84,1259	0/0	44,0	0	27	81	0,81,1092	0/0	42,0	0	29	81	0,81,1215	0/0	31,0	0	30	81
chr7	15977487	C	T		SNP	131.44	252	PG4084_C01_13091535		PASS	intron_variant	MODIFIER	c.-42-112G>A		S1PR2	protein_coding	NM_001081541	sphingosine 1-phosphate receptor 2	link	not_common	0/0	46,0	0	40	84	0,84,1511	0/0	44,0	0	32	84	0,84,1259	0/0	44,0	0	27	81	0,81,1092	0/0	33,0	0	30	81	0,81,1215	0/0	26,0	0	25	60
chr7	15977572	T	C		SNP	137.44	261	PG4084_C01_13091536		PASS	intron_variant	MODIFIER	c.-42-197A>G		S1PR2	protein_coding	NM_001081541	sphingosine 1-phosphate receptor 2	link	not_common	0/0	46,0	0	40	84	0,84,1511	0/0	44,0	0	32	84	0,84,1259	0/0	37,0	0	30	81	0,81,1215	0/0	33,0	0	30	81	0,81,1215	0/0	43,0	0	29	81
chr7	15977728	T	C		SNP	113.44	244	PG4084_C01_13091537		PASS	intron_variant	MODIFIER	c.-42-353A>G		S1PR2	protein_coding	NM_001081541	sphingosine 1-phosphate receptor 2	link	not_common	0/0	46,0	0	40	84	0,84,1511	0/0	44,0	0	32	84	0,84,1259	0/0	34,1	0.0285714	28	81	0,81,1215	0/0	28,0	0	26	72	0,72,1080	0/0	33,0	0	29	81
chr7	15977828	A	G		SNP	83.44	227	PG4084_C01_13091538		PASS	intron_variant	MODIFIER	c.-42-453T>C		S1PR2	protein_coding	NM_001081541	sphingosine 1-phosphate receptor 2	link	not_common	0/0	46,0	0	40	84	0,84,1511	0/0	29,1	0.0333333	30	49	0,49,1158	0/0	34,1	0.0285714	28	81	0,81,1215	0/0	31,0	0	28	81	0,81,1158	0/0	27,1	0.0357143	27	66
chr7	15977992	A	G		SNP	1139.34	277	PG4084_C01_13091539		PASS	intron_variant	MODIFIER	c.-42-617T>C		S1PR2	protein_coding	NM_001081541	sphingosine 1-phosphate receptor 2	link	not_common	1/1	0,39	1	39	114	202,117,0	0/1	23,17	0.425	40	47	83,0,50	1/1	0,33	1	33	95	183,98,0	0/0	37,0	0	28	81	0,81,1215	1/1	0,36	1	36	105
chr7	15978110	G	A		SNP	98.44	213	PG4084_C01_13091540		PASS	intron_variant	MODIFIER	c.-42-735C>T		S1PR2	protein_coding	NM_001081541	sphingosine 1-phosphate receptor 2	link	not_common	0/0	43,0	0	33	87	0,87,1305	0/0	22,1	0.0434783	21	47	0,47,767	0/0	26,0	0	24	62	0,62,945	0/0	30,0	0	28	81	0,81,1090	0/0	26,0	0	25	69
chr7	15978235	C	T		SNP	95.44	225	PG4084_C01_13091541		PASS	intron_variant	MODIFIER	c.-42-860G>A		S1PR2	protein_coding	NM_001081541	sphingosine 1-phosphate receptor 2	link	not_common	0/0	43,0	0	33	87	0,87,1305	0/0	32,0	0	31	84	0,84,1260	0/0	37,0	0	33	81	0,81,1340	0/0	35,0	0	29	81	0,81,1215	0/0	28,0	0	26	66
chr7	15978289	C	T		SNP	116.44	240	PG4084_C01_13091542		PASS	intron_variant	MODIFIER	c.-42-914G>A		S1PR2	protein_coding	NM_001081541	sphingosine 1-phosphate receptor 2	link	not_common	0/0	43,0	0	33	87	0,87,1305	0/0	39,0	0	31	87	0,87,1305	0/0	37,0	0	33	81	0,81,1340	0/0	35,0	0	29	81	0,81,1215	0/0	33,0	0	30	84
chr7	15978294	A	G		SNP	110.44	238	PG4084_C01_13091543		PASS	intron_variant	MODIFIER	c.-42-919T>C		S1PR2	protein_coding	NM_001081541	sphingosine 1-phosphate receptor 2	link	not_common	0/0	43,0	0	33	87	0,87,1305	0/0	39,0	0	31	87	0,87,1305	0/0	37,0	0	33	81	0,81,1340	0/0	35,0	0	29	81	0,81,1215	0/0	33,0	0	30	84
chr7	15978308	G	A		SNP	107.44	237	PG4084_C01_13091544		PASS	intron_variant	MODIFIER	c.-42-933C>T		S1PR2	protein_coding	NM_001081541	sphingosine 1-phosphate receptor 2	link	not_common	0/0	43,0	0	33	87	0,87,1305	0/0	39,0	0	31	87	0,87,1305	0/0	37,0	0	33	81	0,81,1340	0/0	35,0	0	29	81	0,81,1215	0/0	33,0	0	30	84
chr7	15978526	T	C		SNP	1168.34	282	PG4084_C01_13091545		PASS	intron_variant	MODIFIER	c.-42-1151A>G		S1PR2	protein_coding	NM_001081541	sphingosine 1-phosphate receptor 2	link	not_common	1/1	0,48	1	48	141	229,144,0	0/1	18,15	0.454545	33	48	84,0,50	1/1	0,29	1	29	84	172,87,0	0/0	39,0	0	35	95	0,95,1349	1/1	0,30	1	30	87
chr7	15978662	C	T		SNP	80.44	212	PG4084_C01_13091546		PASS	intron_variant	MODIFIER	c.-42-1287G>A		S1PR2	protein_coding	NM_001081541	sphingosine 1-phosphate receptor 2	link	not_common	0/0	33,0	0	29	81	0,81,1215	0/0	32,0	0	31	81	0,81,1241	0/0	30,0	0	30	81	0,81,1215	0/0	30,0	0	30	84	0,84,1241	0/0	21,0	0	19	48
chr7	15978774	T	C		SNP	1048.34	232	PG4084_C01_13091547		PASS	intron_variant	MODIFIER	c.-42-1399A>G		S1PR2	protein_coding	NM_001081541	sphingosine 1-phosphate receptor 2	link	not_common	1/1	0,28	1	28	80	168,83,0	0/1	12,14	0.538462	26	48	85,0,50	1/1	0,25	1	25	72	160,75,0	0/0	40,0	0	33	81	0,81,1260	1/1	0,19	1	19	54
chr7	15978800	A	G		SNP	128.44	243	PG4084_C01_13091548		PASS	intron_variant	MODIFIER	c.-42-1425T>C		S1PR2	protein_coding	NM_001081541	sphingosine 1-phosphate receptor 2	link	not_common	0/0	30,0	0	29	81	0,81,1136	0/0	31,0	0	31	81	0,81,1205	0/0	28,0	0	28	60	0,60,900	0/0	40,0	0	33	81	0,81,1260	0/0	23,0	0	22	63
chr7	15979065	GGT	G		DEL	134.21	237	PG4084_C01_13091549		PASS	intron_variant	MODIFIER	c.-42-1692_-42-1691delAC		S1PR2	protein_coding	NM_001081541	sphingosine 1-phosphate receptor 2	link	not_common	0/0	36,0	0	35	89	0,89,1290	0/0	33,0	0	33	83	0,83,1106	0/0	27,0	0	27	75	0,75,1125	0/0	24,1	0.04	24	60	0,60,939	0/0	28,0	0	26	60
chr7	15979068	G	C		SNP	134.44	238	PG4084_C01_13091550		PASS	intron_variant	MODIFIER	c.-42-1693C>G		S1PR2	protein_coding	NM_001081541	sphingosine 1-phosphate receptor 2	link	not_common	0/0	34,0	0	34	90	0,90,1350	0/0	34,0	0	34	86	0,86,1284	0/0	26,0	0	26	75	0,75,1125	0/0	25,0	0	25	60	0,60,900	0/0	27,0	0	26	69
chr7	15979090	C	A		SNP	122.44	221	PG4084_C01_13091551		PASS	intron_variant	MODIFIER	c.-42-1715G>T		S1PR2	protein_coding	NM_001081541	sphingosine 1-phosphate receptor 2	link	not_common	0/0	30,0	0	28	81	0,81,1143	0/0	31,1	0.03125	29	81	0,81,1017	0/0	29,0	0	29	81	0,81,1187	0/0	24,0	0	23	60	0,60,861	0/0	28,0	0	25	69
chr7	15979253	G	C		SNP	120.46	252	PG4084_C01_13091552		DRAGENHardSNP	intron_variant	MODIFIER	c.-42-1878C>G		S1PR2	protein_coding	NM_001081541	sphingosine 1-phosphate receptor 2	link	not_common	0/0	25,1	0.0384615	25	60	0,60,957	0/0	39,0	0	31	81	0,81,1215	0/0	32,0	0	29	81	0,81,1215	0/0	33,0	0	31	84	0,84,1238	0/1	12,28	0.7	40	38
chr7	15979833	AG	A		DEL	122.21	231	PG4084_C01_13091553		PASS	intron_variant	MODIFIER	c.-42-2459delC		S1PR2	protein_coding	NM_001081541	sphingosine 1-phosphate receptor 2	link	not_common	0/0	40,0	0	34	87	0,87,1305	0/0	38,0	0	29	83	0,83,1253	0/0	24,0	0	23	60	0,60,900	0/0	31,0	0	29	81	0,81,1215	0/0	38,1	0.025641	32	84
chr7	15980482	C	A		SNP	110.46	222	PG4084_C01_13091554		PASS	intron_variant	MODIFIER	c.-43+1964G>T		S1PR2	protein_coding	NM_001081541	sphingosine 1-phosphate receptor 2	link	not_common	0/0	43,0	0	34	84	0,84,1316	0/0	27,0	0	22	60	0,60,900	0/0	31,0	0	27	81	0,81,1104	0/0	31,0	0	30	81	0,81,1215	0/1	11,14	0.56	25	48
chr7	15980610	T	G		SNP	116.44	237	PG4084_C01_13091555		PASS	intron_variant	MODIFIER	c.-43+1836A>C		S1PR2	protein_coding	NM_001081541	sphingosine 1-phosphate receptor 2	link	not_common	0/0	43,0	0	34	84	0,84,1316	0/0	42,0	0	31	81	0,81,1271	0/0	36,0	0	31	82	0,82,1260	0/0	26,0	0	23	60	0,60,937	0/0	29,0	0	28	81
chr7	15980699	C	T		SNP	152.44	242	PG4084_C01_13091556		PASS	intron_variant	MODIFIER	c.-43+1747G>A		S1PR2	protein_coding	NM_001081541	sphingosine 1-phosphate receptor 2	link	not_common	0/0	43,0	0	34	84	0,84,1316	0/0	42,0	0	31	81	0,81,1271	0/0	31,0	0	29	81	0,81,1215	0/0	39,0	0	28	81	0,81,1215	0/0	27,0	0	25	66
chr7	15980892	A	G		SNP	986.34	205	PG4084_C01_13091557		PASS	intron_variant	MODIFIER	c.-43+1554T>C		S1PR2	protein_coding	NM_001081541	sphingosine 1-phosphate receptor 2	link	not_common	1/1	0,32	1	32	92	180,95,0	0/1	12,8	0.4	20	47	83,0,50	1/1	0,20	1	20	57	145,60,0	0/0	26,0	0	25	69	0,69,1035	1/1	0,22	1	22	63
chr7	15981497	A	C		SNP	33.2	229	PG4084_C01_13091558		DRAGENHardSNP	intron_variant	MODIFIER	c.-43+949T>G		S1PR2	protein_coding	NM_001081541	sphingosine 1-phosphate receptor 2	link	not_common	0/0	44,2	0.0434783	31	81	0,81,1215	0/0	21,0	0	20	60	0,60,797	0/0	26,0	0	24	63	0,63,945	0/0	37,0	0	30	81	0,81,1153	0/1	22,11	0.333333	33	42
chr7	15981884	G	A		SNP	764.43	263	PG4084_C01_13091559		PASS	intron_variant	MODIFIER	c.-43+562C>T		S1PR2	protein_coding	NM_001081541	sphingosine 1-phosphate receptor 2	link	not_common	1/1	0,44	1	44	129	217,132,0	0/1	15,20	0.571429	35	48	85,0,48	1/1	0,28	1	28	80	168,83,0	0/0	34,0	0	28	80	0,80,1064	0/1	17,17	0.5	34	48
chr7	15982047	C	A		SNP	146.44	238	PG4084_C01_13091560		PASS	intron_variant	MODIFIER	c.-43+399G>T		S1PR2	protein_coding	NM_001081541	sphingosine 1-phosphate receptor 2	link	not_common	0/0	36,0	0	32	84	0,84,1257	0/0	30,0	0	28	81	0,81,1136	0/0	28,0	0	27	72	0,72,1080	0/0	29,0	0	29	87	0,87,1159	0/0	35,0	0	29	84
chr7	15982725	G	A		SNP	113.44	243	PG4084_C01_13091561		PASS	intergenic_region;upstream_gene_variant	MODIFIER	c.-5392C>T;n.15982725G>A		S1PR2;S1PR2-MRPL4	protein_coding	NM_001081541;S1PR2-MRPL4	sphingosine 1-phosphate receptor 2	link	not_common	0/0	43,0	0	39	99	0,102,1548	0/0	36,0	0	33	87	0,87,1305	0/0	28,0	0	28	68	0,68,1048	0/0	27,0	0	23	63	0,63,945	0/0	29,0	0	29	81
chr7	15982759	C	A		SNP	41.2	208	PG4084_C01_13091562		DRAGENHardSNP	intergenic_region;upstream_gene_variant	MODIFIER	c.-5426G>T;n.15982759C>A		S1PR2;S1PR2-MRPL4	protein_coding	NM_001081541;S1PR2-MRPL4	sphingosine 1-phosphate receptor 2	link	not_common	0/1	13,15	0.535714	28	48	85,0,50	0/0	19,0	0	19	48	0,48,720	0/0	30,0	0	29	72	0,72,1080	0/0	26,0	0	26	69	0,69,1035	0/0	22,0	0	22	45
chr7	15983129	G	A		SNP	125.44	236	PG4084_C01_13091563		PASS	intergenic_region;upstream_gene_variant	MODIFIER	c.-5796C>T;n.15983129G>A		S1PR2;S1PR2-MRPL4	protein_coding	NM_001081541;S1PR2-MRPL4	sphingosine 1-phosphate receptor 2	link	not_common	0/0	39,0	0	34	80	0,80,1340	0/0	36,0	0	28	80	0,80,1131	0/0	28,0	0	28	81	0,81,1215	0/0	33,0	0	30	81	0,81,1191	0/0	26,0	0	24	60
chr7	15983258	T	C		SNP	1086.34	242	PG4084_C01_13091564		PASS	intergenic_region;upstream_gene_variant	MODIFIER	c.-5925A>G;n.15983258T>C		S1PR2;S1PR2-MRPL4	protein_coding	NM_001081541;S1PR2-MRPL4	sphingosine 1-phosphate receptor 2	link	not_common	1/1	0,32	1	32	93	181,96,0	0/1	11,5	0.3125	16	44	80,0,50	1/1	0,26	1	26	75	163,78,0	0/0	34,1	0.0285714	35	64	0,64,1366	1/1	0,38	1	38	111
chr7	15983378	A	G		SNP	109.44	203	PG4084_C01_13091565		PASS	intergenic_region;upstream_gene_variant	MODIFIER	c.-6045T>C;n.15983378A>G		S1PR2;S1PR2-MRPL4	protein_coding	NM_001081541;S1PR2-MRPL4	sphingosine 1-phosphate receptor 2	link	not_common	0/0	27,0	0	26	62	0,62,878	0/0	26,0	0	25	75	0,75,970	0/0	25,0	0	21	60	0,60,853	0/0	27,0	0	25	62	0,62,916	0/0	35,0	0	28	81
chr7	15983675	G	C		SNP	116.44	233	PG4084_C01_13091566		PASS	intergenic_region;upstream_gene_variant	MODIFIER	c.-6342C>G;n.15983675G>C		S1PR2;S1PR2-MRPL4	protein_coding	NM_001081541;S1PR2-MRPL4	sphingosine 1-phosphate receptor 2	link	not_common	0/0	42,0	0	31	81	0,81,1215	0/0	25,0	0	24	60	0,60,961	0/0	32,0	0	28	80	0,80,1122	0/0	29,1	0.0333333	30	61	0,61,1182	0/0	30,0	0	30	81
chr7	15983972	A	C		SNP	104.44	240	PG4084_C01_13091567		PASS	intergenic_region;upstream_gene_variant	MODIFIER	c.-6639T>G;n.15983972A>C		S1PR2;S1PR2-MRPL4	protein_coding	NM_001081541;S1PR2-MRPL4	sphingosine 1-phosphate receptor 2	link	not_common	0/0	42,0	0	31	81	0,81,1215	0/0	26,0	0	24	66	0,66,990	0/0	40,0	0	33	88	0,88,1350	0/0	39,0	0	34	87	0,87,1301	0/0	33,1	0.0294118	34	60
chr7	15983992	A	G		SNP	106.44	245	PG4084_C01_13091568		PASS	intergenic_region;upstream_gene_variant	MODIFIER	c.-6659T>C;n.15983992A>G		S1PR2;S1PR2-MRPL4	protein_coding	NM_001081541;S1PR2-MRPL4	sphingosine 1-phosphate receptor 2	link	not_common	0/0	42,0	0	31	81	0,81,1215	0/0	28,1	0.0344828	29	72	0,72,1116	0/0	40,0	0	33	88	0,88,1350	0/0	39,0	0	34	87	0,87,1301	0/0	35,1	0.0277778	35	93
chr7	15984181	A	G		SNP	115.44	258	PG4084_C01_13091569		PASS	intergenic_region;upstream_gene_variant	MODIFIER	c.-6848T>C;n.15984181A>G		S1PR2;S1PR2-MRPL4	protein_coding	NM_001081541;S1PR2-MRPL4	sphingosine 1-phosphate receptor 2	link	not_common	0/0	29,1	0.0333333	30	48	0,48,1131	0/0	31,0	0	31	84	0,84,1260	0/0	38,1	0.025641	39	75	0,75,1471	0/0	32,0	0	30	81	0,81,1215	0/0	29,0	0	28	81
chr7	15984685	C	T		SNP	36.2	274	PG4084_C01_13091570		DRAGENHardSNP	intergenic_region;upstream_gene_variant	MODIFIER	c.-7352G>A;n.15984685C>T		S1PR2;S1PR2-MRPL4	protein_coding	NM_001081541;S1PR2-MRPL4	sphingosine 1-phosphate receptor 2	link	not_common	0/0	40,2	0.047619	41	81	0,81,1483	0/0	35,0	0	34	87	0,87,1298	0/0	43,0	0	41	92	0,92,1543	0/0	26,0	0	24	63	0,63,978	0/1	22,13	0.371429	35	44
chr7	15984706	G	C		SNP	37.2	280	PG4084_C01_13091571		DRAGENHardSNP	intergenic_region;upstream_gene_variant	MODIFIER	c.-7373C>G;n.15984706G>C		S1PR2;S1PR2-MRPL4	protein_coding	NM_001081541;S1PR2-MRPL4	sphingosine 1-phosphate receptor 2	link	not_common	0/0	39,3	0.0714286	42	65	0,65,1530	0/0	34,3	0.0810811	37	65	0,65,1297	0/0	43,0	0	41	92	0,92,1543	0/0	29,0	0	29	81	0,81,1215	0/1	25,16	0.390244	41	45
chr7	15985423	A	G		SNP	119.44	225	PG4084_C01_13091572		PASS	intergenic_region;upstream_gene_variant	MODIFIER	c.-8090T>C;n.15985423A>G		S1PR2;S1PR2-MRPL4	protein_coding	NM_001081541;S1PR2-MRPL4	sphingosine 1-phosphate receptor 2	link	not_common	0/0	43,0	0	31	83	0,83,1242	0/0	43,0	0	33	80	0,80,1305	0/0	20,0	0	17	45	0,45,720	0/0	30,0	0	26	72	0,72,1080	0/0	37,0	0	30	81
chr7	15985445	A	G		SNP	123.44	238	PG4084_C01_13091573		PASS	intergenic_region;upstream_gene_variant	MODIFIER	c.-8112T>C;n.15985445A>G		S1PR2;S1PR2-MRPL4	protein_coding	NM_001081541;S1PR2-MRPL4	sphingosine 1-phosphate receptor 2	link	not_common	0/0	43,0	0	31	83	0,83,1242	0/0	43,0	0	33	80	0,80,1305	0/0	25,0	0	21	60	0,60,900	0/0	30,2	0.0625	31	65	0,65,1124	0/0	37,0	0	30	81
chr7	15985492	A	G		SNP	41.2	241	PG4084_C01_13091574		DRAGENHardSNP	intergenic_region;upstream_gene_variant	MODIFIER	c.-8159T>C;n.15985492A>G		S1PR2;S1PR2-MRPL4	protein_coding	NM_001081541;S1PR2-MRPL4	sphingosine 1-phosphate receptor 2	link	not_common	0/0	43,0	0	31	83	0,83,1242	0/0	43,0	0	33	80	0,80,1305	0/0	31,0	0	30	81	0,81,1215	0/0	33,0	0	32	81	0,81,1243	0/0	18,0	0	16	45
chr7	15986057	A	T		SNP	105.44	251	PG4084_C01_13091575		PASS	intergenic_region;upstream_gene_variant	MODIFIER	c.-8724T>A;n.15986057A>T		S1PR2;S1PR2-MRPL4	protein_coding	NM_001081541;S1PR2-MRPL4	sphingosine 1-phosphate receptor 2	link	not_common	0/0	45,0	0	42	99	0,99,1485	0/0	36,0	0	31	84	0,84,1260	0/0	35,0	0	27	80	0,80,1104	0/0	38,0	0	31	81	0,81,1179	0/0	38,0	0	32	84
chr7	15986217	G	A		SNP	149.44	251	PG4084_C01_13091576		PASS	intergenic_region;upstream_gene_variant	MODIFIER	c.-8884C>T;n.15986217G>A		S1PR2;S1PR2-MRPL4	protein_coding	NM_001081541;S1PR2-MRPL4	sphingosine 1-phosphate receptor 2	link	not_common	0/0	45,1	0.0217391	33	81	0,81,1271	0/0	27,0	0	26	66	0,66,983	0/0	40,0	0	36	88	0,88,1358	0/0	28,0	0	26	66	0,66,1021	0/0	34,1	0.0285714	31	81
chr7	15986374	A	G		SNP	270.86	242	PG4084_C01_13091577		PASS	intergenic_region;upstream_gene_variant	MODIFIER	c.-9041T>C;n.15986374A>G		S1PR2;S1PR2-MRPL4	protein_coding	NM_001081541;S1PR2-MRPL4	sphingosine 1-phosphate receptor 2	link	not_common	0/0	36,0	0	29	81	0,81,1215	0/0	29,0	0	29	81	0,81,1215	0/0	31,1	0.03125	32	81	0,81,1241	0/0	32,1	0.030303	32	81	0,81,1255	0/1	20,16	0.444444	36	48
chr7	15986958	A	G		SNP	131.44	223	PG4084_C01_13091578		PASS	intergenic_region;upstream_gene_variant	MODIFIER	c.-9625T>C;n.15986958A>G		S1PR2;S1PR2-MRPL4	protein_coding	NM_001081541;S1PR2-MRPL4	sphingosine 1-phosphate receptor 2	link	not_common	0/0	36,1	0.027027	33	81	0,81,1350	0/0	27,0	0	26	63	0,63,978	0/0	36,0	0	31	81	0,81,1215	0/0	19,0	0	17	42	0,42,674	0/0	28,0	0	23	60
chr7	15987279	A	G		SNP	89.44	235	PG4084_C01_13091579		PASS	intergenic_region;upstream_gene_variant	MODIFIER	c.-9946T>C;n.15987279A>G		S1PR2;S1PR2-MRPL4	protein_coding	NM_001081541;S1PR2-MRPL4	sphingosine 1-phosphate receptor 2	link	not_common	0/0	39,1	0.025	39	84	0,84,1260	0/0	27,0	0	25	62	0,62,940	0/0	27,0	0	25	68	0,68,1009	0/0	28,0	0	27	75	0,75,1125	0/0	37,0	0	35	90
chr7	15987296	AC	A		DEL	85.21	234	PG4084_C01_13091580		PASS	intergenic_region;upstream_gene_variant	MODIFIER	c.-9964delG;n.15987297delC		S1PR2;S1PR2-MRPL4	protein_coding	NM_001081541;S1PR2-MRPL4	sphingosine 1-phosphate receptor 2	link	not_common	0/0	35,0	0	34	83	0,83,1169	0/0	28,0	0	28	81	0,81,1215	0/0	27,0	0	25	68	0,68,1009	0/0	28,0	0	27	68	0,68,1024	0/0	37,0	0	35	90
chr7	15987298	ACAC	A		DEL	85.21	233	PG4084_C01_13091581		PASS	intergenic_region;upstream_gene_variant	MODIFIER	c.-9968_-9966delGTG;n.15987299_15987301delCAC		S1PR2;S1PR2-MRPL4	protein_coding	NM_001081541;S1PR2-MRPL4	sphingosine 1-phosphate receptor 2	link	not_common	0/0	35,0	0	34	83	0,83,1169	0/0	26,1	0.037037	27	39	0,39,1006	0/0	27,0	0	25	68	0,68,1009	0/0	28,0	0	27	68	0,68,1024	0/0	37,0	0	35	90
chr7	15987299	C	A		SNP	42.23	236	PG4084_C01_13091582		DRAGENHardSNP	intergenic_region;upstream_gene_variant	MODIFIER	c.-9966G>T;n.15987299C>A		S1PR2;S1PR2-MRPL4	protein_coding	NM_001081541;S1PR2-MRPL4	sphingosine 1-phosphate receptor 2	link	not_common	0/0	31,2	0.0606061	33	54	0,54,1060	0/0	27,0	0	27	66	0,66,1020	0/0	27,0	0	25	68	0,68,1009	0/0	28,0	0	27	68	0,68,1024	0/1	18,17	0.485714	35	48
chr7	15987301	C	A		SNP	751.24	240	PG4084_C01_13091583		PASS	intergenic_region;upstream_gene_variant	MODIFIER	c.-9968G>T;n.15987301C>A		S1PR2;S1PR2-MRPL4	protein_coding	NM_001081541;S1PR2-MRPL4	sphingosine 1-phosphate receptor 2	link		1/1	0,25	1	25	61	148,64,0	0/1	12,12	0.5	24	48	85,0,50	1/1	0,22	1	22	53	141,56,0	0/0	28,0	0	27	68	0,68,1024	1/1	0,33	1	33	107
chr7	15987492	G	T		SNP	101.44	235	PG4084_C01_13091584		PASS	intergenic_region;upstream_gene_variant	MODIFIER	c.-10159C>A;n.15987492G>T		S1PR2;S1PR2-MRPL4	protein_coding	NM_001081541;S1PR2-MRPL4	sphingosine 1-phosphate receptor 2	link	not_common	0/0	45,0	0	39	90	0,90,1438	0/0	38,0	0	36	80	0,80,1373	0/0	35,0	0	30	81	0,81,1215	0/0	25,0	0	23	60	0,60,900	0/0	27,0	0	27	81
chr7	15987521	G	T		SNP	41.2	214	PG4084_C01_13091585		DRAGENHardSNP	intergenic_region;upstream_gene_variant	MODIFIER	c.-10188C>A;n.15987521G>T		S1PR2;S1PR2-MRPL4	protein_coding	NM_001081541;S1PR2-MRPL4	sphingosine 1-phosphate receptor 2	link	not_common	0/0	45,0	0	39	90	0,90,1438	0/0	33,0	0	31	84	0,84,1260	0/0	35,0	0	30	81	0,81,1215	0/0	21,0	0	21	60	0,60,900	0/0	27,0	0	23	63
chr7	15987709	G	C		SNP	89.44	196	PG4084_C01_13091586		PASS	intergenic_region	MODIFIER	n.15987709G>C		S1PR2-MRPL4		S1PR2-MRPL4		link	not_common	0/0	35,0	0	29	81	0,81,1210	0/0	22,0	0	20	51	0,51,765	0/0	22,0	0	21	63	0,63,865	0/0	23,1	0.0416667	24	56	0,56,893	0/0	27,0	0	26	75
chr7	15987761	G	A		SNP	67.44	201	PG4084_C01_13091587		PASS	intergenic_region	MODIFIER	n.15987761G>A		S1PR2-MRPL4		S1PR2-MRPL4		link	not_common	0/0	30,0	0	29	75	0,75,1119	0/0	26,0	0	25	69	0,69,931	0/0	32,0	0	29	80	0,80,1164	0/0	20,0	0	20	57	0,57,855	0/0	28,0	0	27	81
chr7	15987765	G	C		SNP	61.45	201	PG4084_C01_13091588		PASS	intergenic_region	MODIFIER	n.15987765G>C		S1PR2-MRPL4		S1PR2-MRPL4		link	not_common	0/0	29,0	0	29	75	0,75,1125	0/0	26,0	0	25	69	0,69,931	0/0	32,0	0	29	80	0,80,1164	0/0	22,0	0	21	60	0,60,827	0/0	28,0	0	27	81
chr7	15987893	T	C		SNP	113.44	225	PG4084_C01_13091589		PASS	intergenic_region	MODIFIER	n.15987893T>C		S1PR2-MRPL4		S1PR2-MRPL4		link	not_common	0/0	41,0	0	34	86	0,86,1331	0/0	31,0	0	30	81	0,81,1215	0/0	39,0	0	34	90	0,90,1350	0/0	26,0	0	25	69	0,69,982	0/0	22,0	0	20	60
chr7	15988029	AT	A		DEL	83.21	205	PG4084_C01_13091590		PASS	intergenic_region	MODIFIER	n.15988030delT		S1PR2-MRPL4		S1PR2-MRPL4		link	not_common	0/0	41,0	0	34	86	0,86,1331	0/0	26,1	0.037037	24	63	0,63,945	0/0	26,1	0.037037	24	63	0,63,945	0/0	25,0	0	21	60	0,60,883	0/0	30,0	0	29	81
chr7	15988258	C	A		SNP	113.44	252	PG4084_C01_13091591		PASS	intergenic_region	MODIFIER	n.15988258C>A		S1PR2-MRPL4		S1PR2-MRPL4		link	not_common	0/0	43,0	0	35	82	0,82,1395	0/0	33,0	0	31	84	0,84,1260	0/0	42,0	0	34	86	0,86,1185	0/0	34,0	0	31	81	0,81,1215	0/0	37,0	0	35	93
chr7	15988273	AT	A		DEL	113.21	244	PG4084_C01_13091592		PASS	intergenic_region	MODIFIER	n.15988274delT		S1PR2-MRPL4		S1PR2-MRPL4		link	not_common	0/0	43,0	0	35	82	0,82,1395	0/0	33,0	0	30	87	0,87,1241	0/0	37,0	0	31	84	0,84,1260	0/0	33,0	0	32	93	0,93,1263	0/0	32,0	0	30	80
chr7	15988459	C	T		SNP	103.44	248	PG4084_C01_13091593		PASS	intergenic_region	MODIFIER	n.15988459C>T		S1PR2-MRPL4		S1PR2-MRPL4		link	not_common	0/0	39,1	0.025	35	89	0,89,1358	0/0	31,0	0	30	81	0,81,1208	0/0	38,0	0	29	81	0,81,1192	0/0	42,0	0	38	92	0,92,1496	0/0	29,0	0	27	66
chr7	15988465	A	G		SNP	104.44	260	PG4084_C01_13091594		PASS	intergenic_region	MODIFIER	n.15988465A>G		S1PR2-MRPL4		S1PR2-MRPL4		link	not_common	0/0	39,0	0	35	87	0,87,1305	0/0	32,0	0	31	81	0,81,1215	0/0	38,0	0	29	81	0,81,1192	0/0	42,0	0	38	92	0,92,1496	0/0	29,0	0	27	66
chr7	15988596	GGGAGCCTGAT	G		DEL	146.21	253	PG4084_C01_13091595		DRAGENHardINDEL	intergenic_region	MODIFIER	n.15988597_15988606delGGAGCCTGAT		S1PR2-MRPL4		S1PR2-MRPL4		link	not_common	0/0	33,0	0	31	80	0,80,1138	0/0	38,1	0.025641	34	83	0,83,1350	0/0	38,0	0	29	81	0,81,1192	0/0	42,0	0	32	80	0,80,1215	0/0	32,0	0	31	84
chr7	15988666	TAGCAGC	T		DEL	246.45	238	PG4084_C01_13091596		DRAGENHardINDEL	intergenic_region	MODIFIER	n.15988667_15988672delAGCAGC		S1PR2-MRPL4		S1PR2-MRPL4		link	not_common	0/0	30,1	0.0322581	30	72	0,72,1080	0/0	27,0	0	22	60	0,60,895	0/0	23,0	0	20	54	0,54,810	0/0	29,0	0	26	60	0,60,900	0/1	13,18	0.580645	31	48
chr7	15988699	T	C		SNP	191.45	223	PG4084_C01_13091597		PASS	intergenic_region	MODIFIER	n.15988699T>C		S1PR2-MRPL4		S1PR2-MRPL4		link	not_common	0/0	32,0	0	31	80	0,80,1126	0/0	22,0	0	22	60	0,60,883	0/0	24,0	0	22	60	0,60,830	0/0	21,1	0.0454545	21	21	0,21,743	0/0	28,1	0.0344828	26	69
chr7	15988825	A	G		SNP	109.44	249	PG4084_C01_13091598		PASS	intergenic_region	MODIFIER	n.15988825A>G		S1PR2-MRPL4		S1PR2-MRPL4		link	not_common	0/0	45,2	0.0425532	43	82	0,82,1613	0/0	32,0	0	31	93	0,93,1194	0/0	33,0	0	29	81	0,81,1215	0/0	31,2	0.0606061	33	68	0,68,1151	0/0	26,0	0	24	60
chr7	15988834	T	C		SNP	1126.34	270	PG4084_C01_13091599		PASS	intergenic_region	MODIFIER	n.15988834T>C		S1PR2-MRPL4		S1PR2-MRPL4		link	not_common	1/1	0,43	1	43	126	214,129,0	0/1	16,13	0.448276	29	48	84,0,50	1/1	0,34	1	34	99	187,102,0	0/0	33,1	0.0294118	34	60	0,60,1274	1/1	0,26	1	26	75
chr7	15988992	G	A		SNP	154.44	254	PG4084_C01_13091600		PASS	intergenic_region	MODIFIER	n.15988992G>A		S1PR2-MRPL4		S1PR2-MRPL4		link	not_common	0/0	46,0	0	40	92	0,92,1479	0/0	27,0	0	27	78	0,78,1170	0/0	20,0	0	19	45	0,45,731	0/0	40,0	0	30	81	0,81,1215	0/0	40,0	0	29	81
chr7	15989393	T	A		SNP	124.44	259	PG4084_C01_13091601		PASS	intergenic_region	MODIFIER	n.15989393T>A		S1PR2-MRPL4		S1PR2-MRPL4		link	not_common	0/0	41,0	0	39	81	0,81,1215	0/0	27,0	0	26	65	0,65,970	0/0	25,0	0	23	60	0,60,900	0/0	30,1	0.0322581	31	78	0,78,1161	0/0	45,0	0	38	96
chr7	15989401	T	A		SNP	130.44	260	PG4084_C01_13091602		PASS	intergenic_region	MODIFIER	n.15989401T>A		S1PR2-MRPL4		S1PR2-MRPL4		link	not_common	0/0	41,0	0	39	81	0,81,1215	0/0	27,0	0	26	65	0,65,970	0/0	25,0	0	23	60	0,60,900	0/0	41,0	0	32	80	0,80,1152	0/0	45,0	0	38	96
chr7	15989456	A	G		SNP	104.45	276	PG4084_C01_13091603		PASS	intergenic_region	MODIFIER	n.15989456A>G		S1PR2-MRPL4		S1PR2-MRPL4		link	not_common	0/0	44,0	0	43	30	0,30,450	0/0	30,0	0	28	60	0,60,900	0/0	26,0	0	25	21	0,21,315	0/0	41,0	0	32	80	0,80,1152	0/0	52,1	0.0188679	51	81
chr7	15989488	T	TG		INS	886.17	283	PG4084_C01_13091604		PASS	intergenic_region	MODIFIER	n.15989488_15989489insG		S1PR2-MRPL4		S1PR2-MRPL4		link	not_common	1/1	0,37	1	37	108	190,111,0	0/1	18,11	0.37931	29	45	75,0,50	1/1	0,25	1	25	72	154,75,0	0/0	41,0	0	32	80	0,80,1152	0/1	28,24	0.461538	52	48
chr7	15989634	ACT	A		DEL	110.21	283	PG4084_C01_13091605		PASS	intergenic_region	MODIFIER	n.15989635_15989636delCT		S1PR2-MRPL4		S1PR2-MRPL4		link	not_common	0/0	39,3	0.0714286	42	53	0,53,1429	0/0	28,1	0.0344828	29	72	0,72,1101	0/0	31,0	0	29	81	0,81,1203	0/0	33,1	0.0294118	33	83	0,83,1218	0/0	39,0	0	37	83
chr7	15989637	C	G		SNP	107.44	273	PG4084_C01_13091606		PASS	intergenic_region	MODIFIER	n.15989637C>G		S1PR2-MRPL4		S1PR2-MRPL4		link	not_common	0/0	40,2	0.047619	42	54	0,54,1434	0/0	27,2	0.0689655	29	42	0,42,992	0/0	31,0	0	29	81	0,81,1203	0/0	32,0	0	31	81	0,81,1170	0/0	39,0	0	37	83
chr7	15989696	A	C		SNP	118.44	254	PG4084_C01_13091607		PASS	intergenic_region	MODIFIER	n.15989696A>C		S1PR2-MRPL4		S1PR2-MRPL4		link	not_common	0/0	46,0	0	41	84	0,84,1558	0/0	30,1	0.0322581	31	78	0,78,1199	0/0	29,0	0	28	81	0,81,1093	0/0	34,0	0	32	84	0,84,1260	0/0	41,0	0	34	93
chr7	15990001	T	G		SNP	813.43	301	PG4084_C01_13091608		PASS	intergenic_region	MODIFIER	n.15990001T>G		S1PR2-MRPL4		S1PR2-MRPL4		link	not_common	1/1	0,33	1	33	96	184,99,0	0/1	22,18	0.45	40	48	84,0,50	1/1	0,44	1	44	129	217,132,0	0/0	32,0	0	30	81	0,81,1215	0/1	19,19	0.5	38	48
chr7	15990107	C	T		SNP	134.44	258	PG4084_C01_13091609		PASS	intergenic_region	MODIFIER	n.15990107C>T		S1PR2-MRPL4		S1PR2-MRPL4		link	not_common	0/0	39,0	0	30	81	0,81,1215	0/0	37,0	0	34	87	0,87,1333	0/0	34,0	0	29	81	0,81,1215	0/0	35,0	0	33	84	0,84,1271	0/0	33,0	0	31	81
chr7	15990202	C	G		SNP	116.44	217	PG4084_C01_13091610		PASS	intergenic_region	MODIFIER	n.15990202C>G		S1PR2-MRPL4		S1PR2-MRPL4		link	not_common	0/0	39,0	0	30	81	0,81,1215	0/0	29,0	0	29	81	0,81,1215	0/0	26,0	0	24	60	0,60,945	0/0	34,0	0	30	84	0,84,1260	0/0	24,0	0	23	63
chr7	15990333	A	G		SNP	261.86	232	PG4084_C01_13091611		PASS	intergenic_region	MODIFIER	n.15990333A>G		S1PR2-MRPL4		S1PR2-MRPL4		link	not_common	0/0	39,0	0	30	81	0,81,1215	0/0	33,0	0	31	80	0,80,1188	0/0	33,0	0	30	81	0,81,1215	0/0	35,0	0	30	84	0,84,1260	0/1	12,16	0.571429	28	48
chr7	15990689	G	A		SNP	118.44	223	PG4084_C01_13091612		PASS	intergenic_region	MODIFIER	n.15990689G>A		S1PR2-MRPL4		S1PR2-MRPL4		link	not_common	0/0	32,0	0	29	84	0,84,1126	0/0	31,0	0	28	81	0,81,1117	0/0	30,0	0	30	84	0,84,1112	0/0	32,0	0	29	81	0,81,1191	0/0	25,1	0.0384615	26	62
chr7	15990804	GT	G,GTT	G	DEL	826.97	236	PG4084_C01_13091613		PASS	intergenic_region	MODIFIER	n.15990805delT		S1PR2-MRPL4		S1PR2-MRPL4		link	not_common	1/1	1,32,0	0.969697	33	84	146,87,0,757,94,764	0/1	6,18,0	0.75	24	39	59,0,37,374,134,508	1/1	0,20,0	1	20	57	119,60,0,480,60,480	0/0	34,0,0	0	31	81	0,81,1185,81,1185,1185	1/1	0,29,0	1	29	84
chr7	15990804	GT	G,GTT	GTT	INS	826.97	236	PG4084_C01_13091613		PASS	intergenic_region	MODIFIER	n.15990805_15990806insT		S1PR2-MRPL4		S1PR2-MRPL4		link	not_common	1/1	1,32,0	0	33	84	146,87,0,757,94,764	0/1	6,18,0	0	24	39	59,0,37,374,134,508	1/1	0,20,0	0	20	57	119,60,0,480,60,480	0/0	34,0,0	0	31	81	0,81,1185,81,1185,1185	1/1	0,29,0	0	29	84
chr7	15990842	TAAAAAAA	TAAAAA,T	TAAAAA	DEL	820.78	257	PG4084_C01_13091614		PASS	intergenic_region	MODIFIER	n.15990848_15990849delAA		S1PR2-MRPL4		S1PR2-MRPL4		link	not_common	1/1	0,33,0	1	33	96	153,99,0,892,99,892	0/1	6,19,0	0.76	25	38	53,0,36,414,142,556	1/1	0,29,0	1	29	83	140,86,0,756,86,756	0/0	33,0,0	0	31	90	0,90,1019,90,1019,1019	1/1	0,30,0	1	30	87
chr7	15990842	TAAAAAAA	TAAAAA,T	T	DEL	820.78	257	PG4084_C01_13091614		PASS	intergenic_region	MODIFIER	n.15990843_15990849delAAAAAAA		S1PR2-MRPL4		S1PR2-MRPL4		link	not_common	1/1	0,33,0	0	33	96	153,99,0,892,99,892	0/1	6,19,0	0	25	38	53,0,36,414,142,556	1/1	0,29,0	0	29	83	140,86,0,756,86,756	0/0	33,0,0	0	31	90	0,90,1019,90,1019,1019	1/1	0,30,0	0	30	87
chr7	15990866	C	A		SNP	122.44	271	PG4084_C01_13091615		PASS	intergenic_region	MODIFIER	n.15990866C>A		S1PR2-MRPL4		S1PR2-MRPL4		link	not_common	0/0	41,1	0.0238095	41	83	0,83,1335	0/0	27,1	0.0357143	27	42	0,42,874	0/0	36,1	0.027027	36	80	0,80,1241	0/0	34,0	0	33	81	0,81,1115	0/0	33,1	0.0294118	34	60
chr7	15991014	T	C		SNP	116.44	259	PG4084_C01_13091616		PASS	intergenic_region	MODIFIER	n.15991014T>C		S1PR2-MRPL4		S1PR2-MRPL4		link	not_common	0/0	51,0	0	40	81	0,81,1540	0/0	30,0	0	28	81	0,81,1215	0/0	36,0	0	36	96	0,96,1440	0/0	35,0	0	32	84	0,84,1260	0/0	38,1	0.025641	33	83
chr7	15991146	C	G		SNP	134.44	235	PG4084_C01_13091617		PASS	intergenic_region	MODIFIER	n.15991146C>G		S1PR2-MRPL4		S1PR2-MRPL4		link	not_common	0/0	43,0	0	38	94	0,94,1416	0/0	20,0	0	20	51	0,51,838	0/0	29,0	0	28	68	0,68,1048	0/0	32,0	0	32	78	0,78,1170	0/0	33,0	0	31	81
chr7	15991165	TAA	T		DEL	119.21	230	PG4084_C01_13091618		PASS	intergenic_region	MODIFIER	n.15991166_15991167delAA		S1PR2-MRPL4		S1PR2-MRPL4		link	not_common	0/0	39,1	0.025	36	96	0,96,1440	0/0	22,0	0	20	54	0,54,810	0/0	29,1	0.0333333	28	69	0,69,1100	0/0	29,1	0.0333333	30	49	0,49,1170	0/0	33,0	0	31	81
chr7	15991166	A	T		SNP	528.93	247	PG4084_C01_13091619		PASS	intergenic_region	MODIFIER	n.15991166A>T		S1PR2-MRPL4		S1PR2-MRPL4		link		0/0	39,1	0.025	36	96	0,96,1440	0/1	15,5	0.25	20	27	62,0,50	0/0	29,1	0.0333333	28	69	0,69,1100	1/1	1,26	0.962963	27	54	142,57,0	0/1	19,11	0.366667	30	45
chr7	15991167	A	ATTT		INS	113.21	224	PG4084_C01_13091620		PASS	intergenic_region	MODIFIER	n.15991167_15991168insTTT		S1PR2-MRPL4		S1PR2-MRPL4		link	not_common	0/0	39,1	0.025	36	96	0,96,1440	0/0	22,0	0	21	60	0,60,839	0/0	29,1	0.0333333	28	69	0,69,1100	0/0	29,1	0.0333333	30	48	0,48,1117	0/0	31,0	0	30	81
chr7	15991193	T	C		SNP	1056.34	250	PG4084_C01_13091621		PASS	intergenic_region	MODIFIER	n.15991193T>C		S1PR2-MRPL4		S1PR2-MRPL4		link	not_common	1/1	0,38	1	38	110	198,113,0	0/1	10,16	0.615385	26	47	85,0,47	1/1	0,27	1	27	78	166,81,0	0/0	33,0	0	27	81	0,81,1077	1/1	0,31	1	31	90
chr7	15991248	G	A		SNP	958.5	284	PG4084_C01_13091622		PASS	intergenic_region	MODIFIER	n.15991248G>A		S1PR2-MRPL4		S1PR2-MRPL4		link	not_common	1/1	0,35	1	35	102	190,105,0	0/1	13,20	0.606061	33	47	85,0,47	1/1	0,32	1	32	93	181,96,0	0/0	33,0	0	31	84	0,84,1230	1/1	0,33	1	33	96
chr7	15991365	C	T		SNP	116.44	244	PG4084_C01_13091623		PASS	intergenic_region	MODIFIER	n.15991365C>T		S1PR2-MRPL4		S1PR2-MRPL4		link	not_common	0/0	46,0	0	39	90	0,90,1533	0/0	25,0	0	24	60	0,60,945	0/0	36,0	0	30	84	0,84,1259	0/0	30,0	0	28	81	0,81,1007	0/0	35,0	0	31	81
chr7	15991568	T	C		SNP	1136.34	261	PG4084_C01_13091624		PASS	intergenic_region	MODIFIER	n.15991568T>C		S1PR2-MRPL4		S1PR2-MRPL4		link	not_common	1/1	0,42	1	42	123	211,126,0	0/1	14,15	0.517241	29	48	85,0,50	1/1	0,35	1	35	102	190,105,0	0/0	35,0	0	28	84	0,84,1093	1/1	0,34	1	34	99
chr7	15991695	G	A		SNP	137.44	253	PG4084_C01_13091625		PASS	intergenic_region	MODIFIER	n.15991695G>A		S1PR2-MRPL4		S1PR2-MRPL4		link	not_common	0/0	44,0	0	40	99	0,101,1617	0/0	35,0	0	30	81	0,81,1191	0/0	31,0	0	30	81	0,81,1215	0/0	28,0	0	28	75	0,75,1125	0/0	32,0	0	29	84
chr7	15991728	G	A		SNP	143.44	256	PG4084_C01_13091626		PASS	intergenic_region	MODIFIER	n.15991728G>A		S1PR2-MRPL4		S1PR2-MRPL4		link	not_common	0/0	44,0	0	40	99	0,101,1617	0/0	35,0	0	30	81	0,81,1191	0/0	36,0	0	31	81	0,81,1279	0/0	31,0	0	28	81	0,81,1215	0/0	29,0	0	29	75
chr7	15991814	T	C		SNP	148.44	248	PG4084_C01_13091627		PASS	intergenic_region	MODIFIER	n.15991814T>C		S1PR2-MRPL4		S1PR2-MRPL4		link	not_common	0/0	44,0	0	40	99	0,101,1617	0/0	35,0	0	30	81	0,81,1191	0/0	30,0	0	28	81	0,81,1131	0/0	34,0	0	31	81	0,81,1153	0/0	25,0	0	24	60
chr7	15991815	G	A		SNP	149.44	248	PG4084_C01_13091628		PASS	intergenic_region	MODIFIER	n.15991815G>A		S1PR2-MRPL4		S1PR2-MRPL4		link	not_common	0/0	44,0	0	40	99	0,101,1617	0/0	35,0	0	30	81	0,81,1191	0/0	30,0	0	28	81	0,81,1131	0/0	34,0	0	31	81	0,81,1153	0/0	25,0	0	24	60
chr7	15991830	C	T		SNP	146.44	245	PG4084_C01_13091629		PASS	intergenic_region	MODIFIER	n.15991830C>T		S1PR2-MRPL4		S1PR2-MRPL4		link	not_common	0/0	43,0	0	40	99	0,111,1614	0/0	34,0	0	32	81	0,81,1191	0/0	30,0	0	29	81	0,81,1215	0/0	28,0	0	25	66	0,66,990	0/0	25,0	0	24	60
chr7	15991866	T	C		SNP	403.08	241	PG4084_C01_13091630		PASS	intergenic_region	MODIFIER	n.15991866T>C		S1PR2-MRPL4		S1PR2-MRPL4		link	not_common	1/1	0,45	1	45	132	220,135,0	0/1	16,12	0.428571	28	47	84,0,50	1/1	0,28	1	28	81	169,84,0	0/0	24,0	0	23	63	0,63,945	0/0	29,0	0	29	81
chr7	15991884	T	C		SNP	125.44	254	PG4084_C01_13091631		PASS	intergenic_region	MODIFIER	n.15991884T>C		S1PR2-MRPL4		S1PR2-MRPL4		link	not_common	0/0	47,0	0	43	99	0,108,1620	0/0	29,0	0	28	69	0,69,1050	0/0	30,0	0	29	81	0,81,1215	0/0	30,0	0	28	81	0,81,1215	0/0	33,0	0	31	81
chr7	15992084	G	A		SNP	106.44	235	PG4084_C01_13091632		PASS	intergenic_region	MODIFIER	n.15992084G>A		S1PR2-MRPL4		S1PR2-MRPL4		link	not_common	0/0	45,0	0	38	82	0,82,1485	0/0	35,0	0	31	84	0,84,1309	0/0	36,0	0	30	84	0,84,1253	0/0	28,0	0	27	81	0,81,1116	0/0	30,0	0	27	78
chr7	15992096	C	T		SNP	107.46	243	PG4084_C01_13091633		DRAGENHardSNP	intergenic_region	MODIFIER	n.15992096C>T		S1PR2-MRPL4		S1PR2-MRPL4		link	not_common	0/0	45,0	0	38	82	0,82,1485	0/0	35,0	0	31	84	0,84,1309	0/0	36,0	0	30	84	0,84,1253	0/0	28,0	0	27	81	0,81,1116	0/1	20,8	0.285714	28	38
chr7	15992168	T	C		SNP	128.44	241	PG4084_C01_13091634		PASS	intergenic_region	MODIFIER	n.15992168T>C		S1PR2-MRPL4		S1PR2-MRPL4		link	not_common	0/0	45,0	0	39	97	0,97,1459	0/0	34,0	0	30	84	0,84,1200	0/0	36,0	0	30	84	0,84,1253	0/0	32,0	0	29	84	0,84,1159	0/0	21,0	0	20	51
chr7	15992350	C	T		SNP	136.44	237	PG4084_C01_13091635		PASS	intergenic_region	MODIFIER	n.15992350C>T		S1PR2-MRPL4		S1PR2-MRPL4		link	not_common	0/0	45,0	0	39	97	0,97,1459	0/0	27,0	0	23	60	0,60,900	0/0	36,0	0	33	93	0,93,1395	0/0	29,0	0	26	75	0,75,1125	0/0	31,0	0	28	81
chr7	15992379	G	C		SNP	136.44	239	PG4084_C01_13091636		PASS	intergenic_region	MODIFIER	n.15992379G>C		S1PR2-MRPL4		S1PR2-MRPL4		link	not_common	0/0	45,0	0	39	97	0,97,1459	0/0	25,0	0	24	63	0,63,945	0/0	36,0	0	33	93	0,93,1395	0/0	29,0	0	26	72	0,72,1080	0/0	30,0	0	28	81
chr7	15992384	G	T		SNP	185.51	240	PG4084_C01_13091637		PASS	intergenic_region	MODIFIER	n.15992384G>T		S1PR2-MRPL4		S1PR2-MRPL4		link	not_common	0/0	45,0	0	39	97	0,97,1459	0/1	14,10	0.416667	24	47	83,0,50	0/0	36,0	0	33	93	0,93,1395	1/1	0,26	1	26	75	163,78,0	0/0	30,0	0	29	81
chr7	15992435	G	A		SNP	719.24	263	PG4084_C01_13091638		PASS	intergenic_region	MODIFIER	n.15992435G>A		S1PR2-MRPL4		S1PR2-MRPL4		link	not_common	1/1	0,33	1	34	91	178,94,0	0/1	12,12	0.5	24	48	85,0,50	1/1	0,37	1	37	105	192,108,0	0/0	30,1	0.0322581	29	78	0,78,1170	0/1	10,12	0.545455	22	48
chr7	15992476	C	G		SNP	119.44	253	PG4084_C01_13091639		PASS	intergenic_region	MODIFIER	n.15992476C>G		S1PR2-MRPL4		S1PR2-MRPL4		link	not_common	0/0	44,0	0	39	87	0,87,1537	0/0	34,0	0	30	81	0,81,1215	0/0	31,0	0	30	81	0,81,1215	0/0	36,0	0	32	90	0,90,1230	0/0	25,0	0	22	66
chr7	15992723	A	G		SNP	149.44	261	PG4084_C01_13091640		PASS	intergenic_region	MODIFIER	n.15992723A>G		S1PR2-MRPL4		S1PR2-MRPL4		link	not_common	0/0	43,1	0.0227273	30	81	0,81,1215	0/0	36,0	0	32	80	0,80,1140	0/0	38,0	0	30	81	0,81,1191	0/0	29,0	0	28	72	0,72,1080	0/0	32,0	0	28	81
chr7	15993072	G	T		SNP	113.44	227	PG4084_C01_13091641		PASS	intergenic_region	MODIFIER	n.15993072G>T		S1PR2-MRPL4		S1PR2-MRPL4		link	not_common	0/0	43,1	0.0227273	30	81	0,81,1215	0/0	31,0	0	29	81	0,81,1215	0/0	24,0	0	23	69	0,69,910	0/0	30,0	0	28	81	0,81,1105	0/0	30,0	0	29	81
chr7	15993103	C	T		SNP	113.44	222	PG4084_C01_13091642		PASS	intergenic_region	MODIFIER	n.15993103C>T		S1PR2-MRPL4		S1PR2-MRPL4		link	not_common	0/0	43,1	0.0227273	30	81	0,81,1215	0/0	31,0	0	29	81	0,81,1215	0/0	26,0	0	24	63	0,63,945	0/0	35,0	0	30	81	0,81,1215	0/0	27,0	0	24	60
chr7	15993190	C	T		SNP	149.44	216	PG4084_C01_13091643		PASS	intergenic_region	MODIFIER	n.15993190C>T		S1PR2-MRPL4		S1PR2-MRPL4		link	not_common	0/0	43,1	0.0227273	30	81	0,81,1215	0/0	29,0	0	29	81	0,81,1215	0/0	27,0	0	27	72	0,72,1080	0/0	35,0	0	30	81	0,81,1215	0/0	21,0	0	19	42
chr7	15993257	C	T		SNP	169.44	238	PG4084_C01_13091644		PASS	intergenic_region	MODIFIER	n.15993257C>T		S1PR2-MRPL4		S1PR2-MRPL4		link	not_common	0/0	43,1	0.0227273	30	81	0,81,1215	0/0	20,0	0	19	42	0,42,701	0/0	30,0	0	28	81	0,81,1215	0/0	33,0	0	31	81	0,81,1215	0/0	29,0	0	27	81
chr7	15993270	A	G		SNP	182.44	243	PG4084_C01_13091645		PASS	intergenic_region	MODIFIER	n.15993270A>G		S1PR2-MRPL4		S1PR2-MRPL4		link	not_common	0/0	43,1	0.0227273	30	81	0,81,1215	0/0	22,0	0	21	63	0,63,792	0/0	29,0	0	29	81	0,81,1215	0/0	33,0	0	31	81	0,81,1215	0/0	29,0	0	27	81
chr7	15993315	G	A		SNP	149.44	234	PG4084_C01_13091646		PASS	intergenic_region	MODIFIER	n.15993315G>A		S1PR2-MRPL4		S1PR2-MRPL4		link	not_common	0/0	28,0	0	28	75	0,75,1125	0/0	23,0	0	23	60	0,60,900	0/0	27,0	0	27	66	0,66,990	0/0	33,0	0	31	84	0,84,1260	0/0	29,0	0	29	81
chr7	15993358	G	C		SNP	673.43	218	PG4084_C01_13091647		PASS	intergenic_region	MODIFIER	n.15993358G>C		S1PR2-MRPL4		S1PR2-MRPL4		link	not_common	1/1	0,25	1	25	72	160,75,0	0/1	11,14	0.56	25	48	85,0,49	1/1	0,22	1	22	63	151,66,0	0/0	27,0	0	27	78	0,78,1170	0/1	16,15	0.483871	31	48
chr7	15993359	G	A		SNP	127.44	215	PG4084_C01_13091648		PASS	intergenic_region	MODIFIER	n.15993359G>A		S1PR2-MRPL4		S1PR2-MRPL4		link	not_common	0/0	25,0	0	24	63	0,63,950	0/0	25,0	0	24	72	0,72,976	0/0	21,0	0	20	60	0,60,761	0/0	27,0	0	27	78	0,78,1170	0/0	32,0	0	30	81
chr7	15993396	G	A		SNP	273.86	196	PG4084_C01_13091649		PASS	intergenic_region	MODIFIER	n.15993396G>A		S1PR2-MRPL4		S1PR2-MRPL4		link	not_common	0/0	24,0	0	22	60	0,60,893	0/0	25,0	0	25	63	0,63,945	0/0	21,0	0	20	57	0,57,855	0/0	27,0	0	25	60	0,60,900	0/1	15,14	0.482759	29	48
chr7	15994273	C	G		SNP	41.2	235	PG4084_C01_13091650		DRAGENHardSNP	intergenic_region;upstream_gene_variant	MODIFIER	c.-4193C>G;n.15994273C>G		MRPL4;S1PR2-MRPL4	protein_coding	NM_001037450;S1PR2-MRPL4	39S ribosomal protein L4, mitochondrial	link	not_common	0/0	41,0	0	27	81	0,81,1116	0/0	35,0	0	30	81	0,81,1230	0/0	25,0	0	22	60	0,60,900	0/0	36,0	0	34	90	0,90,1370	0/0	29,0	0	29	72
chr7	15994284	A	C		SNP	41.2	233	PG4084_C01_13091651		DRAGENHardSNP	intergenic_region;upstream_gene_variant	MODIFIER	c.-4182A>C;n.15994284A>C		MRPL4;S1PR2-MRPL4	protein_coding	NM_001037450;S1PR2-MRPL4	39S ribosomal protein L4, mitochondrial	link	not_common	0/0	41,0	0	27	81	0,81,1116	0/0	35,0	0	30	81	0,81,1230	0/0	25,0	0	22	60	0,60,900	0/0	36,0	0	34	90	0,90,1370	0/0	29,0	0	27	66
chr7	15994343	G	A		SNP	118.44	230	PG4084_C01_13091652		PASS	intergenic_region;upstream_gene_variant	MODIFIER	c.-4123G>A;n.15994343G>A		MRPL4;S1PR2-MRPL4	protein_coding	NM_001037450;S1PR2-MRPL4	39S ribosomal protein L4, mitochondrial	link	not_common	0/0	41,0	0	27	81	0,81,1116	0/0	34,1	0.0285714	33	84	0,84,1309	0/0	25,0	0	22	60	0,60,900	0/0	30,0	0	28	72	0,72,1125	0/0	29,0	0	29	81
chr7	15994483	T	C		SNP	1136.34	268	PG4084_C01_13091653		PASS	intergenic_region;upstream_gene_variant	MODIFIER	c.-3983T>C;n.15994483T>C		MRPL4;S1PR2-MRPL4	protein_coding	NM_001037450;S1PR2-MRPL4	39S ribosomal protein L4, mitochondrial	link	not_common	1/1	0,39	1	39	114	202,117,0	0/1	10,23	0.69697	33	41	85,0,39	1/1	0,35	1	35	102	190,105,0	0/0	33,0	0	29	81	0,81,1185	1/1	0,25	1	25	72
chr7	15995081	G	T		SNP	110.44	237	PG4084_C01_13091654		PASS	intergenic_region;upstream_gene_variant	MODIFIER	c.-3385G>T;n.15995081G>T		MRPL4;S1PR2-MRPL4	protein_coding	NM_001037450;S1PR2-MRPL4	39S ribosomal protein L4, mitochondrial	link	not_common	0/0	43,0	0	30	81	0,81,1215	0/0	36,0	0	29	81	0,81,1215	0/0	35,0	0	30	81	0,81,1171	0/0	38,0	0	34	84	0,84,1260	0/0	36,0	0	30	81
chr7	15995184	A	G		SNP	442.19	223	PG4084_C01_13091655		PASS	intergenic_region;upstream_gene_variant	MODIFIER	c.-3282A>G;n.15995184A>G		MRPL4;S1PR2-MRPL4	protein_coding	NM_001037450;S1PR2-MRPL4	39S ribosomal protein L4, mitochondrial	link	not_common	0/0	32,0	0	32	81	0,81,1179	0/0	27,0	0	22	60	0,60,900	0/0	31,0	0	29	81	0,81,1215	0/0	29,0	0	26	69	0,69,1035	1/1	0,24	1	24	69
chr7	15995464	C	CA		INS	95.21	210	PG4084_C01_13091656		PASS	intergenic_region;upstream_gene_variant	MODIFIER	c.-3002_-3001insA;n.15995464_15995465insA		MRPL4;S1PR2-MRPL4	protein_coding	NM_001037450;S1PR2-MRPL4	39S ribosomal protein L4, mitochondrial	link	not_common	0/0	38,0	0	36	83	0,83,1350	0/0	32,0	0	32	81	0,81,1241	0/0	24,0	0	24	66	0,66,990	0/0	24,0	0	22	60	0,60,900	0/0	27,0	0	26	63
chr7	15995605	CAAAAAA	CAAAAA,CAAAAAAA,C	CAAAAA	DEL	603.78	196	PG4084_C01_13091657		PASS	intergenic_region;upstream_gene_variant	MODIFIER	c.-2855delA;n.15995611delA		MRPL4;S1PR2-MRPL4	protein_coding	NM_001037450;S1PR2-MRPL4	39S ribosomal protein L4, mitochondrial	link	not_common	1/1	2,17,0,0	0.894737	19	39	94,42,0,308,50,317,308,50,317,317	0/1	9,8,0,0	0.470588	17	48	52,0,50,101,114,215,101,114,215,215	1/1	0,15,0,0	1	15	40	95,43,0,260,43,260,260,43,260,260	0/0	25,3,3,3	0.0882353	28	0	0,0,658,0,658,658,0,658,658,658	2/2	1,0,14,0	0	15	22
chr7	15995605	CAAAAAA	CAAAAA,CAAAAAAA,C	CAAAAAAA	INS	603.78	196	PG4084_C01_13091657		PASS	intergenic_region;upstream_gene_variant	MODIFIER	c.-2855_-2854insA;n.15995611_15995612insA		MRPL4;S1PR2-MRPL4	protein_coding	NM_001037450;S1PR2-MRPL4	39S ribosomal protein L4, mitochondrial	link	not_common	1/1	2,17,0,0	0	19	39	94,42,0,308,50,317,308,50,317,317	0/1	9,8,0,0	0	17	48	52,0,50,101,114,215,101,114,215,215	1/1	0,15,0,0	0	15	40	95,43,0,260,43,260,260,43,260,260	0/0	25,3,3,3	0.0882353	28	0	0,0,658,0,658,658,0,658,658,658	2/2	1,0,14,0	0.933333	15	22
chr7	15995605	CAAAAAA	CAAAAA,CAAAAAAA,C	C	DEL	603.78	196	PG4084_C01_13091657		PASS	intergenic_region;upstream_gene_variant	MODIFIER	c.-2860_-2855delAAAAAA;n.15995606_15995611delAAAAAA		MRPL4;S1PR2-MRPL4	protein_coding	NM_001037450;S1PR2-MRPL4	39S ribosomal protein L4, mitochondrial	link	not_common	1/1	2,17,0,0	0	19	39	94,42,0,308,50,317,308,50,317,317	0/1	9,8,0,0	0	17	48	52,0,50,101,114,215,101,114,215,215	1/1	0,15,0,0	0	15	40	95,43,0,260,43,260,260,43,260,260	0/0	25,3,3,3	0.0882353	28	0	0,0,658,0,658,658,0,658,658,658	2/2	1,0,14,0	0	15	22
chr7	15995674	CA	C		DEL	114.26	219	PG4084_C01_13091658		PASS	intergenic_region;upstream_gene_variant	MODIFIER	c.-2791delA;n.15995675delA		MRPL4;S1PR2-MRPL4	protein_coding	NM_001037450;S1PR2-MRPL4	39S ribosomal protein L4, mitochondrial	link	not_common	0/0	17,2	0.105263	19	26	0,26,653	0/0	35,0	0	35	90	0,90,1292	0/0	25,1	0.0384615	26	62	0,62,964	0/0	38,1	0.025641	36	80	0,80,1345	0/1	6,11	0.647059	17	47
chr7	15995687	G	GCA		INS	92.21	218	PG4084_C01_13091659		PASS	intergenic_region;upstream_gene_variant	MODIFIER	c.-2779_-2778insCA;n.15995687_15995688insCA		MRPL4;S1PR2-MRPL4	protein_coding	NM_001037450;S1PR2-MRPL4	39S ribosomal protein L4, mitochondrial	link	not_common	0/0	17,0	0	17	48	0,48,593	0/0	31,2	0.0606061	33	42	0,42,1111	0/0	26,0	0	26	72	0,72,1080	0/0	38,1	0.025641	36	80	0,80,1345	0/0	25,0	0	24	60
chr7	15995688	GGGGT	G		DEL	92.21	219	PG4084_C01_13091660		PASS	intergenic_region;upstream_gene_variant	MODIFIER	c.-2777_-2774delGGGT;n.15995689_15995692delGGGT		MRPL4;S1PR2-MRPL4	protein_coding	NM_001037450;S1PR2-MRPL4	39S ribosomal protein L4, mitochondrial	link	not_common	0/0	17,0	0	17	48	0,48,593	0/0	33,1	0.0294118	33	86	0,86,1272	0/0	26,0	0	26	72	0,72,1080	0/0	38,1	0.025641	36	80	0,80,1345	0/0	25,0	0	24	60
chr7	15995743	A	G		SNP	70.44	223	PG4084_C01_13091661		PASS	intergenic_region;upstream_gene_variant	MODIFIER	c.-2723A>G;n.15995743A>G		MRPL4;S1PR2-MRPL4	protein_coding	NM_001037450;S1PR2-MRPL4	39S ribosomal protein L4, mitochondrial	link	not_common	0/0	20,0	0	18	41	0,41,630	0/0	33,0	0	33	84	0,84,1260	0/0	33,1	0.0294118	34	63	0,63,945	0/0	33,1	0.0294118	34	72	0,72,1234	0/0	28,0	0	28	69
chr7	15995778	C	G		SNP	312.49	161	PG4084_C01_13091662		PASS	intergenic_region;upstream_gene_variant	MODIFIER	c.-2688C>G;n.15995778C>G		MRPL4;S1PR2-MRPL4	protein_coding	NM_001037450;S1PR2-MRPL4	39S ribosomal protein L4, mitochondrial	link	not_common	0/0	14,1	0.0666667	15	15	0,15,438	0/0	20,0	0	19	42	0,42,630	0/0	26,2	0.0714286	28	48	0,48,720	0/0	24,3	0.111111	27	20	0,20,788	1/1	0,16	1	16	44
chr7	15995854	C	T		SNP	76.46	204	PG4084_C01_13091663		PASS	intergenic_region;upstream_gene_variant	MODIFIER	c.-2612C>T;n.15995854C>T		MRPL4;S1PR2-MRPL4	protein_coding	NM_001037450;S1PR2-MRPL4	39S ribosomal protein L4, mitochondrial	link	not_common	0/0	19,3	0.136364	22	19	0,19,697	0/0	24,0	0	24	63	0,63,945	0/0	23,1	0.0416667	24	41	0,41,838	0/0	27,2	0.0689655	28	40	0,40,975	0/0	27,1	0.0357143	28	68
chr7	15996080	A	G		SNP	353.08	213	PG4084_C01_13091664		PASS	intergenic_region;upstream_gene_variant	MODIFIER	c.-2386A>G;n.15996080A>G		MRPL4;S1PR2-MRPL4	protein_coding	NM_001037450;S1PR2-MRPL4	39S ribosomal protein L4, mitochondrial	link	not_common	1/1	0,28	1	28	81	169,84,0	0/1	6,7	0.538462	13	48	85,0,50	1/1	0,28	1	28	81	169,84,0	0/0	31,1	0.03125	31	81	0,81,1216	0/0	25,0	0	23	63
chr7	15996206	G	A		SNP	116.44	209	PG4084_C01_13091665		PASS	intergenic_region;upstream_gene_variant	MODIFIER	c.-2260G>A;n.15996206G>A		MRPL4;S1PR2-MRPL4	protein_coding	NM_001037450;S1PR2-MRPL4	39S ribosomal protein L4, mitochondrial	link	not_common	0/0	32,0	0	30	81	0,81,1255	0/0	24,0	0	21	60	0,60,733	0/0	27,0	0	25	66	0,66,990	0/0	27,0	0	24	63	0,63,930	0/0	24,0	0	24	60
chr7	15996721	G	A		SNP	146.44	243	PG4084_C01_13091666		PASS	intergenic_region;upstream_gene_variant	MODIFIER	c.-1745G>A;n.15996721G>A		MRPL4;S1PR2-MRPL4	protein_coding	NM_001037450;S1PR2-MRPL4	39S ribosomal protein L4, mitochondrial	link	not_common	0/0	45,0	0	30	81	0,81,1305	0/0	25,0	0	20	60	0,60,823	0/0	36,0	0	29	81	0,81,1204	0/0	36,0	0	31	80	0,80,1215	0/0	35,0	0	29	81
chr7	15996939	T	G		SNP	416.08	265	PG4084_C01_13091667		PASS	intergenic_region;upstream_gene_variant	MODIFIER	c.-1527T>G;n.15996939T>G		MRPL4;S1PR2-MRPL4	protein_coding	NM_001037450;S1PR2-MRPL4	39S ribosomal protein L4, mitochondrial	link	not_common	1/1	0,53	1	53	157	244,160,0	0/1	18,18	0.5	36	48	85,0,50	1/1	0,24	1	24	69	157,72,0	0/0	38,0	0	30	81	0,81,1215	0/0	23,0	0	20	60
chr7	15996940	C	T		SNP	122.44	261	PG4084_C01_13091668		PASS	intergenic_region;upstream_gene_variant	MODIFIER	c.-1526C>T;n.15996940C>T		MRPL4;S1PR2-MRPL4	protein_coding	NM_001037450;S1PR2-MRPL4	39S ribosomal protein L4, mitochondrial	link	not_common	0/0	52,0	0	48	99	0,120,1800	0/0	36,1	0.027027	37	69	0,69,1412	0/0	25,1	0.0384615	26	36	0,36,976	0/0	38,0	0	30	81	0,81,1215	0/0	23,0	0	20	60
chr7	15997019	G	A		SNP	113.44	240	PG4084_C01_13091669		PASS	intergenic_region;upstream_gene_variant	MODIFIER	c.-1447G>A;n.15997019G>A		MRPL4;S1PR2-MRPL4	protein_coding	NM_001037450;S1PR2-MRPL4	39S ribosomal protein L4, mitochondrial	link	not_common	0/0	47,0	0	37	82	0,82,1305	0/0	35,0	0	29	84	0,84,1260	0/0	24,0	0	21	60	0,60,881	0/0	38,0	0	30	81	0,81,1215	0/0	24,0	0	24	60
chr7	15997028	A	T		SNP	104.44	229	PG4084_C01_13091670		DRAGENHardSNP	intergenic_region;upstream_gene_variant	MODIFIER	c.-1438A>T;n.15997028A>T		MRPL4;S1PR2-MRPL4	protein_coding	NM_001037450;S1PR2-MRPL4	39S ribosomal protein L4, mitochondrial	link	not_common	0/0	47,0	0	37	82	0,82,1305	0/0	35,0	0	29	84	0,84,1260	0/0	24,0	0	21	60	0,60,881	0/0	38,0	0	30	81	0,81,1215	0/0	23,0	0	22	60
chr7	15997029	T	G		SNP	92.44	227	PG4084_C01_13091671		DRAGENHardSNP	intergenic_region;upstream_gene_variant	MODIFIER	c.-1437T>G;n.15997029T>G		MRPL4;S1PR2-MRPL4	protein_coding	NM_001037450;S1PR2-MRPL4	39S ribosomal protein L4, mitochondrial	link	not_common	0/0	47,0	0	37	82	0,82,1305	0/0	35,0	0	29	84	0,84,1260	0/0	24,0	0	21	60	0,60,881	0/0	38,0	0	30	81	0,81,1215	0/0	23,0	0	22	60
chr7	15997108	C	G		SNP	96.44	207	PG4084_C01_13091672		PASS	intergenic_region;upstream_gene_variant	MODIFIER	c.-1358C>G;n.15997108C>G		MRPL4;S1PR2-MRPL4	protein_coding	NM_001037450;S1PR2-MRPL4	39S ribosomal protein L4, mitochondrial	link	not_common	0/0	47,0	0	37	82	0,82,1305	0/0	26,0	0	23	60	0,60,900	0/0	23,0	0	20	60	0,60,823	0/0	38,0	0	30	81	0,81,1215	0/0	25,0	0	24	69
chr7	15997140	C	G		SNP	97.44	231	PG4084_C01_13091673		PASS	intergenic_region;upstream_gene_variant	MODIFIER	c.-1326C>G;n.15997140C>G		MRPL4;S1PR2-MRPL4	protein_coding	NM_001037450;S1PR2-MRPL4	39S ribosomal protein L4, mitochondrial	link	not_common	0/0	47,0	0	37	82	0,82,1305	0/0	26,0	0	24	69	0,69,964	0/0	31,0	0	31	90	0,90,1350	0/0	38,0	0	30	81	0,81,1215	0/0	28,0	0	28	81
chr7	15997141	C	G		SNP	100.44	231	PG4084_C01_13091674		PASS	intergenic_region;upstream_gene_variant	MODIFIER	c.-1325C>G;n.15997141C>G		MRPL4;S1PR2-MRPL4	protein_coding	NM_001037450;S1PR2-MRPL4	39S ribosomal protein L4, mitochondrial	link	not_common	0/0	47,0	0	37	82	0,82,1305	0/0	26,0	0	24	69	0,69,964	0/0	31,0	0	31	90	0,90,1350	0/0	38,0	0	30	81	0,81,1215	0/0	28,0	0	28	81
chr7	15997276	A	G		SNP	143.44	246	PG4084_C01_13091675		PASS	intergenic_region;upstream_gene_variant	MODIFIER	c.-1190A>G;n.15997276A>G		MRPL4;S1PR2-MRPL4	protein_coding	NM_001037450;S1PR2-MRPL4	39S ribosomal protein L4, mitochondrial	link	not_common	0/0	33,1	0.0294118	34	61	0,61,1313	0/0	41,0	0	33	81	0,81,1215	0/0	35,0	0	30	81	0,81,1215	0/0	38,0	0	29	81	0,81,1211	0/0	26,0	0	22	60
chr7	15997473	G	GT		INS	134.21	246	PG4084_C01_13091676		PASS	intergenic_region;upstream_gene_variant	MODIFIER	c.-993_-992insT;n.15997473_15997474insT		MRPL4;S1PR2-MRPL4	protein_coding	NM_001037450;S1PR2-MRPL4	39S ribosomal protein L4, mitochondrial	link	not_common	0/0	40,0	0	30	81	0,81,1215	0/0	41,0	0	33	81	0,81,1215	0/0	30,1	0.0322581	31	78	0,78,1226	0/0	30,0	0	28	81	0,81,1185	0/0	33,0	0	30	84
chr7	15997476	CCCACAT	C		DEL	130.21	246	PG4084_C01_13091677		DRAGENHardINDEL	intergenic_region;upstream_gene_variant	MODIFIER	c.-989_-984delCCACAT;n.15997477_15997482delCCACAT		MRPL4;S1PR2-MRPL4	protein_coding	NM_001037450;S1PR2-MRPL4	39S ribosomal protein L4, mitochondrial	link	not_common	0/0	40,0	0	30	81	0,81,1215	0/0	41,0	0	33	81	0,81,1215	0/0	31,0	0	30	81	0,81,1215	0/0	30,0	0	28	81	0,81,1185	0/0	33,0	0	30	84
chr7	15997483	GCCC	G		DEL	128.21	241	PG4084_C01_13091678		PASS	intergenic_region;upstream_gene_variant	MODIFIER	c.-982_-980delCCC;n.15997484_15997486delCCC		MRPL4;S1PR2-MRPL4	protein_coding	NM_001037450;S1PR2-MRPL4	39S ribosomal protein L4, mitochondrial	link	not_common	0/0	40,0	0	30	81	0,81,1215	0/0	41,0	0	33	81	0,81,1215	0/0	31,0	0	30	81	0,81,1215	0/0	28,0	0	26	75	0,75,1062	0/0	32,0	0	30	81
chr7	15997793	T	G		SNP	110.44	178	PG4084_C01_13091679		PASS	intergenic_region;upstream_gene_variant	MODIFIER	c.-673T>G;n.15997793T>G		MRPL4;S1PR2-MRPL4	protein_coding	NM_001037450;S1PR2-MRPL4	39S ribosomal protein L4, mitochondrial	link	not_common	0/0	31,0	0	30	87	0,87,1305	0/0	27,0	0	27	65	0,65,1006	0/0	33,0	0	29	81	0,81,1215	0/0	22,1	0.0434783	23	54	0,54,855	0/0	19,0	0	16	42
chr7	15997917	A	G		SNP	107.44	192	PG4084_C01_13091680		PASS	intergenic_region;upstream_gene_variant	MODIFIER	c.-549A>G;n.15997917A>G		MRPL4;S1PR2-MRPL4	protein_coding	NM_001037450;S1PR2-MRPL4	39S ribosomal protein L4, mitochondrial	link	not_common	0/0	29,0	0	28	81	0,81,1215	0/0	18,0	0	18	54	0,54,726	0/0	27,0	0	25	63	0,63,978	0/0	28,1	0.0344828	29	72	0,72,1142	0/0	18,0	0	17	42
[truncated: 678 more rows]
[truncated: 19 more columns]

## Sheet: TableS3
TABLE S3 Genotyping method of candidate polymorphsims for beef marbling
[truncated: 30 more rows]

[truncated: 1 more sheets: TableS4]
